# Supplementary material for: Prediction model for day 3 embryo implantation potential based on metabolites in spent embryo culture medium
Source: BMC Pregnancy Childbirth. 2023 Jun 8;23:425. doi: 10.1186/s12884-023-05666-7 (PMC10249307; doi:10.1186/s12884-023-05666-7)
Supplement: Supplementary file 1 — Additional file 1 [file 12884_2023_5666_MOESM1_ESM.xlsx]

## Sheet: all the detected ions
name	fold	log2fold	tstat	pvalue	qvalue	updown	mzmed	mzmin	mzmax	rtmed	rtmin	rtmax	npeaks	F	S	maxint	mean1	sd1	mean2	sd2	F2-1	F2-10	F2-11	F2-12	F2-2	F2-3	F2-4	F2-5	F2-6	F2-7	F2-8	F2-9	F4-10	F4-2	F4-3	F4-4	F4-6	F4-7	F4-8	F4-9	S2-1	S2-10	S2-11	S2-12	S2-2	S2-3	S2-4	S2-5	S2-6
M60T12_1	1.02163	0.0308744	0.0929392	0.926531	0.942634	UP	60.0157	60.0153	60.017	11.9087	11.6458	12.1716	132	20	22	2.45019e+07	8.58267e+07	7.60172e+07	8.76832e+07	4.92158e+07	4.73096e+07	5.83537e+07	1.77082e+07	1.17069e+08	4.90673e+07	8.38501e+07	4.97235e+06	6.57341e+07	1.51578e+07	3.39564e+07	5.03006e+07	2.32946e+07	7.33966e+07	1.40603e+07	1.40775e+08	1.81502e+08	7.03018e+07	1.63194e+08	2.30793e+08	2.75738e+08	8.51085e+07	6.47875e+07	4.25705e+07	9.38988e+07	1.46053e+08	3.83713e+07	6.38723e+07	2.8707e+07	7.1315e+07
M60T23_2	1.11094	-0.151782	-0.431423	0.668667	0.922231	DOWN	60.0158	60.0152	60.0174	23.3674	23.1976	23.5763	77	19	21	1.45163e+07	6.08236e+07	4.95099e+07	5.47497e+07	4.07967e+07	8.92548e+07	1.15075e+07	4.08609e+07	2.15286e+08	2.40812e+07	1.56029e+08	1.80187e+07	2.19873e+07	3.29081e+07	3.50755e+07	4.19329e+07	3.24793e+07	8.08757e+07	4.31859e+07	3.99701e+07	9.07991e+07	4.08073e+07	6.00409e+07	7.68618e+07	6.45107e+07	1.77473e+08	5.76986e+06	7.80252e+07	8.55606e+07	4.93154e+07	5.58525e+07	4.16829e+07	8.02602e+07	1.13622e+07
M60T11_2	1.08863	0.12251	0.330444	0.742863	0.929451	UP	60.0158	60.0154	60.0168	11.4161	11.1711	11.6234	95	20	22	2.28632e+07	8.80575e+07	8.03316e+07	9.58618e+07	7.19225e+07	5.85209e+07	8.56069e+07	8.27711e+07	5.16383e+07	4.29208e+06	4.83107e+07	4.50355e+07	8.70224e+07	1.25316e+08	5.83994e+06	5.32044e+07	1.48744e+07	1.58362e+08	8.95453e+07	1.06763e+08	3.72395e+08	6.42184e+07	1.67626e+08	9.73733e+07	4.24337e+07	1.20163e+07	4.86356e+07	4.73754e+07	1.34789e+08	4.79743e+07	1.29308e+08	5.60038e+07	9.96613e+07	1.33509e+08
M60T12_2	1.0043	-0.0061871	-0.0137085	0.98914	0.946069	DOWN	60.0159	60.0153	60.0172	12.4502	12.1755	12.7823	126	20	22	2.41315e+07	1.04919e+08	1.1876e+08	1.0447e+08	8.9921e+07	5.68998e+07	5.76304e+07	6.1008e+07	5.58312e+08	5.11944e+07	1.88444e+08	4.74432e+07	9.13912e+07	4.11884e+07	7.76502e+07	3.38918e+07	3.89627e+07	1.35502e+08	3.9501e+07	5.09145e+07	1.23274e+08	1.41284e+07	1.60413e+08	7.72204e+07	1.93405e+08	1.25513e+08	1.0043e+07	2.0355e+07	3.9605e+08	2.47255e+08	6.1433e+07	7.07234e+07	7.35096e+07	1.67841e+07
M60T6_2	1.32936	-0.410727	-0.694484	0.493686	0.897493	DOWN	60.0159	60.0155	60.0173	6.45289	6.28078	6.65264	77	16	18	3.34614e+07	1.16215e+08	1.71327e+08	8.74224e+07	7.43484e+07	1.76745e+08	1.43107e+08	5.65322e+07	1.62472e+08	7.20921e+07	2.29083e+07	1.20314e+07	5.47868e+07	2.59221e+07	1.81583e+08	3.52279e+07	1.19586e+08	1.4148e+08	1.04979e+08	3.03346e+07	4.40953e+07	1.98456e+07	2.6996e+07	9.02898e+07	8.03293e+08	2.58218e+08	6.19078e+07	1.03207e+07	2.73553e+08	1.00771e+08	1.11848e+08	6.81078e+07	9.83262e+07	8.05976e+07
M60T11_3	1.41832	0.504178	2.12967	0.0394069	0.691531	UP	60.016	60.0153	60.0173	10.9889	10.8613	11.1655	56	20	22	2.48138e+07	1.77987e+08	1.09153e+08	2.52442e+08	1.17403e+08	1.93939e+08	1.71893e+08	4.27177e+07	3.91908e+08	8.67019e+07	2.48027e+08	8.69193e+07	2.09939e+08	2.29094e+08	1.32298e+08	1.18158e+08	2.09164e+08	1.20942e+08	1.3447e+08	1.38538e+08	1.02253e+08	5.45225e+07	1.9122e+08	1.99859e+08	4.97177e+08	3.14366e+08	2.1016e+08	1.60138e+08	2.73866e+08	3.71829e+08	3.47615e+08	2.30694e+08	6.18223e+08	2.82206e+08
M60T11_1	1.12278	0.167073	0.496814	0.623074	0.917013	UP	60.016	60.0151	60.0173	10.5765	10.4005	10.8281	123	20	22	2.2211e+07	8.54388e+07	8.35967e+07	9.59288e+07	4.60534e+07	5.06943e+07	3.00439e+07	1.06138e+08	2.97806e+07	4.5808e+07	6.47222e+07	5.2431e+06	6.10564e+07	7.34247e+07	7.2228e+07	7.51772e+07	5.66453e+07	1.16673e+08	8.49815e+07	1.31079e+08	5.94413e+07	6.36173e+06	6.90643e+07	1.73958e+08	3.96256e+08	6.74293e+07	1.81502e+08	7.03891e+07	1.2165e+08	5.73808e+07	9.06672e+07	9.06936e+07	5.89687e+07	1.98086e+08
M60T20_1	1.01544	-0.0221071	-0.0707889	0.943936	0.943632	DOWN	60.016	60.0151	60.0174	19.8443	19.6029	20.081	101	20	22	1.5422e+07	6.85541e+07	5.04439e+07	6.75116e+07	4.44091e+07	6.03314e+07	1.05801e+08	3.32171e+07	1.40126e+08	9.84876e+06	6.63602e+07	3.72951e+07	5.51789e+07	5.64951e+07	5.6499e+07	3.43803e+07	5.06807e+07	7.64606e+07	5.88488e+07	4.45993e+07	6.87654e+07	6.22808e+07	7.04967e+07	3.5269e+07	2.48148e+08	1.10878e+08	3.91444e+07	2.71563e+07	7.7329e+07	8.3522e+06	4.82215e+07	4.67323e+07	8.67138e+07	8.09846e+07
M60T5_3	1.23934	-0.309578	-0.76555	0.448573	0.888335	DOWN	60.016	60.0155	60.0171	5.38802	5.27652	5.50512	47	17	17	3.17248e+07	1.53544e+08	1.29861e+08	1.23891e+08	1.20236e+08	1.02584e+08	6.57448e+07	7.57881e+07	2.49577e+08	7.02477e+07	1.68113e+08	2.21929e+07	9.81792e+07	1.02845e+08	7.80845e+07	2.23275e+07	2.36455e+07	2.17686e+08	9.66563e+07	1.77422e+08	5.21263e+08	2.62281e+08	1.25465e+08	4.15854e+08	1.74927e+08	3.88984e+07	2.89764e+07	3.40964e+07	4.81196e+07	9.47516e+06	1.82683e+08	6.4303e+07	3.93699e+07	3.54878e+07
M60T6_3	1.01979	0.0282665	0.0814321	0.935595	0.943158	UP	60.016	60.0154	60.017	5.63416	5.53503	5.74524	41	16	18	3.25952e+07	1.10315e+08	1.01084e+08	1.12497e+08	6.75721e+07	9.81167e+07	7.17043e+07	1.03264e+08	1.82114e+08	9.33689e+07	7.3709e+07	8.22997e+06	1.61416e+08	7.90905e+07	1.8165e+07	7.95351e+07	2.03379e+08	2.001e+08	2.29099e+07	1.43499e+08	5.55251e+07	2.56922e+07	9.84941e+07	3.10088e+07	4.56969e+08	7.16041e+07	1.8483e+07	1.91518e+08	2.08971e+08	2.77787e+07	4.19695e+07	1.27184e+08	1.88265e+08	2.18977e+08
M60T13	1.03996	-0.0565279	-0.208611	0.835824	0.936801	DOWN	60.016	60.0153	60.0173	13.0282	12.8179	13.2236	72	20	22	2.16616e+07	1.82334e+08	1.09511e+08	1.75328e+08	1.07806e+08	2.11203e+08	2.82833e+08	2.5861e+08	5.2803e+08	2.18367e+08	1.42774e+08	1.49649e+08	6.19703e+07	2.04075e+08	2.30601e+08	1.67315e+08	1.74434e+08	1.6711e+08	8.22233e+07	9.47388e+07	2.02212e+08	2.74267e+07	2.73368e+08	6.91849e+07	1.00558e+08	6.90164e+07	1.07193e+08	1.16506e+08	2.74513e+08	3.469e+08	2.72646e+08	2.37607e+08	4.53196e+08	4.90889e+07
M60T7	1.27295	0.34818	0.693883	0.491781	0.897136	UP	60.016	60.0155	60.0172	6.83509	6.68551	7.19456	78	20	22	3.20847e+07	2.21456e+08	2.77002e+08	2.81903e+08	2.8732e+08	4.05142e+07	3.11834e+07	1.11412e+08	1.1384e+08	3.41991e+07	4.06479e+07	6.75884e+07	1.65274e+08	5.87667e+07	8.99117e+07	1.46965e+08	5.84145e+07	2.54104e+07	3.79863e+08	4.7366e+08	1.13744e+09	2.18425e+08	6.46053e+08	1.57778e+08	4.31774e+08	1.11756e+08	4.53987e+06	2.10394e+07	2.91373e+08	7.64496e+07	4.1925e+07	5.84763e+06	1.28144e+08	1.68338e+08
M60T2_2	1.26207	-0.335792	-0.992335	0.328381	0.854953	DOWN	60.016	60.0154	60.0173	2.35354	2.21459	2.48279	62	20	22	3.06068e+07	1.47807e+08	1.17065e+08	1.17115e+08	7.72718e+07	8.67119e+07	3.09977e+08	7.26013e+07	3.85157e+08	1.08706e+07	1.14637e+08	8.80554e+07	4.38248e+07	8.2218e+07	1.88658e+08	7.37985e+07	1.0272e+08	1.90549e+08	1.05784e+08	3.15402e+07	2.98116e+08	7.07666e+07	1.30244e+08	1.48794e+08	4.21112e+08	1.56738e+08	9.03264e+06	1.00701e+08	1.01629e+08	1.16363e+08	7.64942e+07	1.52661e+07	8.81642e+07	1.05103e+08
M60T3_3	1.11862	0.161714	0.519459	0.606731	0.914968	UP	60.016	60.0155	60.0173	2.82075	2.73162	2.91976	41	15	19	2.79231e+07	8.75758e+07	7.31129e+07	9.79636e+07	5.40152e+07	3.82337e+07	3.17036e+07	9.73787e+07	4.86632e+07	1.16411e+08	9.13748e+07	6.68759e+07	1.99737e+07	6.15346e+07	1.4508e+08	4.70007e+07	6.65298e+07	3.2929e+08	2.83369e+07	3.13925e+07	2.00707e+08	1.00854e+08	2.83395e+07	8.43686e+07	1.17469e+08	1.44294e+08	4.19123e+07	1.9877e+07	1.5226e+08	1.39245e+07	1.31541e+08	7.58539e+07	1.35871e+08	1.14339e+08
M60T9	1.02389	-0.034057	-0.13229	0.895418	0.940758	DOWN	60.0161	60.0154	60.017	9.30814	9.0304	9.47699	71	20	22	2.3155e+07	2.09904e+08	1.1275e+08	2.05007e+08	1.27133e+08	1.3066e+08	1.14397e+08	2.91658e+08	1.80909e+08	2.35007e+08	2.27374e+08	4.78328e+07	1.07231e+08	3.04075e+08	1.03289e+08	2.98275e+08	1.40059e+08	4.19002e+08	1.83647e+08	2.71223e+08	3.58117e+08	9.06292e+07	3.08505e+08	3.56331e+08	2.98536e+07	2.19564e+08	8.0415e+07	2.62834e+07	1.33717e+08	1.22867e+08	3.91566e+07	1.35685e+08	2.11856e+08	1.78851e+08
M60T6_1	1.27862	-0.354592	-0.863053	0.394639	0.874982	DOWN	60.0161	60.0154	60.0173	6.02237	5.75342	6.27632	113	20	22	3.15028e+07	1.62764e+08	1.57567e+08	1.27296e+08	9.9222e+07	1.39327e+08	1.15964e+08	1.54804e+08	3.67694e+08	6.05749e+07	1.24842e+08	2.43361e+08	1.08365e+07	7.64966e+07	8.74242e+07	5.91089e+07	4.36579e+07	1.40414e+08	1.33185e+08	1.15145e+08	8.80534e+07	7.8287e+07	1.78438e+08	3.22327e+08	7.15347e+08	1.36445e+08	6.29865e+07	7.71916e+06	1.89211e+08	1.00348e+08	6.34364e+07	6.78585e+07	3.6678e+08	4.84703e+07
M60T4_2	1.11143	0.152422	0.502389	0.618162	0.916409	UP	60.0161	60.0154	60.0172	3.66565	3.44951	3.83251	74	19	20	3.31815e+07	1.1204e+08	7.93564e+07	1.24525e+08	8.1608e+07	4.00255e+07	5.30253e+07	8.58515e+07	3.47885e+08	8.95934e+07	1.1254e+08	7.38072e+07	4.42859e+07	6.78751e+07	1.98014e+07	1.4431e+08	1.76988e+08	1.2551e+08	2.98528e+07	2.06283e+08	6.36223e+07	9.26904e+07	1.38355e+08	1.02127e+08	2.26374e+08	1.88334e+08	5.08082e+07	1.49435e+08	4.2643e+07	3.6415e+07	1.95225e+08	1.15098e+08	1.88524e+08	6.58099e+07
M60T22_2	1.00503	-0.00723731	-0.0299463	0.976265	0.945396	DOWN	60.0161	60.0152	60.0174	22.2514	22.0543	22.4572	88	20	22	1.44269e+07	5.3092e+07	3.00513e+07	5.28263e+07	2.71683e+07	4.50296e+07	3.72256e+07	2.76983e+07	1.40526e+08	2.56517e+07	7.22227e+07	3.09578e+07	3.8615e+07	4.09978e+07	8.43406e+07	6.02454e+07	4.33323e+07	5.22875e+07	3.35778e+07	1.68939e+07	9.25811e+07	2.26498e+07	8.10757e+07	4.28629e+07	7.30688e+07	1.01495e+08	6.19983e+07	3.96243e+07	1.02373e+08	8.64289e+07	3.40967e+07	5.95693e+07	7.42318e+07	1.9012e+07
M60T5_1	1.25555	-0.328319	-0.674453	0.505845	0.89971	DOWN	60.0161	60.0155	60.0173	4.99134	4.72396	5.2683	117	20	22	3.23392e+07	1.60765e+08	1.97621e+08	1.28044e+08	9.39341e+07	8.11556e+07	7.13363e+07	3.99331e+07	2.65918e+08	1.24958e+08	9.96928e+07	3.31689e+07	5.30555e+07	7.23253e+07	9.93194e+07	3.11954e+07	8.96577e+07	2.81601e+08	9.97136e+07	4.73544e+08	1.01877e+08	5.37906e+07	1.78707e+08	9.63743e+07	8.67982e+08	1.61401e+08	9.23278e+07	4.59357e+07	2.80483e+08	8.26912e+07	6.40124e+07	1.24806e+08	1.60558e+07	7.05315e+07
M60T3_1	1.03601	0.0510394	0.112436	0.911149	0.941722	UP	60.0161	60.0154	60.0173	3.14806	2.94975	3.42328	110	20	22	3.02445e+07	1.39059e+08	1.66113e+08	1.44067e+08	1.15267e+08	1.77243e+08	5.61346e+07	1.07359e+08	2.34414e+07	1.26284e+08	2.7083e+08	2.89871e+07	2.42377e+08	2.12336e+07	1.09897e+07	8.22128e+07	2.51061e+08	1.40198e+07	2.99679e+08	1.14716e+08	1.79085e+07	7.75539e+07	7.01321e+07	6.32649e+07	7.25752e+08	1.92291e+07	1.09034e+08	4.2129e+08	4.78156e+07	1.0883e+08	4.09974e+07	1.48227e+07	1.37061e+08	1.46887e+07
M60T14	1.44212	0.52819	1.72773	0.0923594	0.732034	UP	60.0161	60.0152	60.0173	13.8651	13.2325	14.369	239	20	22	2.01818e+07	6.66871e+07	4.4147e+07	9.61708e+07	6.52902e+07	4.49128e+07	9.17952e+07	1.092e+07	2.26758e+07	4.63002e+07	2.5951e+07	4.39765e+07	8.65387e+07	5.92071e+07	4.94314e+07	4.18869e+07	7.23798e+07	8.13666e+07	9.49954e+07	2.17639e+08	6.56243e+07	3.05077e+07	6.59184e+07	7.33929e+07	1.08323e+08	7.53595e+07	4.54932e+07	6.87612e+07	2.69379e+08	3.00592e+07	9.51001e+07	7.0597e+07	5.46253e+07	7.70657e+06
M60T4_1	1.49673	0.581816	2.58498	0.0137485	0.661867	UP	60.0161	60.0155	60.0172	4.00826	3.84114	4.26032	65	20	22	2.95247e+07	1.64079e+08	8.32325e+07	2.45582e+08	1.19374e+08	4.31723e+07	1.58392e+08	1.80273e+08	3.7174e+08	2.3327e+08	1.51279e+08	8.33328e+07	1.56569e+08	1.89851e+08	8.75464e+06	1.68109e+08	1.81488e+08	7.56484e+07	6.87094e+07	2.41927e+08	2.07139e+08	1.07832e+08	2.2205e+08	2.05945e+08	2.26092e+08	1.8767e+08	1.82023e+08	1.35389e+08	4.55223e+08	2.5053e+08	1.13912e+08	2.39505e+08	2.72997e+08	1.77464e+08
M60T3_2	1.1348	0.182435	0.474471	0.639508	0.918973	UP	60.0161	60.0155	60.0173	2.59811	2.49982	2.72713	49	16	22	2.75782e+07	1.04727e+08	1.25475e+08	1.18844e+08	4.6444e+07	6.07739e+07	2.08246e+07	1.08191e+08	5.88099e+08	6.71709e+07	1.2462e+08	4.4991e+07	6.96842e+07	1.71144e+08	1.99564e+07	9.6899e+07	1.14558e+08	4.02659e+07	3.15379e+07	2.32967e+08	9.00782e+07	6.2638e+07	7.77853e+07	2.99338e+07	4.24214e+07	8.53156e+07	8.02653e+07	8.61037e+07	1.57433e+08	1.01474e+08	1.09826e+08	1.28142e+08	2.10219e+08	9.92403e+07
M60T1_1	1.1022	-0.14038	-0.524399	0.603286	0.914524	DOWN	60.0161	60.0154	60.0173	1.35435	1.10476	1.62289	123	20	22	2.6273e+07	1.02914e+08	6.60634e+07	9.33721e+07	4.98356e+07	5.64283e+07	1.36705e+08	1.53587e+08	2.35466e+08	2.71825e+07	1.90319e+08	4.07774e+07	1.02231e+08	5.24198e+07	8.03712e+07	7.17612e+07	8.49848e+06	1.10069e+08	1.09089e+08	9.67083e+07	1.39845e+08	5.36039e+07	8.48476e+07	5.46997e+07	2.53677e+08	1.50547e+08	7.71693e+07	4.37183e+07	1.76815e+08	1.03338e+08	1.83275e+07	6.92879e+07	9.15297e+07	7.11513e+07
M60T5_2	1.13895	0.187699	0.747895	0.459131	0.890622	UP	60.0161	60.0154	60.0172	4.50998	4.28713	4.6838	67	20	22	3.10676e+07	2.24767e+08	1.43498e+08	2.55998e+08	1.25343e+08	3.06536e+08	1.25755e+08	7.61442e+06	6.75313e+08	2.80448e+08	2.98138e+08	1.60861e+08	3.26156e+08	1.60854e+08	2.92373e+08	1.29591e+08	8.67529e+07	2.90567e+08	1.92927e+07	2.32385e+08	3.12928e+08	2.31709e+08	1.2445e+08	2.30587e+08	2.03035e+08	2.65501e+08	1.66056e+08	1.99283e+08	1.47702e+08	4.00208e+08	2.19193e+08	3.45581e+08	5.13405e+08	3.02409e+08
M60T23_3	1.13224	0.179174	0.584506	0.562268	0.908856	UP	60.0161	60.0153	60.0174	22.5874	22.4845	22.7172	51	18	20	1.45659e+07	4.68958e+07	2.94565e+07	5.30971e+07	3.90112e+07	5.51161e+07	4.73636e+07	6.24965e+07	8.60606e+07	5.8918e+07	1.34773e+07	5.29239e+07	5.68391e+07	1.6166e+07	2.99452e+07	3.92491e+07	5.86585e+07	6.13202e+06	9.92144e+06	4.65501e+07	6.62999e+07	1.76933e+07	3.70687e+07	4.38186e+07	1.33219e+08	8.92033e+07	5.9161e+07	4.6701e+07	6.25576e+07	1.70309e+07	5.29169e+07	5.29572e+07	8.59582e+07	1.33366e+07
M60T23_1	1.05723	-0.0802952	-0.296142	0.76882	0.93167	DOWN	60.0161	60.0151	60.0174	22.9774	22.7196	23.1936	106	20	22	1.45915e+07	5.89891e+07	3.85756e+07	5.57957e+07	3.03535e+07	5.8766e+07	1.38163e+08	2.18341e+07	1.37577e+08	5.1221e+07	7.57513e+07	3.19781e+07	9.2203e+06	6.24744e+07	5.57339e+07	3.88705e+07	5.78989e+06	9.69486e+07	3.05784e+07	3.78194e+07	1.07941e+08	1.431e+07	7.29445e+07	5.44624e+07	7.74e+07	9.34631e+07	6.02748e+07	6.3567e+07	8.56982e+07	5.57665e+07	2.05056e+07	5.84403e+07	1.10687e+08	5.02837e+07
M60T2_1	1.13304	0.180197	0.638878	0.526616	0.903283	UP	60.0161	60.0155	60.0173	1.90987	1.63039	2.19508	133	20	22	2.71179e+07	9.36543e+07	5.54836e+07	1.06114e+08	7.05784e+07	8.90754e+06	1.17716e+08	9.10737e+07	2.1127e+08	6.55287e+07	5.97458e+07	8.11026e+07	9.54073e+06	1.2679e+08	1.45272e+08	5.72193e+07	9.0333e+07	2.15802e+07	8.04878e+07	1.68846e+08	1.81764e+08	1.30437e+08	1.00373e+08	7.83029e+07	4.67948e+07	9.08784e+07	5.63088e+07	7.75072e+07	2.6959e+08	1.95118e+08	1.09532e+07	6.55169e+07	1.26239e+08	1.53623e+08
M60T8	1.03443	0.0488401	0.116695	0.907773	0.941518	UP	60.0161	60.0154	60.0172	7.9918	7.724	8.37245	109	20	22	2.83651e+07	1.72608e+08	1.86192e+08	1.78551e+08	1.376e+08	3.30557e+08	3.04144e+07	3.03052e+08	1.49327e+07	1.50901e+08	4.99112e+07	1.04279e+07	1.10132e+08	1.28967e+08	1.0824e+08	6.61325e+07	4.65191e+07	1.26785e+08	1.11372e+08	5.80602e+08	6.59171e+08	4.37763e+07	1.288e+08	5.33846e+07	3.98079e+08	3.05106e+08	3.44873e+08	3.32878e+08	1.51021e+08	2.92117e+08	4.25951e+08	8.12776e+07	1.55187e+08	5.83521e+07
M60T21_2	1.36003	0.443639	1.47957	0.146822	0.774683	UP	60.0161	60.0154	60.0174	21.1852	21.0034	21.3748	83	20	22	1.44215e+07	4.58615e+07	3.41776e+07	6.23731e+07	3.81434e+07	3.38638e+07	6.3682e+07	6.70532e+07	1.26776e+08	2.84196e+07	3.33286e+07	5.3102e+07	6.36126e+07	2.98694e+06	6.96569e+06	1.3504e+07	9.98752e+07	1.02976e+07	6.16323e+07	9.5837e+07	1.99114e+07	2.2742e+07	6.18022e+07	3.86384e+07	1.32005e+07	8.47718e+07	3.72049e+07	1.40021e+08	9.94675e+07	8.15372e+07	8.75436e+07	3.6362e+07	2.2359e+07	6.54321e+07
M60T22_1	1.03091	-0.0439169	-0.146556	0.884385	0.940064	DOWN	60.0161	60.0152	60.0174	21.5936	21.3834	21.8	100	20	22	1.45883e+07	5.07013e+07	3.91718e+07	4.91812e+07	2.60581e+07	4.21863e+07	4.60905e+07	4.01908e+07	1.83766e+08	7.10619e+07	9.96612e+07	1.40725e+07	4.36083e+07	6.86579e+07	4.1996e+07	8.24473e+06	4.62189e+07	1.00596e+07	2.76788e+07	5.87892e+07	6.27714e+07	6.35916e+06	3.86724e+07	3.94754e+07	6.44653e+07	9.19754e+07	5.15135e+07	1.18305e+07	1.02991e+08	5.0845e+07	3.2086e+07	7.03301e+07	9.29446e+07	3.23188e+07
M60T18_2	1.01207	0.0173068	0.0621763	0.950741	0.944013	UP	60.0161	60.0151	60.0173	18.3174	18.1228	18.498	88	20	22	1.58594e+07	6.87944e+07	3.72712e+07	6.96246e+07	4.89345e+07	3.78531e+07	4.71286e+06	5.92718e+07	1.37481e+08	1.01978e+08	9.91933e+07	3.70456e+07	5.79943e+07	5.33025e+07	4.86011e+07	4.82532e+07	5.75419e+07	1.25287e+08	5.12229e+07	5.30451e+07	1.34181e+08	3.1285e+07	6.84924e+07	5.10568e+07	1.18089e+08	2.61519e+08	3.68966e+07	5.58288e+07	6.5566e+07	9.14262e+07	5.66346e+07	6.08846e+07	8.24317e+07	6.59505e+07
M60T10	1.3768	0.461316	1.7171	0.0936991	0.733009	UP	60.0161	60.015	60.0173	9.99455	9.49081	10.3985	285	20	22	2.48056e+07	7.44059e+07	5.0888e+07	1.02442e+08	5.49213e+07	4.99605e+07	7.3317e+07	6.95802e+07	1.52966e+07	5.65053e+07	4.41484e+07	1.07556e+07	8.5836e+07	4.37442e+07	1.52355e+07	5.9359e+07	1.14107e+08	2.17599e+07	1.14445e+08	6.24786e+07	1.12688e+08	1.69823e+08	7.86856e+07	8.07892e+07	2.09603e+08	1.55769e+07	1.32187e+08	9.54481e+07	1.93514e+07	9.10409e+07	1.06642e+08	3.94397e+07	8.36834e+07	7.12201e+07
M60T15_2	1.00711	0.0102166	0.0294091	0.976712	0.94542	UP	60.0161	60.015	60.0174	15.0196	14.8147	15.2827	118	20	22	1.89276e+07	7.43914e+07	6.68438e+07	7.49201e+07	4.6848e+07	5.60319e+07	9.96464e+07	3.28947e+07	2.31319e+08	5.82169e+07	1.26198e+07	6.30182e+06	2.63664e+07	5.89007e+07	1.33565e+07	8.76288e+07	6.98265e+06	1.91424e+08	1.31546e+08	1.25588e+07	1.03646e+08	5.1099e+07	2.90994e+07	8.78268e+07	1.90363e+08	1.24647e+08	7.02187e+06	1.56895e+08	1.36232e+07	6.8352e+07	6.8737e+07	3.66114e+07	1.22239e+08	5.66066e+07
M60T17_1	1.10181	-0.139872	-0.447531	0.657309	0.920994	DOWN	60.0161	60.0151	60.0174	16.5145	16.2982	16.7201	97	20	22	1.74009e+07	7.27185e+07	5.53519e+07	6.59992e+07	3.98626e+07	4.2379e+07	9.09249e+07	3.06898e+07	1.0824e+08	3.69543e+07	7.17693e+07	4.63463e+06	2.74308e+07	5.1307e+07	7.56984e+07	4.82766e+07	3.21587e+07	1.33457e+08	5.54601e+07	1.29392e+08	6.04203e+07	5.0655e+07	8.96934e+07	5.54713e+07	2.59357e+08	1.33694e+07	6.97114e+06	9.68636e+07	9.20287e+07	2.08912e+07	1.83403e+07	4.78374e+07	7.61431e+07	2.07021e+07
M60T21_1	1.02706	0.0385171	0.137717	0.891423	0.940509	UP	60.0161	60.0149	60.0188	20.6524	20.323	20.9899	162	20	22	1.46703e+07	5.11134e+07	3.98402e+07	5.24964e+07	2.17421e+07	7.29617e+06	3.75263e+07	4.49164e+07	1.50974e+08	4.9719e+07	2.07339e+07	2.52626e+07	4.91085e+07	5.61173e+07	4.88895e+07	2.56479e+07	8.82383e+07	4.47245e+07	5.43144e+06	4.29081e+07	8.70579e+07	3.30012e+07	4.31097e+06	5.79899e+07	1.42413e+08	9.32613e+07	4.69417e+07	5.01546e+07	1.15253e+07	5.76759e+07	5.32038e+07	4.28197e+07	9.32058e+07	2.10135e+07
M60T16_1	1.10599	0.145332	0.510247	0.612865	0.915747	UP	60.0161	60.015	60.0174	15.7657	15.5413	16.0047	112	20	22	1.72832e+07	8.26487e+07	5.96054e+07	9.14082e+07	5.07506e+07	6.45602e+07	1.07425e+08	5.28429e+07	1.06084e+08	5.48757e+07	1.1654e+08	5.27635e+07	7.34386e+07	6.98523e+06	6.79262e+07	5.36844e+07	5.61528e+07	8.11333e+07	9.17768e+07	6.62053e+07	3.06304e+08	4.2508e+07	5.80787e+07	6.72782e+07	1.2641e+08	1.00332e+08	5.22033e+07	8.90564e+06	9.37836e+07	1.49423e+08	4.63964e+07	6.07792e+07	7.73937e+07	4.37365e+07
M60T22_3	1.22192	0.289147	0.855552	0.397598	0.875797	UP	60.0161	60.0151	60.0174	21.9411	21.8162	22.0462	54	18	22	1.45544e+07	4.49542e+07	3.99642e+07	5.49303e+07	3.51339e+07	3.7422e+07	8.79351e+07	6.08952e+07	1.73088e+08	1.34086e+07	4.65493e+06	1.67238e+07	5.97631e+07	3.25939e+07	1.04676e+07	3.18202e+07	7.31733e+07	6.726e+06	3.87289e+07	9.97339e+06	5.82265e+07	3.50175e+07	6.51267e+07	7.05992e+06	7.62789e+07	8.83637e+06	3.12327e+07	3.63924e+07	1.11062e+08	6.78733e+07	1.44022e+08	5.98534e+07	9.46432e+06	5.42775e+07
M60T19_3	1.01754	-0.0250827	-0.0924463	0.926954	0.942658	DOWN	60.0161	60.0152	60.0173	19.0161	18.8867	19.1683	60	20	22	1.49835e+07	6.05935e+07	4.40264e+07	5.95491e+07	2.59917e+07	4.51907e+07	4.5997e+07	6.14576e+06	6.51434e+07	3.75709e+07	8.09046e+06	1.82541e+08	8.86337e+07	1.13575e+07	4.43735e+06	4.00227e+07	5.00631e+07	6.68366e+07	6.59212e+07	9.26557e+07	1.21556e+08	5.00198e+07	5.37969e+07	1.18529e+08	5.73607e+07	3.98881e+07	6.0382e+07	7.66399e+07	8.20576e+07	6.21055e+07	1.13384e+07	1.11256e+08	9.44325e+07	6.30227e+07
M60T15_3	1.2079	-0.272501	-0.671244	0.506244	0.899781	DOWN	60.0161	60.0152	60.0173	15.4127	15.2961	15.5234	52	17	19	1.81986e+07	7.12169e+07	6.42665e+07	5.89592e+07	5.28497e+07	4.87153e+07	6.23806e+07	1.31331e+07	2.97114e+08	9.42517e+07	9.12247e+06	2.17519e+07	6.32139e+07	3.16992e+07	5.75714e+07	1.16649e+07	7.3739e+07	4.43361e+07	1.24622e+08	7.60707e+07	2.51341e+07	5.88253e+07	6.94001e+07	1.05095e+08	1.36498e+08	2.32673e+08	4.10291e+07	4.1327e+07	2.40377e+07	3.82861e+07	1.06408e+08	9.07996e+06	2.09576e+07	4.06822e+07
M60T18_1	1.06696	-0.0935026	-0.283713	0.778433	0.932457	DOWN	60.0161	60.0149	60.0188	17.8662	17.6407	18.1094	110	20	22	1.59386e+07	7.58547e+07	6.34966e+07	7.10944e+07	4.19337e+07	6.8984e+07	1.27107e+07	9.87137e+06	2.28923e+08	4.43701e+07	6.25946e+07	4.13737e+07	9.6801e+07	6.43589e+07	3.51361e+07	5.46552e+07	2.18775e+08	1.49746e+08	7.00898e+07	3.41941e+07	7.42198e+07	6.01247e+07	1.5025e+08	2.55927e+07	1.43235e+07	7.45073e+07	1.82887e+07	1.14865e+08	8.21702e+07	9.57496e+07	6.55645e+07	5.53363e+07	1.15293e+08	3.13339e+07
M60T19_1	1.06018	-0.0843056	-0.255078	0.800014	0.934159	DOWN	60.0161	60.0152	60.0173	18.7006	18.507	18.883	86	20	22	1.52815e+07	6.83343e+07	4.2126e+07	6.44555e+07	5.59907e+07	3.02309e+07	7.09277e+07	2.37445e+07	1.43143e+08	5.00381e+07	6.39399e+07	5.65695e+06	7.90819e+07	4.29497e+07	1.42401e+08	6.09511e+07	5.96442e+07	5.43222e+07	8.28037e+07	6.12958e+07	6.94267e+07	3.13933e+07	7.64692e+07	4.28019e+07	1.75464e+08	9.46819e+07	7.92974e+06	3.82857e+07	3.99322e+07	2.21713e+08	2.04248e+07	4.29109e+07	1.09405e+08	4.72593e+06
M60T17_3	1.16263	-0.217397	-0.742515	0.46213	0.891254	DOWN	60.0161	60.0152	60.0188	16.8872	16.7268	17.0607	74	20	20	1.62701e+07	8.18138e+07	4.90461e+07	7.03694e+07	5.07966e+07	1.51056e+08	3.64342e+07	5.08259e+07	1.32138e+08	6.24161e+07	7.75722e+07	5.50306e+07	7.31612e+07	6.97882e+07	5.03371e+07	3.64968e+07	3.33233e+07	6.85174e+07	1.72637e+08	8.10478e+07	1.80633e+08	593604	9.89917e+07	6.60265e+07	1.39249e+08	8.77164e+07	5.16822e+07	1.57103e+07	1.33847e+08	8.09632e+07	5.97756e+07	7.29976e+07	1.29716e+08	5.51886e+07
M60T19_2	1.32832	0.409602	1.45852	0.152965	0.779579	UP	60.0161	60.0152	60.0174	19.3789	19.1709	19.601	97	20	22	1.53862e+07	5.66463e+07	3.39012e+07	7.52444e+07	4.80925e+07	7.81437e+07	1.22327e+07	4.74431e+07	1.07975e+08	4.48771e+07	3.87962e+07	3.54549e+07	3.82556e+07	4.7411e+07	6.25347e+07	1.09246e+08	5.11186e+07	1.25447e+08	4.75266e+06	6.31736e+07	1.04662e+08	1.18675e+07	3.0452e+07	5.51713e+07	6.39118e+07	1.90348e+07	3.3281e+07	5.39371e+07	1.42544e+08	1.27518e+07	1.14623e+08	5.54215e+07	1.12204e+08	8.85518e+07
M60T18_3	1.26701	0.341431	1.03045	0.309099	0.848763	UP	60.0161	60.0152	60.0188	17.5129	17.4	17.6362	56	17	19	1.59873e+07	4.65489e+07	3.96811e+07	5.89781e+07	3.83239e+07	6.38574e+06	5.15975e+07	4.76296e+07	2.86047e+07	3.9976e+07	4.09234e+07	9.55707e+06	2.47241e+07	1.11683e+07	7.58713e+07	5.37847e+07	1.04026e+07	6.34419e+07	5.78327e+07	1.22654e+08	3.69858e+07	3.33624e+07	7.3075e+06	4.16731e+07	1.67096e+08	1.43311e+08	8.92886e+07	1.05502e+07	2.09708e+07	3.79942e+07	1.24929e+08	7.04388e+07	8.37919e+07	3.64483e+07
M60T15_1	1.14142	-0.190824	-0.692841	0.492822	0.897332	DOWN	60.0162	60.0151	60.0173	14.6029	14.3817	14.8016	104	20	22	1.989e+07	8.62047e+07	5.49412e+07	7.55244e+07	4.36748e+07	6.29629e+07	6.19802e+07	9.14364e+07	1.6727e+08	8.32606e+07	1.28152e+07	5.65099e+07	7.77376e+07	6.65956e+07	5.75081e+07	8.54374e+07	4.95489e+07	1.97814e+08	5.59443e+07	5.97444e+07	2.31868e+08	5.12053e+07	6.43654e+07	5.27517e+07	1.37339e+08	6.65217e+07	5.88095e+07	7.37436e+07	5.8908e+07	1.05806e+08	9.17467e+07	4.47325e+07	1.05705e+08	4.31224e+07
M60T16_2	1.3387	0.420829	1.49974	0.142274	0.77083	UP	60.0162	60.0152	60.0173	16.1697	16.0082	16.2944	63	20	20	1.64756e+07	6.4693e+07	3.70253e+07	8.66043e+07	5.64624e+07	4.59262e+07	1.19128e+08	1.46445e+08	1.2628e+08	5.70205e+07	3.75722e+07	1.98369e+07	2.36599e+07	5.151e+06	6.20063e+07	4.20203e+07	7.83068e+07	6.73994e+07	7.9464e+07	3.56785e+07	1.02987e+08	7.26191e+07	7.99441e+07	4.6597e+07	4.58185e+07	1.37038e+08	7.34584e+07	1.18486e+08	3.3873e+07	6.07097e+07	7.59772e+07	1.00386e+08	2.32649e+08	6.22853e+07
M60T20_2	1.44299	-0.52906	-1.78293	0.0850757	0.726249	DOWN	60.0162	60.0152	60.0174	20.1864	20.0853	20.3126	52	19	18	1.52309e+07	6.73397e+07	4.58803e+07	4.66668e+07	2.53421e+07	2.72221e+07	4.73838e+07	6.58693e+07	2.32184e+08	8.64686e+07	1.00514e+08	6.20638e+07	4.57464e+07	1.3343e+07	5.05345e+07	5.10703e+07	3.4384e+07	6.94261e+07	5.79668e+07	4.97682e+07	8.95526e+07	2.35241e+07	8.6006e+07	5.5003e+07	9.87632e+07	1.9208e+07	4.30295e+07	1.28048e+07	7.55871e+07	6.06622e+07	1.05807e+08	3.43957e+07	1.79703e+07	4.1311e+07
M60T1_2	1.18592	0.246001	0.618405	0.540123	0.905473	UP	60.0162	60.0154	60.0172	0.850733	0.364913	1.1003	103	14	21	2.35931e+07	7.64184e+07	5.86915e+07	9.06258e+07	8.84464e+07	1.17135e+07	1.57965e+07	1.12178e+08	1.95242e+08	1.57629e+07	1.69204e+07	5.81936e+07	2.7924e+07	1.70586e+07	8.21635e+07	1.49508e+07	1.57915e+07	7.38571e+07	1.40061e+08	1.14322e+08	1.29515e+08	6.39431e+07	1.4857e+08	1.4751e+08	1.26897e+08	3.90906e+07	6.07286e+07	7.3305e+06	2.4165e+07	6.49845e+07	1.22569e+08	2.18166e+07	4.22042e+07	6.72171e+07
M60T17_2	1.36477	0.448661	1.3849	0.174973	0.794676	UP	60.0162	60.0151	60.0174	17.2412	17.0656	17.3955	70	19	22	1.5697e+07	5.69514e+07	3.52195e+07	7.77257e+07	5.98825e+07	1.20204e+07	5.38465e+07	1.04651e+08	1.24137e+07	5.32339e+07	5.52773e+07	6.13056e+07	6.73113e+07	1.18987e+07	4.58211e+07	7.32369e+07	1.13129e+08	2.57095e+07	2.97792e+07	5.93233e+07	7.88891e+07	1.82616e+07	6.74177e+07	5.07083e+07	1.44793e+08	1.09294e+08	5.63274e+07	1.21489e+08	3.13793e+08	5.45776e+07	1.02573e+08	4.48125e+07	7.07887e+07	4.47456e+07
M61T3_1	1.05326	0.074868	0.257899	0.79797	0.934001	UP	60.7531	60.7531	60.754	3.37022	3.35992	3.40031	27	12	15	233150	269203	200526	283542	154197	415617	63543.4	374698	46367.8	465992	656304	370891	345128	452495	479054	381446	350992	31414.2	53741.2	42566.2	76883.1	32964.4	255653	32830.4	455488	113378	448353	370317	68844.8	544840	444825	103693	132619	367851
M61T4_2	1.00725	0.0104194	0.0272358	0.978409	0.94551	UP	60.9917	60.9914	60.9926	4.29604	4.14067	4.37624	43	19	21	2.1629e+07	8.4119e+07	6.51134e+07	8.47287e+07	7.97623e+07	4.76654e+07	4.95516e+07	9.19741e+07	3.21064e+07	3.92255e+07	4.41682e+07	4.6284e+07	5.44441e+07	4.70117e+07	3.12164e+07	4.78171e+07	1.73156e+07	1.47561e+08	1.07484e+08	1.31922e+08	5.42151e+07	9.93068e+07	1.27809e+08	1.80824e+08	2.84477e+08	5.30869e+07	4.13153e+07	1.93041e+07	3.31549e+07	2.55634e+07	4.59143e+07	3.53454e+07	9.66688e+07	5.3478e+07
M61T4_1	1.08303	0.115074	0.222212	0.825307	0.936048	UP	60.9918	60.9914	60.9927	3.9516	3.71217	4.11634	62	18	17	2.22182e+07	7.3616e+07	7.76096e+07	7.97284e+07	1.00103e+08	1.38694e+07	2.31469e+07	8.20376e+06	4.04805e+07	2.95129e+07	1.13364e+08	3.34089e+07	6.47873e+06	2.71401e+07	7.41141e+06	4.12122e+07	6.0518e+07	2.55075e+08	7.26274e+07	8.59798e+07	1.643e+07	9.57695e+07	2.09066e+08	8.51954e+07	2.4743e+08	5.8562e+07	8.66379e+06	8.28e+06	1.69148e+07	5.6562e+07	4.91088e+07	2.45876e+07	8.38259e+06	9.06965e+06
M61T1_2	1.10812	-0.148116	-0.323839	0.748189	0.929918	DOWN	60.9919	60.9911	60.9931	0.676914	0.338135	0.948795	87	19	18	3.02898e+07	1.07898e+08	1.24297e+08	9.73701e+07	7.90963e+07	4.60346e+07	7.12606e+07	2.94774e+07	9.21835e+07	5.11302e+06	8.0136e+07	6.66682e+06	5.74991e+07	5.6222e+07	1.5208e+07	6.68458e+07	6.92006e+07	3.07541e+08	1.0836e+08	1.60649e+08	5.50204e+08	1.06136e+08	7.09332e+07	9.12986e+07	1.66989e+08	9.33612e+07	1.62205e+07	1.33197e+07	3.91995e+07	6.76718e+07	1.99027e+07	4.50092e+07	1.24971e+07	1.62984e+07
M61T2_1	1.11988	-0.163338	-0.558301	0.579862	0.911377	DOWN	60.9919	60.9914	60.993	1.99174	1.72431	2.18785	80	18	19	3.01474e+07	1.05097e+08	6.80292e+07	9.38471e+07	6.19841e+07	6.43282e+07	5.3463e+07	1.16138e+07	8.29483e+07	1.57068e+08	1.06013e+08	9.40159e+07	5.12256e+07	1.35676e+08	1.45155e+07	3.61138e+07	6.31606e+07	1.89181e+07	2.13592e+08	1.35852e+08	1.71492e+08	2.25725e+08	1.65534e+08	9.49385e+07	2.05748e+08	1.01764e+08	1.48158e+07	1.15974e+07	4.66718e+07	3.88629e+07	9.56256e+07	4.47741e+07	1.56759e+08	1.5513e+07
M61T0	1.06711	-0.0937082	-0.293017	0.771635	0.931902	DOWN	60.9919	60.9914	60.993	0.119741	0.048427	0.306977	47	20	22	3.30231e+07	2.50648e+08	2.14223e+08	2.34885e+08	1.14832e+08	1.40431e+08	1.50551e+08	5.04375e+07	2.38936e+08	1.37798e+08	1.32172e+08	1.10479e+08	9.03111e+07	1.49086e+08	1.18736e+08	1.13476e+08	2.17332e+08	1.84125e+08	1.31656e+08	4.05827e+08	7.57497e+08	1.35594e+08	4.87783e+08	5.03129e+08	7.57607e+08	2.52349e+08	1.43069e+08	9.00247e+07	3.05239e+08	2.49617e+08	2.45578e+08	1.69594e+08	2.10892e+08	7.10005e+07
M61T2_2	1.08801	0.12169	0.333607	0.74054	0.929245	UP	60.9919	60.9912	60.9932	2.37324	2.20568	2.53105	59	19	18	2.97626e+07	8.72591e+07	6.02789e+07	9.49386e+07	8.75271e+07	2.60595e+07	6.93188e+07	3.87788e+07	1.02292e+08	5.86575e+06	4.84849e+07	6.36561e+06	8.76105e+07	9.37264e+07	1.14458e+07	7.16124e+07	4.27199e+07	1.50556e+08	1.05573e+08	2.05992e+08	1.58175e+08	8.44847e+07	1.30194e+08	9.93441e+07	2.06582e+08	1.00853e+08	1.16834e+07	9.32503e+06	1.81273e+08	7.44806e+07	8.79704e+07	1.24133e+08	1.99466e+07	1.21144e+07
M61T1_1	1.3297	-0.411104	-0.964618	0.342234	0.859018	DOWN	60.9919	60.9912	60.993	1.3402	0.957849	1.71168	129	19	20	3.03936e+07	1.06729e+08	1.06015e+08	8.02651e+07	6.47692e+07	6.80656e+06	5.02009e+07	1.06473e+08	8.69223e+07	5.59901e+07	7.0371e+07	3.52082e+07	7.00715e+07	5.30359e+07	1.26901e+07	8.37654e+07	6.61378e+07	1.28253e+08	1.52686e+08	1.1498e+08	2.31304e+08	1.33427e+07	5.70334e+07	3.05985e+08	4.33318e+08	8.2948e+07	7.39532e+07	1.08313e+07	8.7968e+07	8.67145e+07	1.3217e+07	5.98719e+07	1.20996e+08	1.36762e+07
M61T3_3	1.16847	-0.224619	-0.626013	0.534921	0.904641	DOWN	60.9919	60.9913	60.993	2.81184	2.55333	3.04807	93	19	18	2.57144e+07	1.00461e+08	6.63337e+07	8.5977e+07	8.32917e+07	7.00597e+06	4.59923e+07	4.8765e+07	1.35659e+08	7.99389e+07	1.14239e+08	2.84794e+07	3.61192e+07	8.12389e+07	1.14276e+07	5.15935e+07	8.53344e+07	2.18598e+08	1.14514e+08	1.89836e+08	2.19588e+08	8.16174e+07	1.15486e+08	1.7545e+08	1.68346e+08	1.45114e+07	1.19676e+07	4.72028e+07	5.39389e+07	5.9896e+07	1.43459e+07	5.19889e+07	2.55305e+07	1.15457e+07
M61T3_2	1.55933	0.640928	2.57361	0.0141544	0.663119	UP	60.992	60.9914	60.9928	3.27186	3.06613	3.66647	89	20	20	2.38979e+07	7.7413e+07	4.41458e+07	1.20713e+08	6.39032e+07	3.5537e+07	4.63641e+07	8.09352e+07	3.76385e+07	6.92819e+07	5.6883e+07	4.9433e+07	8.38914e+07	2.44355e+07	8.81661e+07	8.78072e+07	4.0015e+07	1.87233e+08	9.96115e+07	1.60512e+08	3.78077e+07	6.66631e+07	6.88617e+07	7.3961e+07	1.53222e+08	2.12689e+08	1.11406e+08	2.86475e+06	1.93924e+08	1.69331e+08	1.79632e+08	8.6562e+07	2.47859e+08	1.7606e+07
M61T5_1	1.33943	0.421619	0.860909	0.394511	0.874946	UP	60.9921	60.9915	60.9926	5.03958	4.5813	5.31087	67	14	16	9.65443e+06	3.38383e+07	4.39195e+07	4.5324e+07	4.23559e+07	2.29926e+06	2.1808e+07	1.60252e+07	3.62616e+07	1.35665e+07	1.88603e+07	9.28586e+06	1.63382e+07	2.11341e+07	1.30358e+07	1.34052e+07	1.21845e+07	5.007e+07	7.8824e+07	5.23281e+07	2.03314e+07	1.65553e+07	3.70372e+07	2.34761e+07	2.03939e+08	1.40104e+07	1.41082e+07	1.59696e+07	1.15702e+07	1.99152e+07	1.75355e+07	1.40617e+07	3.89275e+07	1.46055e+07
M61T6_2	1.10404	-0.142787	-0.341542	0.734909	0.928742	DOWN	60.9921	60.9915	60.9926	5.71715	5.34617	6.01105	66	14	14	8.3361e+06	2.26908e+07	2.37447e+07	2.05526e+07	1.55581e+07	8.28017e+06	7.0851e+06	9.45864e+06	2.18159e+07	1.55147e+07	1.74447e+07	7.67193e+06	8.71155e+06	1.7183e+07	8.13776e+06	7.90238e+06	1.21234e+07	2.95192e+07	5.49042e+07	3.79389e+07	5.05798e+06	2.19314e+07	3.0892e+07	2.40216e+07	1.08221e+08	2.21233e+07	7.99168e+06	9.36766e+06	9.64708e+06	1.13188e+07	9.81303e+06	8.73517e+06	1.51509e+07	8.28221e+06
M61T6_1	1.01019	-0.0146297	-0.0354587	0.971891	0.945164	DOWN	60.9922	60.9915	60.9926	6.34183	6.04321	6.5992	61	12	16	5.4213e+06	2.71965e+07	2.4641e+07	2.69221e+07	2.54858e+07	4.41277e+06	2.33563e+06	1.38952e+07	3.25517e+07	1.2035e+07	1.18696e+07	1.14008e+07	1.38138e+07	1.20408e+07	1.12011e+07	1.80061e+07	1.22949e+07	6.86892e+07	2.78758e+07	2.05516e+07	8.79706e+07	2.87159e+07	2.28696e+07	7.12879e+07	6.01114e+07	4.20295e+07	1.28581e+07	1.3691e+07	1.32505e+07	1.81125e+07	1.4379e+07	6.81068e+06	1.21181e+07	1.27805e+07
M61T5_4	1.17354	0.230865	0.690059	0.49509	0.897754	UP	61.0166	61.0164	61.0175	5.37019	5.22756	5.50837	54	19	19	1.12843e+07	4.04983e+07	3.86308e+07	4.75263e+07	2.53067e+07	2.41379e+07	1.65304e+07	2.81363e+07	1.36404e+08	3.22702e+07	4.75493e+06	2.90378e+07	3.39935e+07	2.05748e+07	2.40227e+07	3.985e+07	2.99884e+07	5.10626e+07	4.39282e+07	6.86646e+07	2.01798e+07	2.91862e+07	1.8498e+07	5.55072e+06	1.53195e+08	1.493e+07	5.53877e+07	2.83992e+07	6.66164e+07	1.32247e+07	5.74949e+07	3.07561e+06	2.76191e+07	5.49146e+07
M61T12_2	1.05345	-0.0751206	-0.261565	0.795019	0.933773	DOWN	61.0166	61.0165	61.0173	11.9288	11.8018	12.0736	60	20	22	7.74803e+06	3.00162e+07	1.9066e+07	2.84933e+07	1.85997e+07	3.12328e+07	2.28318e+07	3.701e+07	4.33362e+07	1.85153e+07	1.63164e+07	1.31921e+07	2.32798e+07	1.37942e+07	3.9595e+07	2.86541e+07	2.53511e+06	1.22455e+07	3.35985e+07	2.19346e+07	8.42332e+07	1.95209e+07	2.55089e+07	5.58561e+07	5.71332e+07	2.73453e+07	1.18404e+07	3.87424e+07	3.05404e+07	1.94545e+07	1.57574e+07	2.60763e+06	3.09339e+06	1.56223e+07
M61T6_4	1.21149	0.276784	0.745877	0.460103	0.890827	UP	61.0166	61.0165	61.0176	6.48365	6.32765	6.64915	71	17	20	1.10661e+07	4.31595e+07	3.77438e+07	5.22873e+07	4.15658e+07	2.60549e+06	2.19696e+07	4.73888e+07	1.17753e+08	3.1721e+07	2.65687e+07	4.23204e+06	8.92922e+07	9.09916e+07	1.4033e+07	3.51574e+06	2.56156e+07	1.11589e+07	6.03876e+07	7.51886e+07	7.41788e+07	6.21756e+06	4.28149e+07	7.96181e+06	1.09595e+08	6.48797e+06	8.74613e+07	6.41641e+07	7.47353e+07	5.12061e+07	6.82085e+07	3.02641e+07	7.04343e+07	5.02416e+07
M61T4_3	1.81069	0.856536	2.08794	0.0458953	0.693887	UP	61.0167	61.0164	61.0176	3.81891	3.4492	4.21486	138	20	22	1.07988e+07	3.81619e+07	2.61223e+07	6.90992e+07	6.38706e+07	2.8159e+07	2.37756e+07	3.04036e+07	9.34881e+07	1.7268e+06	9.63573e+06	2.67723e+07	1.81733e+06	3.77667e+07	3.57837e+07	1.49167e+07	1.59928e+07	4.24362e+07	5.21488e+07	6.27856e+07	6.56642e+07	1.89489e+07	8.40335e+07	5.45659e+07	6.2417e+07	3.49634e+07	5.58206e+06	2.12922e+07	6.13242e+07	1.94335e+08	5.2305e+06	2.73166e+07	4.38277e+07	8.05916e+07
M61T6_3	1.20952	-0.274439	-0.728052	0.472654	0.893418	DOWN	61.0167	61.0164	61.0176	6.08748	5.85016	6.31729	108	20	21	1.11286e+07	5.00475e+07	4.77618e+07	4.13778e+07	2.47043e+07	2.57554e+07	1.22225e+07	2.20287e+07	1.17689e+08	2.34735e+07	5.19436e+07	6.02081e+07	3.06619e+07	4.13851e+07	2.41558e+07	2.70479e+07	1.3144e+07	3.84325e+07	6.71147e+06	5.12672e+07	4.66641e+07	5.81052e+07	5.37244e+07	7.47555e+07	2.21574e+08	6.12311e+07	5.91339e+07	7.2398e+06	9.28424e+07	4.7616e+07	7.47278e+07	4.13911e+06	5.35411e+07	1.59572e+07
M61T5_3	1.17752	0.235752	0.730134	0.469649	0.892809	UP	61.0167	61.0164	61.0176	4.99134	4.80414	5.22162	95	20	22	1.09879e+07	4.87043e+07	3.91294e+07	5.73503e+07	3.74265e+07	1.84884e+07	6.90325e+07	7.43539e+07	5.35471e+07	2.06976e+07	2.90553e+07	2.58841e+06	3.23033e+07	3.35125e+07	3.43349e+07	3.62771e+06	4.43711e+07	2.63571e+07	1.07537e+08	4.85781e+07	1.28911e+07	3.5024e+07	1.35323e+08	5.39311e+07	1.38531e+08	9.50951e+06	3.54487e+07	3.23615e+07	5.42193e+07	5.56088e+07	1.24381e+08	2.42663e+07	1.12124e+07	3.05603e+07
M61T11_1	1.03957	-0.0559837	-0.207195	0.83693	0.93688	DOWN	61.0167	61.0165	61.0174	11.463	11.0705	11.7795	145	20	22	8.19981e+06	2.55384e+07	1.55012e+07	2.45664e+07	1.48287e+07	2.48706e+06	2.62911e+07	2.17309e+07	4.66263e+07	3.43379e+07	1.60219e+07	2.14227e+07	2.88877e+07	1.24098e+07	3.72064e+06	2.84515e+06	3.71803e+07	5.40355e+07	2.57127e+07	3.28833e+07	4.59888e+07	3.16529e+06	3.06085e+07	2.27244e+07	4.16887e+07	3.02521e+07	1.84099e+07	1.51762e+07	4.86193e+07	2.6458e+07	1.29917e+07	1.94242e+07	3.18265e+07	6.44336e+06
M61T5_2	1.86894	0.902218	2.59	0.0143041	0.663565	UP	61.0167	61.0164	61.0176	4.54151	4.22916	4.79115	115	20	22	1.06688e+07	4.27803e+07	3.06751e+07	7.99536e+07	5.91345e+07	3.79795e+06	3.56596e+07	6.68559e+06	6.49156e+07	6.04417e+07	5.5541e+07	1.59995e+07	8.76206e+07	4.06604e+06	4.08224e+07	6.26178e+07	2.16821e+07	8.40681e+07	8.00591e+06	9.6891e+07	3.68049e+07	8.6389e+07	4.23806e+07	3.08185e+07	1.03974e+07	3.87184e+07	4.24811e+07	5.83455e+06	2.49235e+08	1.63547e+08	1.37126e+08	5.80171e+07	8.27647e+07	7.73528e+07
M61T12_1	1.00866	0.0124378	0.0430537	0.965898	0.944843	UP	61.0167	61.0165	61.0175	12.3901	12.0779	12.7288	140	20	22	7.84507e+06	3.18857e+07	2.30692e+07	3.21618e+07	1.78672e+07	1.84282e+07	9.03831e+07	7.45904e+07	5.77672e+07	2.05252e+07	3.593e+07	2.34328e+06	3.322e+07	1.75391e+07	2.30853e+07	3.2963e+07	2.02216e+07	9.9907e+06	4.07631e+07	4.62951e+07	3.80536e+07	7.07706e+06	4.72244e+07	1.37053e+07	7.60828e+06	1.73487e+07	7.39228e+06	4.68392e+07	3.50348e+07	9.79905e+06	2.49693e+07	3.30619e+07	2.78484e+07	2.4917e+07
M61T2_3	1.03316	0.0470674	0.129198	0.897982	0.940918	UP	61.0167	61.0163	61.0176	2.3125	2.01403	2.57489	132	20	22	1.09702e+07	4.13717e+07	3.97846e+07	4.27437e+07	2.72004e+07	1.93307e+07	1.89412e+07	3.54217e+07	6.11294e+07	1.74071e+07	3.18467e+07	3.38781e+07	7.14891e+07	5.32923e+07	1.18445e+07	2.11305e+07	3.74276e+07	3.26422e+07	3.55761e+07	5.55799e+06	1.88391e+08	3.76914e+07	5.0263e+06	3.35613e+07	7.58495e+07	4.98213e+07	3.97679e+07	3.90966e+07	1.08381e+08	2.76233e+07	3.12682e+07	1.25957e+07	7.19555e+07	3.0212e+06
M61T6_5	1.11599	0.158325	0.520197	0.605794	0.914847	UP	61.0167	61.0164	61.0175	5.66259	5.51239	5.84334	68	20	21	1.08238e+07	4.35354e+07	2.96702e+07	4.85851e+07	3.32375e+07	3.75866e+07	3.11431e+07	5.32619e+06	1.20779e+08	3.35741e+07	3.38764e+07	2.54701e+06	7.9952e+07	3.23586e+07	3.02922e+07	7.99147e+07	4.65631e+07	2.48535e+07	4.56972e+07	2.47446e+07	7.50905e+07	2.3188e+07	7.04454e+07	6.22343e+07	1.05412e+07	6.87634e+07	2.18305e+07	5.2229e+07	7.00715e+07	5.8256e+07	3.85581e+07	1.58979e+07	7.02139e+06	1.52628e+07
M61T7_1	1.2813	-0.35761	-0.8227	0.416544	0.880772	DOWN	61.0167	61.0164	61.0176	6.85223	6.66154	7.1622	90	20	22	8.87155e+06	6.17179e+07	6.16455e+07	4.81682e+07	4.22782e+07	2.56887e+07	4.10669e+07	3.24198e+07	6.65052e+07	1.75862e+07	4.47712e+07	5.72235e+07	1.33427e+07	3.94874e+06	2.77449e+07	3.37127e+07	2.0503e+07	2.42754e+08	4.1344e+07	1.30125e+08	5.73959e+07	5.7604e+07	8.8084e+07	1.98357e+08	3.41816e+07	1.8978e+07	1.16204e+07	1.30584e+07	4.47194e+07	2.15868e+07	5.43346e+07	3.62128e+07	5.7907e+07	8.81947e+06
M61T8	1.84537	-0.883913	-2.41222	0.022115	0.678785	DOWN	61.0168	61.0163	61.0176	7.93861	7.48423	8.41367	158	20	22	9.71174e+06	6.1064e+07	4.51439e+07	3.30903e+07	2.6774e+07	3.58216e+07	3.73853e+07	1.4365e+08	7.49411e+07	2.0424e+07	3.21881e+07	1.48638e+08	1.38838e+08	1.4949e+08	4.42368e+07	3.44784e+07	5.60829e+07	3.8038e+07	1.68299e+07	3.38364e+07	4.24193e+07	3.96209e+07	4.92778e+07	2.50408e+07	6.00425e+07	7.72278e+07	1.11404e+07	2.66745e+06	3.49993e+07	3.55377e+06	2.45379e+07	2.76975e+07	1.11767e+08	2.40368e+07
M61T3_6	1.18178	-0.240957	-0.642651	0.526236	0.90322	DOWN	61.0168	61.0163	61.0176	2.77353	2.59341	2.92172	76	20	22	1.12788e+07	5.73616e+07	5.68044e+07	4.85385e+07	2.44427e+07	3.84404e+07	9.57874e+07	5.88425e+07	2.77784e+08	2.07696e+07	3.58812e+07	2.23077e+07	4.34193e+07	4.45064e+07	4.07416e+07	2.12582e+07	6.4822e+07	5.48344e+07	5.74547e+07	3.66736e+07	5.9879e+07	2.42859e+07	5.23478e+06	4.79504e+07	9.63595e+07	5.30798e+07	3.10602e+07	3.32234e+07	5.44017e+07	3.7264e+07	4.58022e+07	3.43901e+07	4.57058e+07	3.48618e+07
M61T9	1.49382	0.579006	1.63042	0.110898	0.7436	UP	61.0168	61.0163	61.0176	9.32038	9.01218	9.53067	98	20	22	8.9689e+06	5.0015e+07	4.50295e+07	7.47133e+07	5.30853e+07	2.83934e+07	1.09107e+08	1.56849e+08	3.43449e+07	3.29048e+06	1.43921e+07	2.45891e+06	2.31035e+07	6.13744e+07	5.40976e+07	2.69266e+07	2.25187e+07	8.74227e+07	4.46889e+06	3.84349e+07	6.87989e+07	2.24645e+06	1.42198e+08	6.69063e+07	5.2967e+07	4.14391e+07	8.58082e+07	1.32503e+08	1.21341e+08	3.82966e+06	3.47045e+07	3.17388e+07	5.9462e+07	2.02504e+07
M61T17_2	1.11225	0.153487	0.421852	0.675485	0.922956	UP	61.0168	61.0162	61.0176	17.4266	17.3019	17.5382	57	18	21	7.17331e+06	2.41206e+07	2.1796e+07	2.68283e+07	1.95898e+07	3.54259e+07	2.10369e+07	2.40736e+07	9.3332e+06	2.3354e+07	2.8599e+07	1.74145e+07	4.14244e+06	2.06863e+07	4.25834e+06	2.28814e+07	4.20827e+06	1.49729e+07	4.04483e+06	4.12158e+07	9.86134e+07	1.42136e+07	1.97591e+07	1.94899e+07	5.46887e+07	6.13813e+07	1.36009e+07	2.13261e+07	7.25463e+07	3.39942e+07	3.25163e+07	1.30604e+07	3.61769e+07	2.96665e+07
M61T10_1	1.04663	-0.0657446	-0.189483	0.850852	0.937848	DOWN	61.0168	61.0162	61.0176	10.4889	10.3062	10.7069	132	19	22	8.74973e+06	3.75851e+07	3.28595e+07	3.59107e+07	2.30231e+07	4.68715e+07	1.62175e+07	4.70965e+07	5.4907e+07	7.7138e+06	5.47403e+06	4.92006e+07	2.37804e+07	5.79371e+07	5.72504e+06	2.35074e+07	3.24963e+07	5.62494e+06	1.40553e+07	4.21253e+07	3.11396e+07	2.25026e+07	4.00693e+07	7.69519e+07	1.48306e+08	5.24714e+07	3.11098e+07	3.25467e+07	3.87203e+07	7.04962e+07	2.58272e+07	3.38822e+07	5.91689e+07	3.95758e+07
M61T19_1	1.49417	0.579344	1.99313	0.0531864	0.695861	UP	61.0168	61.0162	61.0176	18.6332	18.3117	18.9304	146	20	22	7.11981e+06	1.94241e+07	1.3941e+07	2.90229e+07	1.72182e+07	4.44733e+06	1.75588e+07	2.09701e+07	2.6546e+07	1.85639e+07	2.975e+06	1.93925e+07	3.9471e+07	1.44162e+07	5.85573e+07	1.3682e+07	2.07261e+06	3.12637e+07	1.6383e+07	2.07385e+07	2.88334e+07	1.82239e+06	1.69844e+07	2.87323e+07	5.0718e+06	3.40958e+07	1.51014e+07	1.72937e+07	4.03965e+07	4.99387e+06	5.51976e+07	2.56752e+07	5.79059e+07	2.11978e+07
M61T21_1	1.07029	0.0980018	0.312236	0.756834	0.930663	UP	61.0168	61.0162	61.0175	21.1476	20.9956	21.2721	53	19	22	5.26559e+06	2.22597e+07	1.88512e+07	2.38243e+07	1.27096e+07	1.10448e+07	4.19133e+07	1.25247e+07	1.41504e+07	1.00774e+07	3.5106e+07	1.89074e+07	3.11426e+07	1.95337e+06	1.94803e+07	3.04605e+07	4.71648e+06	1.58375e+07	3.19193e+07	1.76017e+06	3.06067e+07	5.2017e+06	4.77556e+07	3.82749e+06	7.68081e+07	1.63846e+07	1.79882e+07	3.28959e+07	3.63844e+07	4.64863e+06	1.89964e+07	2.78855e+07	5.16159e+07	3.16898e+07
M61T15_2	1.27821	0.354122	0.840235	0.407859	0.878542	UP	61.0168	61.0163	61.0176	14.8415	14.6712	14.9987	75	20	22	8.27103e+06	3.3698e+07	4.4607e+07	4.3073e+07	2.34537e+07	4.54409e+07	2.70901e+07	5.15454e+07	2.13158e+08	1.05919e+07	2.50283e+07	3.3393e+07	2.00325e+07	3.30383e+06	2.26694e+06	4.47122e+07	2.2643e+07	2.59188e+07	1.83204e+07	3.08067e+07	1.37388e+07	4.44368e+07	1.39896e+07	2.23425e+07	5.19973e+06	9.29241e+07	3.85527e+07	2.98383e+07	4.32293e+07	3.7747e+07	4.02186e+07	1.10434e+07	5.37841e+07	2.32231e+07
M61T10_2	1.21979	-0.286628	-0.764729	0.450091	0.888669	DOWN	61.0168	61.0162	61.0177	9.95193	9.54124	10.3023	241	20	22	9.81811e+06	4.25957e+07	3.83686e+07	3.49207e+07	2.44262e+07	1.214e+07	9.47183e+06	3.01164e+07	8.34367e+07	2.6593e+07	3.08675e+07	2.10421e+07	2.13014e+07	3.46808e+07	1.41149e+07	3.40435e+06	4.95044e+07	4.8479e+07	3.17916e+06	1.02494e+08	5.89538e+07	7.32865e+07	3.92853e+07	2.95513e+07	1.60012e+08	6.96997e+06	3.61615e+07	3.31289e+07	5.55369e+07	3.70517e+07	5.71564e+07	8.43288e+06	1.51378e+07	2.52233e+07
M61T11_2	1.07282	-0.101402	-0.471636	0.640137	0.919046	DOWN	61.0168	61.0163	61.0176	10.8892	10.7411	11.0039	55	20	22	9.38956e+06	9.86155e+07	5.19398e+07	9.19221e+07	3.8255e+07	1.07288e+08	1.06792e+08	1.10861e+08	9.83417e+07	7.30313e+07	1.49134e+08	1.25179e+08	9.86032e+07	9.83404e+07	5.3746e+07	3.17466e+06	4.64206e+07	1.84651e+08	7.41491e+07	9.22846e+07	1.94019e+08	7.70962e+07	5.89945e+07	2.71358e+07	1.93067e+08	1.13409e+08	9.70346e+07	1.59324e+08	1.52893e+08	1.08102e+08	1.36488e+08	9.85721e+07	4.46111e+06	3.54204e+07
M61T21_2	1.62114	0.697008	2.10769	0.042146	0.692613	UP	61.0168	61.0163	61.02	20.838	20.7139	20.9914	57	18	22	6.67921e+06	1.84201e+07	1.33374e+07	2.98616e+07	2.12749e+07	2.16753e+07	1.82609e+07	2.78476e+06	5.96905e+07	1.71809e+07	3.50943e+07	3.01906e+06	7.93482e+06	1.62823e+07	2.45856e+07	1.8371e+07	1.7361e+07	1.94287e+07	1.56842e+07	1.58492e+07	1.57916e+07	3.18832e+06	4.54808e+06	1.59706e+07	3.57019e+07	1.04376e+08	2.26664e+07	2.66783e+07	4.14772e+07	2.55012e+07	1.7363e+07	1.32425e+07	3.89374e+07	5.31548e+07
M61T3_4	1.23037	0.299091	1.1827	0.243978	0.826159	UP	61.0168	61.0165	61.0176	3.26628	3.11491	3.4188	65	20	22	1.04831e+07	3.99585e+07	2.26994e+07	4.91638e+07	2.76755e+07	4.37528e+07	1.06065e+07	4.56044e+07	5.49717e+07	2.58925e+07	4.20237e+06	3.36451e+07	3.57626e+07	5.9751e+07	3.27576e+07	5.1242e+07	3.65743e+07	9.16966e+07	6.53868e+06	3.67395e+07	6.64911e+07	3.86439e+07	6.74181e+07	5.95181e+06	5.09283e+07	9.8756e+07	5.15675e+07	9.29266e+07	6.17631e+07	9.05106e+06	6.36889e+07	4.40273e+06	5.15877e+06	7.5015e+07
M61T21_3	1.07202	0.100331	0.43723	0.664505	0.921782	UP	61.0168	61.0162	61.0176	20.5614	20.3703	20.7012	70	19	21	6.98596e+06	2.24336e+07	1.3058e+07	2.40493e+07	1.06225e+07	2.43093e+07	1.30656e+07	5.15145e+06	5.85214e+07	3.66279e+07	2.39953e+07	1.45098e+07	1.16765e+07	2.02765e+07	8.83455e+06	2.08445e+07	2.64768e+07	4.04883e+07	2.17012e+06	1.5743e+07	2.77701e+07	2.8819e+07	1.59033e+07	2.31307e+07	3.03591e+07	8.12883e+06	2.77492e+07	3.15907e+07	3.0129e+07	2.95748e+07	2.55192e+07	2.58432e+07	4.38714e+07	4.13193e+06
M61T17_1	1.06085	-0.0852158	-0.302709	0.763687	0.931242	DOWN	61.0168	61.0163	61.02	16.5179	16.2984	16.7739	116	20	22	7.4914e+06	2.85724e+07	1.60883e+07	2.69336e+07	1.89761e+07	3.39995e+07	3.08779e+06	3.4459e+07	3.94478e+07	1.68363e+07	3.84984e+07	2.04628e+07	2.82277e+07	4.49033e+07	3.111e+07	2.35168e+07	2.5753e+07	5.12384e+07	2.47992e+07	4.24871e+07	2.34118e+07	2.06452e+07	3.98472e+06	400102	6.41799e+07	5.08326e+07	3.48022e+07	2.36251e+07	4.9201e+07	1.76587e+07	2.90403e+07	2.65973e+07	8.86463e+07	3.67652e+07
M61T14_3	1.06481	-0.0906011	-0.316538	0.753467	0.930375	DOWN	61.0168	61.0163	61.0176	14.172	13.9944	14.3213	78	20	22	8.35733e+06	3.42486e+07	2.39405e+07	3.21639e+07	1.79929e+07	3.23043e+07	1.89774e+07	2.21402e+07	5.02202e+07	2.8856e+07	3.21473e+07	2.98159e+06	2.78888e+07	3.33398e+06	3.59643e+07	3.55359e+07	4.68992e+07	3.56961e+07	2.76166e+06	2.44798e+07	1.12913e+08	4.97738e+07	2.75955e+07	3.77993e+07	5.67027e+07	2.06056e+07	2.08791e+07	2.73198e+07	5.392e+07	1.01941e+07	7.90449e+06	5.50545e+07	4.52002e+07	2.34388e+07
M61T16_3	1.05553	0.0779714	0.267204	0.790688	0.933434	UP	61.0168	61.0163	61.0176	15.8635	15.7284	15.9915	60	20	20	7.69767e+06	2.88e+07	1.88932e+07	3.03993e+07	1.98878e+07	3.38093e+07	2.44939e+07	3.44533e+07	6.55564e+07	2.45247e+07	1.03757e+07	2.25762e+07	2.86301e+07	4.64263e+07	5.17796e+06	2.69098e+07	1.84794e+07	1.10663e+07	2.49507e+07	4.16901e+07	5.58409e+07	3.47355e+06	3.38302e+06	6.7053e+07	2.71293e+07	9.5174e+07	1.96868e+07	3.06927e+07	3.60688e+07	6.93711e+06	3.15663e+07	5.39323e+06	1.02938e+07	5.62972e+07
M61T14_1	1.25416	0.32672	1.267	0.212647	0.814089	UP	61.0168	61.0162	61.0198	13.769	13.5177	13.9902	116	20	22	8.10088e+06	2.64414e+07	1.75957e+07	3.31617e+07	1.66843e+07	2.20871e+07	8.81679e+06	3.32294e+07	8.1968e+06	1.98846e+07	2.49669e+07	2.34201e+07	2.00807e+07	2.19516e+07	2.28512e+07	3.25263e+07	3.45653e+07	7.40526e+07	6.64675e+06	4.64104e+07	153640	2.00158e+07	2.80765e+07	2.09736e+07	5.99212e+07	1.02295e+07	1.81789e+07	7.04439e+07	6.24356e+07	2.94924e+07	3.00325e+07	2.67413e+07	4.47549e+07	2.67887e+07
M61T19_3	1.61161	0.688502	2.43574	0.0200343	0.675837	UP	61.0168	61.0162	61.0197	19.4332	19.2697	19.5985	73	19	21	7.12674e+06	1.93094e+07	1.17691e+07	3.11192e+07	1.91003e+07	3.0835e+07	1.987e+07	3.6947e+06	5.27404e+07	4.02661e+06	2.7191e+07	1.86718e+07	2.37252e+07	1.78407e+07	2.37219e+07	7.0844e+06	2.4607e+07	1.96178e+07	1.50518e+07	3.25498e+06	7.47846e+06	1.56624e+07	1.54048e+07	2.38635e+07	3.18453e+07	8.34576e+07	1.76055e+07	2.36295e+07	6.25371e+07	5.10517e+07	4.13835e+07	3.15019e+07	1.95495e+07	4.8719e+07
M61T18_2	1.00691	-0.00993315	-0.0370137	0.970658	0.945098	DOWN	61.0168	61.0163	61.0177	17.6972	17.5649	17.8275	64	20	20	7.34945e+06	2.78414e+07	1.57865e+07	2.76504e+07	1.76605e+07	3.70094e+06	1.81016e+07	2.02547e+07	5.61214e+07	2.46297e+07	1.8882e+07	2.29773e+07	4.04399e+07	2.66221e+07	2.36571e+07	1.58193e+07	3.00023e+06	4.37145e+07	4.11297e+07	2.44788e+07	3.86556e+07	1.54649e+07	5.82554e+07	1.46847e+07	4.62387e+07	4.8543e+07	3.54198e+07	2.58189e+07	1.12432e+07	8.73159e+07	3.14621e+07	1.92949e+07	4.24247e+07	2.40427e+07
M61T18_1	1.08031	0.111442	0.330911	0.742475	0.929417	UP	61.0168	61.0162	61.0199	18.0695	17.8325	18.302	109	20	22	7.25018e+06	2.37154e+07	1.90405e+07	2.562e+07	1.81644e+07	1.89472e+07	2.00481e+07	4.17205e+07	3.41251e+07	2.68056e+06	2.94667e+06	2.64285e+07	4.03205e+06	1.17131e+07	1.17337e+07	2.57289e+06	1.81451e+07	4.30549e+07	6.80482e+07	2.08817e+07	3.04892e+07	2.7876e+07	6.18683e+07	2.59535e+07	1.04377e+06	5.33256e+07	1.03045e+07	2.97477e+07	5.2654e+07	4.68267e+07	2.4035e+07	2.37571e+06	3.32227e+07	3.41939e+07
M61T22_1	1.08315	0.115228	0.35984	0.72086	0.927454	UP	61.0168	61.0162	61.0198	21.5932	21.2808	21.9457	146	20	22	6.60514e+06	2.25312e+07	1.61176e+07	2.44046e+07	1.7622e+07	2.20597e+07	2.0082e+07	2.7835e+07	7.28489e+07	9.35242e+06	2.63209e+06	9.48918e+06	7.2656e+06	2.41564e+07	4.78729e+07	3.0437e+07	9.27815e+06	1.4714e+07	2.35304e+07	2.05282e+07	3.01434e+07	1.02381e+07	2.43303e+07	1.10854e+07	3.27454e+07	6.37554e+07	2.04376e+06	1.97474e+07	4.19301e+07	4.55782e+07	1.77547e+07	5.91553e+07	4.53889e+07	2.26996e+07
M61T19_2	1.12539	0.170426	0.753702	0.455776	0.889905	UP	61.0168	61.0163	61.0199	19.093	18.9315	19.2581	79	20	22	7.00339e+06	2.40827e+07	1.40247e+07	2.71024e+07	1.16959e+07	1.657e+07	2.04166e+07	2.48644e+07	4.04893e+07	2.23739e+07	1.68624e+07	2.05985e+07	4.39524e+07	1.93834e+07	1.37334e+07	2.20715e+07	8.44924e+06	1.26805e+07	3.12895e+06	5.74434e+07	5.01064e+07	2.38665e+07	2.12515e+07	1.22394e+07	3.11722e+07	1.53417e+07	2.21059e+07	4.95567e+07	4.37342e+07	3.13535e+07	3.84534e+07	3.78604e+07	1.0645e+07	2.77497e+07
M61T23_2	1.61347	0.690169	2.3892	0.0225985	0.679396	UP	61.0168	61.0162	61.02	23.3923	23.2452	23.5754	62	19	20	6.38888e+06	1.56555e+07	9.21501e+06	2.52597e+07	1.61894e+07	1.22748e+07	2.55039e+07	2.21218e+06	5.00203e+06	2.06992e+07	2.95832e+07	1.48109e+07	1.12625e+07	3.5934e+06	2.77653e+07	1.84324e+06	1.49404e+07	1.76459e+07	1.621e+07	7.82708e+06	2.8674e+07	1.65714e+07	2.96942e+07	1.82756e+07	8.72117e+06	3.81805e+07	2.04336e+07	1.53021e+07	6.95409e+07	3.11952e+07	3.69611e+07	5.82772e+06	6.02178e+07	1.80883e+07
M61T14_2	1.26605	0.34033	1.35987	0.181685	0.798647	UP	61.0168	61.0163	61.0198	14.485	14.3334	14.6594	83	20	21	8.01296e+06	2.41083e+07	1.32459e+07	3.05222e+07	1.72166e+07	2.17099e+07	1.81382e+07	3.43393e+06	7.94171e+06	4.6494e+06	2.57951e+07	3.3165e+07	2.25796e+07	3.0348e+07	2.09414e+07	3.67239e+07	2.14749e+07	1.59222e+07	3.91438e+07	2.86846e+07	5.06035e+07	4.70767e+07	4.65741e+06	2.48957e+07	2.42803e+07	6.7633e+06	2.94323e+07	1.46026e+07	4.05597e+07	4.14459e+07	3.5842e+07	2.64133e+07	8.97745e+07	2.63126e+07
M61T17_3	1.24379	0.314739	1.50222	0.140924	0.769646	UP	61.0168	61.0163	61.0199	17.1325	16.9722	17.3009	75	20	22	7.30862e+06	2.89497e+07	1.40023e+07	3.60072e+07	1.6429e+07	4.11242e+07	2.35723e+07	3.7955e+07	4.65058e+07	1.87689e+07	2.31707e+07	1.83201e+07	2.48203e+07	2.75543e+07	3.25394e+07	2.47701e+07	6.09996e+07	3.16768e+07	2.5467e+07	2.57522e+07	538274	1.74062e+07	1.17042e+07	3.42338e+07	5.21143e+07	3.97284e+07	2.68982e+07	4.76737e+07	6.00973e+07	4.08266e+07	3.54712e+07	3.3474e+07	1.35475e+07	2.66392e+07
M61T20_1	1.21903	-0.285733	-0.761437	0.452599	0.889218	DOWN	61.0168	61.0162	61.0198	19.8309	19.6058	20.0325	88	20	22	6.98869e+06	2.93411e+07	2.74779e+07	2.40692e+07	1.49683e+07	2.78084e+06	4.72633e+07	3.08015e+07	8.45199e+07	2.08591e+07	4.28165e+06	1.67962e+07	3.97586e+07	1.40221e+07	4.29944e+07	1.29612e+07	2.22343e+07	2.49779e+07	2.41433e+06	3.05623e+07	168391	1.87718e+07	3.01019e+07	2.84053e+07	1.12146e+08	5.83936e+07	2.88454e+07	3.56293e+06	4.16486e+07	4.26972e+07	2.97807e+07	1.77162e+07	7.94194e+06	1.96098e+07
M61T23_1	2.22377	-1.15301	-2.87064	0.00824306	0.63397	DOWN	61.0168	61.0162	61.0176	23.0395	22.8239	23.2442	87	20	22	6.76027e+06	3.52004e+07	2.80547e+07	1.58291e+07	1.1663e+07	1.8597e+07	2.1512e+07	2.64557e+07	1.09544e+08	1.68577e+07	2.88714e+07	2.40492e+07	2.29011e+07	3.26506e+07	3.63743e+07	5.42402e+07	1.90402e+07	3.73278e+07	1.1918e+07	3.57277e+07	2.15813e+07	1.67929e+07	3.24422e+07	2.21977e+07	1.14927e+08	3.1019e+07	1.58676e+07	1.84934e+07	4.58175e+07	1.52988e+07	1.48864e+07	2.43687e+07	5.35345e+06	1.30231e+07
M61T16_2	1.03624	0.0513611	0.177821	0.859765	0.938453	UP	61.0168	61.0163	61.0194	16.1431	16.0093	16.2944	65	19	22	7.60214e+06	2.94228e+07	1.91354e+07	3.04891e+07	1.97067e+07	2.17691e+07	5.30393e+06	5.05467e+07	7.63567e+07	2.63218e+07	5.7423e+07	2.38551e+07	3.08468e+07	2.19004e+07	2.74865e+07	1.21261e+07	1.23476e+07	2.68479e+07	3.34651e+07	2.88491e+07	5.43e+07	1.36719e+07	2.34609e+06	1.4624e+07	4.80674e+07	2.86669e+07	2.12655e+07	5.20616e+07	6.70324e+07	6.28999e+07	2.10304e+07	4.95313e+07	3.63294e+07	8.69e+06
M61T20_2	1.01127	0.016163	0.0487509	0.961393	0.944599	UP	61.0168	61.0162	61.0176	20.2062	20.0402	20.3643	66	20	21	6.84418e+06	2.33811e+07	1.96134e+07	2.36445e+07	1.48044e+07	2.32549e+07	7.44207e+06	1.28657e+07	8.03355e+07	3.30031e+07	2.7843e+07	2.31936e+07	1.89376e+07	3.4213e+07	5.21573e+06	3.21708e+07	4.26656e+07	2.30921e+07	2.78161e+06	1.98156e+07	6.51924e+06	8.14404e+06	9.03112e+06	1.54083e+06	5.55567e+07	3.55439e+07	4.77631e+06	2.99338e+07	3.31465e+07	2.81104e+07	3.35058e+06	2.19394e+06	4.96267e+07	3.46303e+07
M61T22_2	1.2416	-0.312196	-1.04913	0.303781	0.846936	DOWN	61.0168	61.0162	61.0199	22.2026	21.96	22.4649	103	19	22	6.66775e+06	2.25363e+07	1.71509e+07	1.81511e+07	7.79758e+06	2.2013e+07	1.99853e+07	6.51637e+07	5.2561e+07	1.50267e+07	2.06361e+06	1.54492e+07	4.57348e+07	3.56787e+07	5.13329e+06	5.06399e+06	2.32484e+07	1.93017e+07	1.23934e+07	5.62207e+06	3.46163e+07	1.01328e+07	1.42511e+07	1.25088e+07	3.47777e+07	2.22332e+07	2.37461e+07	2.92477e+07	7.8297e+06	2.88851e+07	2.64856e+07	2.4596e+07	4.63175e+06	1.6823e+07
M61T17_4	1.05541	0.0778044	0.260558	0.795929	0.933843	UP	61.0168	61.0163	61.0176	16.8669	16.7854	16.9649	42	15	18	6.22487e+06	1.98527e+07	1.51903e+07	2.09528e+07	1.17608e+07	2.343e+07	5.49838e+06	1.91509e+07	1.28094e+07	5.16299e+06	3.99867e+06	3.3551e+07	3.55266e+07	3.17203e+07	2.75798e+07	5.09483e+06	6.67945e+06	2.53009e+07	4.59668e+06	1.17655e+07	5.26128e+07	1.28461e+07	5.25324e+06	2.39133e+07	5.05632e+07	8.20184e+06	5.63744e+06	1.12379e+07	4.13586e+07	7.21633e+06	2.33276e+07	2.0385e+07	3.57768e+07	2.54611e+07
M61T16_1	1.30118	0.379819	1.5402	0.131444	0.760765	UP	61.0169	61.0163	61.02	15.5286	15.3414	15.7106	89	20	22	7.91924e+06	2.99129e+07	1.88273e+07	3.8922e+07	1.90475e+07	2.28541e+07	4.08541e+07	2.13618e+07	6.62286e+07	4.42869e+07	2.33751e+07	1.43489e+07	2.4689e+07	2.36336e+07	1.23841e+07	5.95438e+07	2.1561e+07	1.35358e+07	2.58193e+07	2.37917e+07	1.20193e+07	1.64371e+07	2.9459e+07	2.23744e+07	7.97006e+07	3.96989e+07	2.73404e+07	1.74868e+07	6.71254e+07	4.53388e+07	2.39361e+07	6.22274e+07	6.64958e+07	3.75887e+07
M61T23_3	1.03108	-0.0441628	-0.163962	0.870679	0.939178	DOWN	61.0169	61.0163	61.0197	22.6531	22.4834	22.8068	63	18	20	6.60174e+06	2.16626e+07	1.42758e+07	2.10096e+07	1.11738e+07	2.23263e+07	1.5987e+07	5.15669e+06	8.2796e+06	9.24675e+06	2.89004e+07	2.54875e+07	2.62568e+07	3.01163e+07	1.36863e+07	2.94089e+07	5.11862e+06	1.75731e+07	2.8413e+07	6.99437e+07	2.90918e+07	7.30999e+06	1.93079e+07	1.80486e+07	2.35934e+07	2.75381e+07	2.01043e+07	3.59187e+07	3.92278e+07	3.38748e+07	5.93741e+06	2.41869e+07	4.20454e+07	2.26526e+07
M61T15_1	1.04467	-0.0630412	-0.197632	0.844753	0.937428	DOWN	61.0169	61.0162	61.02	15.1574	15.0064	15.3344	76	19	22	8.09885e+06	3.4539e+07	2.98678e+07	3.30623e+07	1.57179e+07	1.7968e+07	6.35965e+06	2.24268e+07	1.0044e+08	3.20889e+07	3.15623e+07	1.14586e+07	1.199e+07	3.6232e+07	1.6303e+07	8.74065e+06	3.27009e+07	5.23282e+07	2.68562e+07	2.93055e+07	7.91181e+07	1.87581e+06	4.42696e+07	1.96653e+07	1.09091e+08	4.72436e+07	2.85981e+07	2.95385e+07	5.71275e+07	3.01938e+07	2.85677e+07	2.54938e+07	5.59315e+07	1.69948e+07
M61T13_2	1.39933	0.484731	1.36172	0.180991	0.798248	UP	61.0169	61.0163	61.0176	13.3773	13.2316	13.5094	52	13	20	8.20912e+06	2.4246e+07	2.06546e+07	3.3928e+07	2.53557e+07	3.9907e+06	3.70214e+07	6.52004e+06	5.0907e+07	6.03322e+06	3.64904e+07	2.52358e+07	6.89523e+06	6.30412e+06	5.62313e+06	5.62103e+06	6.18442e+06	5.63602e+07	6.2718e+07	8.77138e+06	4.46049e+07	1.93511e+07	1.05459e+07	3.04041e+07	5.53372e+07	5.00315e+07	6.51576e+07	1.82565e+07	5.18102e+07	8.13189e+06	2.55366e+07	3.98583e+07	3.66494e+07	2.02515e+07
M61T13_1	1.32953	0.410915	1.17119	0.248627	0.827802	UP	61.0169	61.0163	61.0176	13.0201	12.7689	13.2243	94	20	22	8.76943e+06	4.93766e+07	4.6264e+07	6.56476e+07	4.34947e+07	3.05702e+06	6.32973e+06	1.01707e+08	1.08377e+08	1.2396e+08	3.43753e+06	4.35614e+07	3.273e+06	9.81556e+07	5.30615e+07	8.03921e+06	9.57509e+07	3.46668e+07	4.93648e+07	3.28841e+06	6.37889e+06	1.18438e+07	1.3273e+08	2.01382e+07	8.04102e+07	1.04598e+08	4.84531e+07	8.2542e+07	1.06436e+08	1.62631e+08	5.53739e+07	2.39554e+07	1.2902e+08	5.91684e+07
M61T3_5	1.62194	0.697717	2.13995	0.0394748	0.69156	UP	61.0169	61.0164	61.0176	3.02794	2.93218	3.10324	43	14	21	9.65874e+06	2.64056e+07	1.81378e+07	4.28281e+07	3.05581e+07	3.76047e+06	9.34e+06	3.73649e+07	1.73087e+07	1.40675e+07	3.14594e+07	3.34267e+07	9.87912e+06	9.01261e+06	2.57231e+07	8.39738e+06	9.61978e+06	4.78529e+07	4.99166e+07	5.32827e+07	6.65684e+07	1.8596e+07	4.33871e+07	2.4245e+07	1.49031e+07	9.07636e+07	2.15377e+07	1.2874e+07	8.68737e+07	6.96761e+07	3.92898e+07	4.2993e+06	8.25029e+07	2.60751e+07
M61T2_4	1.28303	0.359552	1.17382	0.248483	0.827752	UP	61.0169	61.0163	61.0176	1.87428	1.68421	2.0084	68	18	21	9.99394e+06	3.34355e+07	2.95631e+07	4.28987e+07	2.16443e+07	2.67462e+07	2.71101e+07	3.64902e+07	8.42624e+07	2.5843e+07	2.39595e+07	3.21156e+07	2.88386e+07	1.27078e+07	2.19257e+07	1.09181e+07	3.01548e+07	1.35601e+08	3.06745e+07	4.07845e+06	3.28408e+07	5.26528e+07	1.36466e+07	2.89927e+07	9.15228e+06	4.14256e+07	3.94943e+07	2.9431e+07	8.14824e+07	3.39129e+07	6.59505e+07	1.22284e+07	8.21019e+07	5.11318e+07
M61T13_3	1.32734	-0.408536	-0.505177	0.616281	0.916175	DOWN	61.2264	61.2263	61.2266	12.7161	12.4893	12.8065	25	12	12	8.78684e+06	1.62927e+07	2.65487e+07	1.22747e+07	2.48273e+07	2.2212e+07	2.66942e+07	6.3269e+07	1.09603e+08	8.05681e+06	9.40209e+06	1.01377e+07	1.17195e+07	2.14665e+07	1.45546e+07	1.09625e+07	1.71078e+07	24645.2	100712	97465.6	191350	106459	47706.1	19423.7	79268.3	4.96777e+06	1.14656e+07	6.50813e+07	1.04619e+08	7.00855e+06	7.3427e+06	1.36839e+07	1.18656e+07	1.08526e+07
M61T11_3	1.4015	-0.486976	-1.56649	0.125734	0.755029	DOWN	61.2267	61.2262	61.2273	11.285	11.1248	11.4808	42	18	17	3.84947e+06	2.55772e+07	1.64127e+07	1.82498e+07	1.36029e+07	4.43615e+07	6.25384e+07	3.06132e+07	1.62623e+07	5.20267e+06	5.64682e+06	1.19171e+07	4.94699e+07	2.82708e+07	3.17478e+07	2.12968e+07	3.42697e+07	1.81583e+07	2.12653e+07	3.68451e+06	4.64604e+07	1.27565e+07	2.42007e+07	7.69508e+06	3.57251e+07	3.35794e+06	2.08636e+07	1.76334e+06	5.9592e+07	4.9093e+06	2.30516e+07	3.20822e+07	7.45542e+06	4.35102e+07
M61T6_6	1.86887	0.902167	1.55172	0.131107	0.76043	UP	61.2733	61.2731	61.2741	6.15745	5.41917	6.46768	84	19	20	3.83817e+06	9.09832e+06	1.00019e+07	1.70036e+07	2.14697e+07	8.62556e+06	6.98663e+06	5.43818e+06	387254	3.32493e+07	1.67738e+07	2.09727e+06	2.25152e+06	1.11905e+07	2.04253e+07	2.24422e+06	4.85795e+06	1.33757e+06	3.1918e+06	3.47339e+06	2.46541e+07	2.7777e+06	1.01562e+06	2.9407e+06	2.80481e+07	247744	1.73536e+07	4.9027e+06	1.34118e+07	3.83487e+07	8.00304e+07	1.13223e+07	458494	2.37911e+07
M61T7_2	1.11235	0.153605	0.613009	0.543773	0.906048	UP	61.2733	61.2729	61.2741	6.67562	6.57083	6.8298	53	20	22	1.37237e+07	3.90034e+07	2.58083e+07	4.33853e+07	1.97846e+07	4.25099e+07	4.0801e+07	4.47845e+07	4.18119e+07	4.15559e+07	4.46999e+07	3.89961e+07	5.04906e+07	4.34283e+07	8.33406e+07	4.07673e+07	4.68249e+07	8.87875e+06	7.16343e+06	8.12196e+06	7.29938e+07	1.11202e+07	7.51651e+06	6.12022e+06	9.81426e+07	2.97577e+07	7.05118e+07	5.27479e+07	3.59403e+07	7.86869e+07	7.49068e+07	3.74199e+07	4.47822e+07	7.03615e+07
M62T7_1	1.07102	0.098981	0.338488	0.737142	0.928942	UP	61.5241	61.524	61.525	6.65813	6.55875	6.72808	41	18	22	1.50804e+06	3.41905e+06	2.69507e+06	3.66186e+06	1.82505e+06	3.89472e+06	3.42696e+06	3.60637e+06	2.32454e+06	5.95669e+06	6.40588e+06	2.46151e+06	3.23058e+06	4.01949e+06	7.63467e+06	3.27678e+06	3.73467e+06	157167	519190	522260	7.45458e+06	422758	131528	376696	8.8239e+06	1.6141e+06	5.06229e+06	4.36467e+06	3.06027e+06	7.86824e+06	6.12793e+06	3.37413e+06	3.33216e+06	6.06006e+06
M62T6_1	1.25654	0.329451	0.838443	0.406826	0.878271	UP	61.9867	61.9861	61.988	6.48184	6.28883	6.8725	60	20	21	3.14026e+07	2.62912e+08	2.32929e+08	3.30359e+08	2.87542e+08	7.20422e+06	3.27748e+07	7.16596e+07	2.38965e+08	7.34775e+07	7.16743e+07	1.4269e+08	1.8888e+08	8.94441e+07	3.42807e+07	3.13265e+08	2.54846e+08	5.24303e+08	4.48191e+08	5.93191e+08	2.08181e+08	1.84111e+08	5.78995e+08	3.28599e+08	8.73516e+08	2.85278e+08	8.49687e+07	1.8011e+08	1.18671e+09	2.28304e+08	8.62844e+07	1.63419e+08	1.117e+08	8.21986e+07
M62T5_1	1.08393	-0.116271	-0.399976	0.691403	0.924596	DOWN	61.9867	61.986	61.988	4.63995	4.41293	4.91459	55	17	12	4.06118e+07	2.30679e+08	1.20811e+08	2.12817e+08	1.66787e+08	2.01512e+08	5.68801e+07	1.37634e+08	2.57147e+08	4.02307e+08	2.5727e+08	1.27886e+08	7.08316e+07	3.50338e+08	3.50074e+08	2.30713e+08	2.08867e+08	1.43308e+08	1.52588e+08	1.35909e+08	1.31068e+08	5.36172e+08	3.50075e+08	2.53512e+08	2.5948e+08	3.39628e+08	6.83888e+07	1.70329e+07	8.3719e+06	4.86403e+08	5.35599e+07	2.93481e+08	1.88161e+08	3.34987e+08
M62T7_2	1.49909	-0.584089	-0.583631	0.563883	0.909094	DOWN	61.9867	61.9742	61.9887	7.42591	7.07493	7.74212	51	11	16	1.58259e+08	3.09634e+08	6.93182e+08	2.06548e+08	3.97243e+08	1.35018e+07	1.22371e+07	1.10614e+08	3.07298e+09	1.0568e+07	1.32824e+07	1.0209e+07	1.2491e+07	1.21935e+07	1.04329e+07	1.06553e+07	2.43457e+07	278182	3.21798e+08	441657	4.93465e+08	1.80213e+08	6.33359e+08	5.05921e+08	7.43703e+08	1.15839e+08	1.07738e+07	1.17819e+08	2.71401e+06	1.03069e+08	2.00597e+07	1.96903e+07	1.06578e+08	4.11178e+07
M62T4_1	1.06955	0.0970066	0.218302	0.828317	0.936265	UP	61.9868	61.986	61.988	4.14431	4.07802	4.40615	49	18	22	4.80847e+07	5.86567e+08	6.08117e+08	6.27364e+08	6.01303e+08	4.72113e+08	3.98191e+08	2.43876e+07	4.92135e+08	2.37482e+08	2.78567e+08	3.03542e+08	3.4454e+08	5.07923e+08	2.77942e+08	3.0382e+08	3.537e+08	1.96397e+09	2.74499e+08	1.87032e+09	1.96848e+09	8.20745e+07	8.03066e+08	1.33709e+08	6.40875e+08	5.21848e+08	2.98671e+08	6.56318e+07	1.45698e+08	4.91658e+08	1.88976e+08	1.9235e+08	3.46771e+08	3.23546e+08
M62T5_2	1.28452	-0.361234	-1.02345	0.313081	0.850097	DOWN	61.9868	61.9859	61.988	5.31662	4.95965	5.55758	63	20	19	4.52271e+07	3.75154e+08	2.94925e+08	2.92057e+08	2.22156e+08	2.88884e+08	2.62611e+08	1.19755e+08	5.28066e+08	2.06386e+08	3.47843e+08	7.89725e+07	3.17509e+08	4.4431e+08	2.89984e+08	2.72506e+08	3.21469e+08	2.32088e+08	4.42296e+08	1.02423e+09	1.17559e+09	9.0692e+07	7.21414e+08	2.82338e+08	5.61299e+07	4.19288e+08	6.58231e+07	1.13679e+08	9.38829e+07	1.11722e+08	5.47481e+07	1.25819e+08	4.82068e+08	1.07372e+08
M62T4_2	1.34058	-0.422859	-0.615895	0.543667	0.906031	DOWN	61.9869	61.9861	61.9881	3.67431	3.53811	3.86371	28	9	12	3.63015e+07	1.28872e+08	2.22293e+08	9.61316e+07	8.84011e+07	1.11234e+07	1.04895e+07	4.72174e+06	7.2203e+06	1.06815e+07	1.0306e+07	1.10807e+07	1.34311e+07	1.16468e+07	1.0496e+07	1.23273e+07	7.74136e+07	1.43404e+08	3.74436e+08	3.49947e+07	1.63963e+08	3.28044e+08	1.04719e+08	3.09171e+08	9.27777e+08	1.58021e+07	1.27554e+07	4.70314e+06	1.28814e+07	1.7425e+07	1.5919e+07	1.00105e+08	1.97506e+08	1.17005e+07
M62T6_3	1.47211	-0.557888	-1.45089	0.155105	0.781206	DOWN	61.9869	61.9859	61.988	6.08332	5.95093	6.26121	36	16	14	3.82143e+07	2.43443e+08	1.8665e+08	1.6537e+08	1.59313e+08	1.82343e+08	5.47275e+08	2.73895e+08	4.93244e+08	1.27333e+08	2.40348e+08	2.74805e+07	3.54869e+07	3.93022e+08	2.2541e+07	2.82311e+07	1.34806e+08	5.01565e+08	1.9398e+08	1.41044e+08	3.30055e+08	1.55435e+08	2.86192e+08	1.15175e+08	6.39418e+08	1.33079e+08	3.78105e+07	2.92805e+07	6.0161e+07	4.10279e+07	2.17556e+07	1.10409e+08	2.04192e+08	1.07172e+08
M62T6_2	1.21965	0.286465	0.721467	0.47505	0.893898	UP	61.987	61.9859	61.988	5.7409	5.58033	5.93257	50	15	18	4.02379e+07	2.01403e+08	2.11067e+08	2.45641e+08	1.83602e+08	4.30087e+07	3.86163e+07	1.48498e+07	5.48847e+07	1.20657e+08	1.27784e+08	5.11514e+08	3.68022e+08	4.7915e+07	1.78325e+08	9.569e+07	9.70344e+07	8.39235e+08	1.27266e+08	2.59572e+08	2.53944e+07	2.39581e+08	2.09358e+08	1.1136e+08	5.17997e+08	2.29251e+08	6.55202e+08	1.68101e+08	3.2845e+07	2.1739e+08	3.50053e+07	1.71483e+08	5.38367e+08	1.41581e+08
M62T13_1	1.15007	0.201718	0.512885	0.611507	0.915576	UP	61.987	61.9862	61.9885	13.0138	12.8077	13.2595	56	19	19	2.94515e+07	1.39672e+08	8.83845e+07	1.60632e+08	1.6778e+08	4.24178e+07	1.08586e+08	1.79685e+08	2.21802e+08	1.77104e+08	5.47377e+07	1.45071e+08	1.72687e+08	5.78818e+07	5.83652e+07	1.38731e+08	1.41371e+08	6.6522e+07	3.08112e+08	3.10786e+08	5.65811e+07	4.27448e+07	1.7728e+08	5.58951e+07	2.77077e+08	4.37906e+07	3.75354e+07	4.3643e+07	1.50814e+08	4.2895e+07	6.02388e+07	1.16455e+08	2.71715e+08	3.3336e+07
M62T3_1	1.08505	-0.117764	-0.352944	0.726008	0.927931	DOWN	61.987	61.9863	61.9882	3.24046	2.99457	3.49135	58	20	19	3.52471e+07	4.08757e+08	2.96318e+08	3.76716e+08	2.91064e+08	6.97774e+08	4.77339e+08	3.60456e+08	1.35367e+09	5.41175e+08	5.79867e+08	3.85984e+08	6.14469e+08	5.00059e+08	8.25896e+06	4.75115e+08	3.88177e+08	1.90881e+08	1.12718e+08	4.02379e+08	2.83383e+08	1.06913e+08	2.68273e+07	2.279e+08	4.41791e+08	5.76124e+08	7.85264e+07	4.33928e+08	1.24405e+09	4.47596e+08	9.70777e+07	4.36596e+08	7.38628e+08	5.41455e+08
M62T2_3	1.25706	-0.330058	-0.750214	0.458069	0.890396	DOWN	61.9871	61.9863	61.9884	1.62625	1.49123	1.76443	38	13	12	3.33777e+07	9.36859e+07	9.22652e+07	7.45275e+07	7.05913e+07	6.4149e+07	1.51028e+07	1.9995e+07	2.90329e+08	7.53694e+07	1.62401e+07	1.08528e+08	1.7157e+07	1.09901e+08	1.42117e+07	8.72264e+07	1.56613e+07	8.52194e+07	3.17499e+07	1.24532e+08	2.02451e+08	1.58338e+07	7.46883e+07	3.29516e+08	1.75858e+08	2.44036e+07	1.57332e+07	2.00291e+07	1.74714e+08	1.26934e+08	1.94064e+07	1.62466e+07	2.6343e+07	9.2304e+07
M62T2_1	1.45693	0.542929	1.13609	0.263341	0.832656	UP	61.9871	61.9861	61.9883	2.24354	2.03187	2.52937	68	10	17	3.6456e+07	8.64847e+07	1.2363e+08	1.26002e+08	9.90198e+07	1.70302e+07	1.61116e+07	2.07922e+07	5.94014e+07	1.56889e+07	1.6954e+07	1.51223e+07	1.77175e+07	1.64997e+07	1.50776e+07	6.46974e+06	1.58384e+07	1.18581e+08	1.27315e+08	7.81196e+07	5.09073e+08	6.91447e+07	1.25928e+08	1.72977e+08	2.95852e+08	2.53398e+07	1.6359e+07	2.07509e+07	3.35119e+08	9.64651e+06	2.0078e+07	8.95608e+07	1.14474e+08	8.61266e+07
M62T1_2	1.10344	0.142014	0.367265	0.715375	0.926938	UP	61.9871	61.9864	61.9883	1.39665	1.24741	1.48364	35	14	14	3.30613e+07	1.06957e+08	9.73722e+07	1.18022e+08	9.76566e+07	1.03221e+08	7.86685e+07	2.65945e+07	6.69526e+07	5.97522e+07	2.11364e+07	1.84783e+07	1.47845e+08	8.57539e+07	1.85269e+07	6.96871e+07	1.97632e+07	3.20217e+07	4.14893e+08	1.31374e+08	2.00141e+08	7.82425e+07	2.16075e+08	1.34981e+08	2.1504e+08	1.17124e+08	2.07261e+07	2.63556e+07	2.01665e+08	1.11977e+08	2.44118e+07	2.12845e+07	1.33536e+08	2.09845e+07
M62T11	1.00981	0.0140849	0.0690126	0.945372	0.943713	UP	61.9871	61.986	61.9887	10.8658	10.6429	11.0465	55	20	22	2.51892e+07	3.82471e+08	1.9791e+08	3.86223e+08	1.48163e+08	2.44429e+08	3.38859e+08	4.38104e+08	2.35734e+08	2.81638e+08	2.95484e+08	2.53563e+08	3.29945e+08	2.96905e+08	3.57957e+08	2.06775e+08	2.21237e+08	5.17776e+08	4.26052e+08	5.46822e+08	8.97711e+08	6.93216e+07	5.04384e+08	3.90685e+08	7.96029e+08	7.00572e+08	2.21298e+08	5.1873e+08	1.43855e+08	4.15725e+08	4.06678e+08	3.90558e+08	6.39999e+08	2.80922e+08
M62T9	1.2562	-0.329066	-1.12697	0.266504	0.833636	DOWN	61.9872	61.9859	61.9885	9.01612	8.86435	9.34558	64	20	22	1.71706e+08	1.09853e+09	5.88937e+08	8.7449e+08	6.9854e+08	1.40404e+09	1.52559e+09	1.63472e+09	3.04735e+09	5.25313e+08	6.44116e+08	1.18079e+09	1.29777e+09	1.3929e+09	5.88696e+08	1.18596e+09	1.13764e+09	7.80206e+08	7.13134e+08	5.05151e+08	6.16792e+08	8.59684e+08	5.40228e+08	1.008e+09	1.38263e+09	1.85996e+09	5.20185e+08	1.64115e+09	2.59764e+09	1.57222e+08	1.17376e+07	1.33304e+09	1.77779e+09	3.92291e+08
M62T8_1	1.13758	0.185969	1.0022	0.322373	0.853094	UP	61.9872	61.984	61.9884	8.10683	7.93818	8.32806	49	20	22	4.31664e+07	4.47883e+08	2.0207e+08	5.09503e+08	1.95584e+08	3.53237e+08	3.45916e+08	344277	6.59434e+08	4.42732e+08	4.30632e+08	4.30142e+08	4.81139e+08	3.99113e+08	4.12078e+08	3.82657e+08	4.34923e+08	3.78259e+08	5.87018e+08	6.15591e+08	6.89341e+08	5.54694e+07	4.95145e+08	4.32366e+08	9.32123e+08	2.46644e+08	3.77713e+08	3.20532e+08	1.1147e+09	5.61894e+08	4.61559e+08	3.99355e+08	3.4098e+08	3.67302e+08
M62T1_1	1.06924	0.0965901	0.245861	0.807048	0.934695	UP	61.9872	61.9864	61.9883	0.994479	0.788339	1.2385	68	16	14	3.25738e+07	8.48815e+07	7.2933e+07	9.07589e+07	8.19845e+07	1.13302e+08	9.00546e+07	1.82131e+07	2.10781e+08	8.72501e+07	1.41911e+07	6.79282e+07	1.59713e+07	6.18842e+07	6.18289e+07	1.24413e+07	1.03753e+08	1.57408e+07	9.83405e+07	2.75316e+08	7.51506e+07	1.20986e+08	1.72457e+07	3.56935e+07	2.01557e+08	1.14698e+08	1.40775e+07	1.83969e+07	1.44804e+08	8.92026e+07	1.68941e+07	1.512e+07	2.31076e+07	1.43809e+07
M62T16_1	1.03092	-0.0439285	-0.0955368	0.924496	0.942515	DOWN	61.9873	61.9859	61.9887	16.1775	16.0313	16.3355	56	18	14	2.00681e+07	8.00443e+07	9.64509e+07	7.76438e+07	6.04707e+07	4.51572e+07	4.22294e+07	9.5312e+07	1.00953e+08	6.76314e+06	1.08577e+07	3.24943e+07	5.90109e+07	1.4672e+07	4.22607e+07	1.29703e+07	1.03684e+08	6.01704e+07	2.83491e+07	8.4422e+07	2.55916e+08	3.86092e+07	7.68267e+07	7.25228e+07	4.17705e+08	2.52429e+07	1.69393e+07	7.80762e+07	8.18523e+07	2.17255e+07	1.86231e+07	1.00179e+08	1.40403e+08	1.65304e+07
M62T2_2	1.02799	-0.0398219	-0.0951295	0.924694	0.942526	DOWN	61.9873	61.9865	61.9883	1.89133	1.77781	2.00931	35	12	12	3.52549e+07	9.58546e+07	8.97368e+07	9.32449e+07	8.77379e+07	2.03792e+07	1.14435e+08	2.50791e+07	4.59173e+07	1.82486e+07	2.0382e+07	1.74373e+07	2.17222e+07	9.37843e+07	1.00075e+08	1.72631e+07	1.82835e+07	1.22455e+08	2.3868e+08	1.6684e+08	2.40661e+08	1.56791e+08	1.44589e+08	2.46606e+07	3.0941e+08	3.07896e+07	1.95456e+07	2.52739e+07	3.11073e+08	2.65056e+07	2.38388e+07	1.29557e+08	3.19731e+07	1.99576e+07
M62T17_2	1.00375	0.00539993	0.0134797	0.98932	0.946078	UP	61.9873	61.986	61.9887	16.5257	16.3524	16.7242	69	18	16	2.0354e+07	6.59287e+07	6.59221e+07	6.61759e+07	5.11886e+07	6.47518e+07	2.77439e+07	6.35351e+07	1.37985e+08	3.3475e+07	3.89864e+07	3.55976e+07	7.64632e+06	1.20758e+07	5.5885e+07	1.08335e+07	8.29132e+06	6.16995e+07	7.987e+07	1.31488e+08	1.16867e+08	2.33149e+07	6.78983e+07	4.83731e+07	2.92256e+08	2.10219e+07	1.42473e+07	1.27597e+08	1.60285e+08	1.83078e+07	1.59519e+07	4.02451e+07	1.14655e+08	1.34953e+07
M62T15_3	1.09461	-0.130411	-0.28664	0.776115	0.932269	DOWN	61.9874	61.9859	61.989	14.8637	14.7198	14.9879	45	15	15	2.08464e+07	6.47443e+07	7.19718e+07	5.91485e+07	5.18311e+07	5.1646e+07	3.44038e+07	1.77042e+07	1.40626e+08	9.98647e+07	7.38984e+07	1.61968e+07	5.64066e+07	1.1936e+07	1.15598e+07	1.08775e+07	2.74596e+07	1.43509e+07	2.10379e+08	4.39205e+07	2.02138e+07	6.23699e+07	1.7297e+07	9.34992e+07	2.80276e+08	2.08788e+07	1.35331e+07	7.92628e+07	9.31364e+07	1.78979e+07	1.48283e+07	4.90048e+07	1.25807e+08	1.32432e+07
M62T23_1	1.08834	-0.122132	-0.345108	0.73199	0.928478	DOWN	61.9874	61.9858	61.9889	23.4784	23.0697	24.0014	148	18	17	1.53889e+07	5.43631e+07	4.5308e+07	4.99504e+07	3.65899e+07	4.40508e+07	6.50406e+07	1.01014e+08	1.35768e+08	2.49032e+07	7.20671e+07	5.85725e+07	5.20899e+07	1.19464e+07	8.12963e+06	1.09541e+07	3.76507e+07	2.98613e+07	1.74632e+08	1.11346e+08	4.33394e+07	3.06854e+06	5.01057e+07	2.98648e+07	2.28583e+07	2.04336e+07	1.24872e+07	5.32548e+07	1.08612e+08	1.62091e+07	7.28408e+07	5.91525e+07	6.59943e+07	1.29217e+07
M62T21_1	1.00527	-0.00759016	-0.0197987	0.984303	0.945818	DOWN	61.9874	61.986	61.9887	20.5381	20.3278	20.747	75	18	16	1.61771e+07	5.16453e+07	4.04899e+07	5.13743e+07	4.81491e+07	5.18215e+07	3.33064e+07	1.18358e+08	1.20349e+07	7.97346e+07	6.63038e+07	1.68524e+07	4.29317e+07	1.13239e+07	3.62138e+07	1.08342e+07	1.10755e+08	3.8913e+07	4.09145e+06	4.35261e+07	8.40033e+07	3.46727e+07	2.86309e+07	5.14755e+07	1.57122e+08	1.97503e+07	1.24997e+07	1.30484e+08	1.53677e+08	1.61043e+07	1.48434e+07	4.7467e+07	6.08578e+07	1.23334e+07
M62T12	1.14686	-0.197686	-0.262799	0.794529	0.933734	DOWN	61.9875	61.9869	61.988	11.8151	11.619	12.106	41	9	11	5.88112e+06	1.54765e+07	2.9631e+07	1.34947e+07	1.6891e+07	1.25819e+06	1.47465e+06	2.45695e+06	1.27046e+08	1.39846e+06	1.55932e+06	1.47494e+06	1.91406e+06	1.34498e+06	1.52562e+06	1.45608e+06	1.59835e+06	1.28205e+07	5.96884e+07	2.11615e+07	2.00002e+07	1.02649e+07	1.12411e+07	9.87999e+06	1.99647e+07	2.05619e+06	1.72423e+06	2.57486e+06	2.03346e+07	1.77259e+06	1.60676e+06	1.18994e+06	2.47022e+06	1.59386e+06
M62T17_3	1.01057	-0.0151705	-0.0471141	0.962657	0.944667	DOWN	61.9875	61.9858	61.989	16.914	16.7267	17.108	71	18	16	1.96732e+07	7.74664e+07	5.33705e+07	7.66561e+07	5.80911e+07	6.9101e+07	1.13779e+08	7.38989e+07	1.79299e+08	1.30371e+08	7.83489e+07	4.59174e+07	4.88898e+07	1.56031e+07	3.90959e+07	1.38353e+07	5.35326e+07	7.04261e+07	8.79493e+07	1.17485e+07	1.15895e+08	4.82541e+07	1.89737e+07	1.4e+08	1.94409e+08	2.73281e+07	1.82111e+07	8.37612e+07	1.70602e+08	2.30027e+07	2.01176e+07	8.03962e+07	2.53206e+08	1.76487e+07
M62T16_2	1.03999	-0.0565729	-0.153715	0.878702	0.939699	DOWN	61.9876	61.9859	61.9889	15.8176	15.639	16.0047	64	18	15	2.06867e+07	7.96247e+07	4.87778e+07	7.65628e+07	7.81795e+07	6.67178e+07	4.4138e+07	1.24655e+08	1.1234e+08	6.11295e+07	1.45624e+08	5.19814e+07	4.20582e+07	1.4852e+07	5.69005e+07	1.33129e+07	4.57141e+07	1.28351e+08	7.3115e+07	8.77413e+07	1.45285e+08	3.28903e+07	6.21734e+07	8.45455e+07	1.98969e+08	2.59034e+07	1.72375e+07	3.71615e+07	2.62919e+08	2.20812e+07	1.87458e+07	7.56466e+06	1.22152e+07	1.67946e+07
M62T3_2	1.6926	-0.759243	-1.21233	0.236283	0.823434	DOWN	61.9876	61.9863	61.9883	2.7316	2.53995	2.96783	42	10	9	3.5427e+07	1.11234e+08	1.53995e+08	6.57175e+07	7.01765e+07	1.89947e+07	1.80973e+07	1.66567e+08	6.1086e+07	1.81175e+07	1.96381e+07	1.74221e+07	2.11044e+07	7.90313e+07	1.75043e+07	1.66745e+07	1.84514e+07	6.5779e+08	8.39952e+06	2.2685e+08	2.70917e+08	1.95139e+08	5.03913e+07	1.58036e+08	1.8446e+08	2.93446e+07	1.90503e+07	2.39427e+07	4.69608e+07	2.57843e+07	2.27718e+07	1.9812e+07	1.89699e+07	1.88752e+07
M62T19_1	1.33517	-0.417029	-1.16073	0.254438	0.829779	DOWN	61.9876	61.986	61.9888	18.5652	18.3195	18.8348	98	18	16	1.75329e+07	7.07991e+07	5.85792e+07	5.30261e+07	3.71936e+07	3.95754e+07	5.08647e+07	1.95144e+08	1.41981e+08	2.01297e+07	6.25635e+07	4.99708e+07	4.50558e+07	1.173e+07	7.05522e+07	1.10238e+07	3.50615e+07	4.83779e+07	6.50428e+07	4.78783e+07	1.29123e+08	3.02196e+07	2.24281e+08	4.08471e+07	9.65592e+07	1.97527e+07	1.35608e+07	8.75546e+07	1.40331e+08	1.69076e+07	1.58112e+07	4.5338e+07	1.25127e+08	1.31257e+07
M62T15_4	1.19339	-0.255065	-0.686609	0.496734	0.898058	DOWN	61.9877	61.9861	61.9888	15.1228	15.0013	15.2385	44	18	15	2.08495e+07	9.45535e+07	7.99963e+07	7.92311e+07	6.25847e+07	4.85178e+07	4.86045e+07	2.65659e+08	1.60516e+07	6.15927e+07	5.0111e+07	2.09834e+07	5.58786e+07	1.51777e+07	9.79242e+07	1.31646e+07	8.62095e+06	1.83028e+08	6.46062e+07	8.29771e+07	2.14264e+08	8.24019e+07	2.28434e+08	1.67973e+08	1.651e+08	2.4998e+07	1.67571e+07	2.21275e+08	1.48423e+08	2.24129e+07	1.88436e+07	6.57039e+07	1.25576e+08	1.62882e+07
M62T18_1	1.27538	-0.350923	-1.11685	0.271962	0.83528	DOWN	61.9877	61.9859	61.9889	18.1372	17.927	18.3061	75	18	16	1.81738e+07	6.54176e+07	4.70294e+07	5.12928e+07	3.29525e+07	4.41533e+07	3.88421e+07	9.03981e+07	1.31864e+08	3.4608e+07	8.07901e+07	5.20394e+07	1.64407e+07	1.26731e+07	6.27515e+07	1.14297e+07	4.13924e+07	6.13214e+07	1.35429e+08	1.82729e+08	1.16488e+07	8.19478e+07	3.11337e+07	6.89078e+07	1.17853e+08	2.21578e+07	1.45017e+07	8.12595e+07	1.04235e+08	1.84224e+07	1.7191e+07	4.07218e+07	1.22725e+08	1.53167e+07
M62T17_1	1.00881	0.0126544	0.0370225	0.970654	0.945098	UP	61.9877	61.9859	61.9887	17.3107	17.1192	17.5346	76	18	16	1.93233e+07	6.13012e+07	4.19369e+07	6.18413e+07	5.241e+07	6.7828e+06	5.37787e+07	5.69164e+07	9.47003e+07	1.34161e+08	1.18414e+08	6.31593e+06	4.31399e+07	1.16668e+07	1.0511e+08	1.04609e+07	6.00161e+07	1.34751e+08	8.09909e+07	7.34273e+07	9.20591e+07	4.3931e+07	4.28211e+07	4.64667e+07	1.01146e+07	2.04298e+07	1.31183e+07	6.88839e+07	1.99431e+08	1.67923e+07	1.52945e+07	9.3872e+07	7.59667e+07	1.2798e+07
M62T15_1	1.3348	0.416628	0.952003	0.347554	0.860502	UP	61.9877	61.9858	61.9887	14.5337	14.3824	14.7033	59	18	14	2.15817e+07	6.60019e+07	5.63412e+07	8.80997e+07	9.14417e+07	4.74699e+07	2.31443e+07	8.44601e+07	2.00031e+08	5.89573e+07	8.22198e+07	6.76874e+06	1.09911e+08	1.25326e+07	6.81428e+07	1.15437e+07	7.22919e+06	4.23022e+07	6.01713e+07	8.96827e+07	1.48091e+08	4.32832e+07	1.32252e+07	3.30199e+07	1.77853e+08	2.06298e+07	1.28061e+07	7.07977e+07	1.51244e+08	1.73481e+07	1.48861e+07	5.62737e+06	1.00014e+08	1.29836e+07
M62T15_2	1.19259	-0.254095	-0.828967	0.412234	0.879676	DOWN	61.9877	61.9859	61.9888	15.4565	15.2694	15.617	63	18	14	2.08752e+07	8.42975e+07	4.50546e+07	7.06846e+07	6.08262e+07	7.75897e+07	1.01687e+08	7.08634e+07	1.54803e+08	1.5203e+08	6.57381e+07	3.26005e+07	5.5059e+07	1.35947e+07	9.28774e+07	1.23604e+07	5.59256e+07	6.08907e+07	5.91178e+07	1.0761e+08	1.80886e+08	6.83163e+07	8.86885e+07	1.16527e+08	1.18786e+08	2.33886e+07	1.55246e+07	1.99005e+07	1.53522e+08	2.02392e+07	1.75753e+07	1.10951e+08	5.11079e+07	1.52289e+07
M62T14_3	1.67031	-0.740117	-1.65074	0.109783	0.743006	DOWN	61.9878	61.9859	61.9888	13.7584	13.606	13.8966	48	15	11	2.34234e+07	9.87458e+07	9.55938e+07	5.91182e+07	5.12479e+07	1.65669e+07	1.61952e+07	1.71797e+08	1.5396e+08	1.9209e+07	3.9302e+08	9.20302e+07	4.71205e+07	1.65307e+07	1.65227e+07	1.51049e+07	1.78798e+08	2.38667e+08	5.40579e+07	8.9921e+07	1.30209e+08	5.9171e+07	6.23094e+07	5.96824e+07	1.44044e+08	2.51847e+07	1.45621e+07	8.97763e+07	6.84039e+07	1.91802e+07	1.63184e+07	1.77042e+07	1.13465e+08	1.48733e+07
M62T20_2	1.05866	-0.0822456	-0.220923	0.82634	0.936122	DOWN	61.9878	61.9858	61.9886	20.2426	20.1801	20.3186	26	12	12	1.70606e+07	3.81878e+07	3.30319e+07	3.60717e+07	2.86053e+07	3.21356e+07	1.08345e+07	5.49757e+07	1.22315e+08	1.08297e+07	1.28972e+07	1.08855e+07	2.3987e+07	1.18402e+07	5.56295e+07	1.09669e+07	4.5899e+07	1.11305e+07	2.96978e+07	4.57973e+07	1.10291e+08	7.41337e+06	3.89209e+07	7.60715e+07	4.12384e+07	1.94788e+07	1.21626e+07	7.28103e+07	2.3624e+07	1.63504e+07	1.47543e+07	4.86528e+07	1.02083e+08	1.29832e+07
M62T23_2	1.29675	0.374897	0.912738	0.368821	0.867397	UP	61.9878	61.9859	61.9885	22.5807	22.3845	22.8111	72	18	16	1.57812e+07	4.54416e+07	2.75543e+07	5.89263e+07	6.29819e+07	4.03344e+07	5.86883e+07	8.82529e+07	9.75058e+07	7.05408e+07	7.57025e+07	3.56774e+07	4.86614e+07	1.34301e+07	7.50464e+07	1.21235e+07	4.55285e+06	4.99066e+06	3.36618e+07	1.63681e+07	5.15357e+07	2.60577e+07	6.14056e+07	4.20474e+07	5.22485e+07	2.22934e+07	1.41127e+07	5.37013e+07	3.09319e+08	1.83905e+07	1.62707e+07	9.99986e+07	1.04309e+08	1.4866e+07
M62T10_3	1.41503	-0.500837	-1.07502	0.291733	0.84258	DOWN	61.9879	61.9859	61.9918	9.95917	9.82761	10.0855	44	14	16	2.89006e+07	1.32989e+08	1.46334e+08	9.39828e+07	7.35438e+07	9.30783e+07	1.66519e+07	2.38108e+07	2.42107e+08	5.58799e+07	1.73421e+07	1.64114e+07	379028	1.76002e+07	1.56803e+07	1.08207e+08	1.0268e+08	2.82241e+08	5.51174e+08	6.81271e+07	1.55792e+08	3.97576e+08	1.14415e+08	1.19626e+08	2.61e+08	2.60995e+07	1.57942e+07	2.39272e+07	2.29524e+08	9.62476e+07	1.58621e+08	9.85083e+07	2.55738e+08	1.65128e+07
M62T19_2	1.5756	-0.655903	-1.80296	0.079447	0.721129	DOWN	61.9879	61.9859	61.9889	19.2319	18.8364	19.6387	146	18	16	1.763e+07	6.60235e+07	4.65555e+07	4.19037e+07	3.94098e+07	5.15899e+07	4.55246e+07	6.36726e+07	1.79946e+08	4.34842e+07	6.02761e+07	4.73657e+07	2.84752e+07	1.21167e+07	1.48903e+08	1.09843e+07	5.05304e+07	5.76537e+07	1.53324e+08	7.96748e+07	6.62279e+07	5.91127e+06	5.09552e+07	8.12534e+07	8.26009e+07	2.04937e+07	1.34307e+07	1.71151e+07	9.55394e+07	1.64688e+07	1.57167e+07	1.9231e+07	1.02106e+08	1.34119e+07
M62T22_2	2.30129	-1.20244	-2.76151	0.0104566	0.648418	DOWN	61.9879	61.9859	61.9886	22.0974	21.8579	22.3821	96	18	16	1.6289e+07	6.67577e+07	5.62168e+07	2.90088e+07	2.519e+07	7.74434e+07	8.78923e+07	1.48275e+08	1.82546e+08	6.28536e+07	8.44314e+07	3.15462e+07	1.67772e+08	1.14269e+07	1.57011e+08	1.04879e+07	4.84333e+07	3.88523e+07	7.21983e+07	3.71493e+07	5.99837e+06	1.73335e+07	5.76113e+07	2.98757e+07	6.01594e+06	1.92588e+07	1.21956e+07	1.25683e+08	2.77317e+07	1.58426e+07	1.48058e+07	4.52837e+06	1.2643e+07	1.27458e+07
M62T21_2	1.39954	-0.484953	-1.31673	0.196705	0.806671	DOWN	61.9879	61.9859	61.9887	20.9966	20.7616	21.2271	84	17	15	1.54874e+07	5.01803e+07	4.01917e+07	3.58549e+07	2.87596e+07	1.61892e+07	3.99062e+07	5.52649e+07	1.04218e+08	3.81737e+07	1.19497e+08	4.84672e+07	4.62129e+07	9.28735e+06	3.24026e+07	8.72142e+06	6.33986e+07	3.28049e+07	3.66547e+07	6.8533e+07	8.80597e+07	3.49737e+06	7.92417e+06	2.94132e+07	1.5498e+08	1.60354e+07	9.95476e+06	6.43702e+07	1.26052e+08	1.34877e+07	1.17505e+07	3.91626e+07	1.69222e+07	1.07752e+07
M62T10_2	1.02756	0.0392296	0.0897248	0.928993	0.942777	UP	61.9879	61.9859	61.9889	10.2768	10.1125	10.5721	60	15	14	2.88714e+07	1.03425e+08	8.12009e+07	1.06276e+08	1.22303e+08	1.48562e+08	9.82537e+07	1.04749e+08	1.93615e+08	4.5356e+07	1.77977e+07	6.16136e+07	7.17791e+07	1.01266e+08	1.67737e+07	1.48424e+07	1.65627e+07	2.73232e+07	1.54832e+08	1.59298e+08	2.20767e+08	7.73616e+07	8.57681e+07	1.20264e+08	3.31722e+08	2.75016e+07	1.72725e+07	2.52236e+07	2.8575e+08	1.13449e+08	1.91613e+07	1.90694e+07	3.00884e+07	1.75255e+07
M62T20_1	1.11358	-0.155199	-0.438498	0.663562	0.92168	DOWN	61.9879	61.9859	61.9887	19.9113	19.6519	20.1664	91	18	16	1.74214e+07	4.91295e+07	3.99763e+07	4.41187e+07	3.33894e+07	4.49236e+07	1.71236e+07	2.84204e+07	1.91527e+08	4.57065e+07	5.64952e+07	1.30637e+07	4.15965e+07	1.21784e+07	7.11831e+07	1.09407e+07	4.47381e+07	4.39893e+07	9.95874e+06	5.17468e+07	5.73834e+07	5.23992e+07	3.07637e+07	7.33994e+07	8.5052e+07	1.96304e+07	1.25183e+07	4.44084e+07	5.86144e+07	1.64036e+07	1.4618e+07	5.19818e+07	2.77465e+07	1.30796e+07
M62T13_2	1.12848	-0.174376	-0.397195	0.693367	0.924793	DOWN	61.988	61.9859	61.9887	13.4464	13.277	13.5623	35	15	11	2.25916e+07	1.14888e+08	9.47271e+07	1.01808e+08	1.18267e+08	3.25973e+08	1.86545e+08	8.08077e+07	1.47069e+08	7.1922e+07	2.45647e+07	2.21763e+07	2.3848e+07	9.51909e+07	3.41288e+08	1.83022e+07	2.27565e+07	1.73222e+08	9.25123e+07	1.18218e+08	2.13796e+08	9.73839e+07	1.32877e+08	7.29571e+07	3.6357e+07	3.34207e+07	1.96253e+07	3.97382e+07	1.45976e+08	2.58243e+07	2.19115e+07	4.22447e+08	3.72795e+07	1.99607e+07
M62T1_3	1.06989	-0.0974677	-0.226471	0.821989	0.935806	DOWN	61.988	61.9864	61.9883	0.638549	0.494174	0.757134	37	13	13	3.1637e+07	1.0442e+08	9.39882e+07	9.75986e+07	1.01208e+08	6.82933e+07	1.6601e+07	2.28218e+07	1.94631e+08	1.69121e+07	1.8227e+07	1.59908e+07	1.93705e+07	1.4863e+08	1.59158e+07	7.48698e+07	1.56662e+07	1.43776e+08	1.49655e+08	1.19108e+08	2.4069e+08	8.27689e+07	3.39918e+08	1.63966e+08	2.20592e+08	2.76718e+07	1.79488e+07	2.33623e+07	1.69923e+08	2.41508e+07	2.11998e+07	6.25993e+07	2.88443e+07	6.76714e+07
M62T23_3	1.10661	-0.146147	-0.454365	0.652186	0.920423	DOWN	61.9881	61.986	61.9886	22.926	22.8163	23.0474	40	17	13	1.53068e+07	3.77534e+07	2.78269e+07	3.41162e+07	2.36211e+07	4.75938e+07	4.55615e+07	7.5695e+07	1.01621e+08	4.33494e+07	3.37373e+07	7.15188e+06	6.85614e+06	1.10212e+07	3.60484e+07	1.02954e+07	1.05198e+07	5.05654e+07	2.45982e+07	3.14114e+07	7.32413e+06	1.5494e+07	7.8617e+07	4.25333e+07	7.50732e+07	1.85947e+07	1.17287e+07	8.49724e+07	2.19806e+07	1.54865e+07	1.36981e+07	1.21238e+07	9.8849e+07	1.15863e+07
M62T22_1	1.38396	-0.468801	-1.25697	0.218563	0.816597	DOWN	61.9881	61.9859	61.9887	21.5315	21.2405	21.8492	117	18	16	1.60513e+07	5.47096e+07	4.73662e+07	3.95313e+07	2.72026e+07	2.51302e+07	1.30641e+07	2.66593e+07	1.85416e+08	1.22666e+07	1.01942e+08	9.31222e+07	6.14515e+07	1.15634e+07	1.42388e+08	1.06769e+07	7.5284e+07	6.62171e+07	6.95342e+07	1.60506e+07	4.90952e+07	1.10281e+07	3.6761e+07	3.07675e+07	5.57751e+07	1.95069e+07	1.20537e+07	3.66189e+07	1.01719e+08	1.57919e+07	1.443e+07	7.4747e+07	1.09663e+08	1.27819e+07
M62T14_2	1.23124	-0.300115	-0.611385	0.545179	0.906267	DOWN	61.9881	61.9861	61.9886	13.9946	13.9099	14.0881	31	12	12	2.24768e+07	7.54657e+07	8.74833e+07	6.12923e+07	5.83498e+07	1.50578e+07	1.47374e+07	3.13548e+07	3.76922e+08	7.31755e+07	1.68975e+07	1.4741e+07	3.43585e+07	1.57428e+07	1.51612e+07	1.44623e+07	1.48707e+07	1.0973e+08	1.06525e+08	1.31704e+08	1.8452e+08	4.11909e+07	8.49599e+07	7.97019e+07	1.335e+08	2.48397e+07	1.46354e+07	5.94631e+07	1.0246e+08	1.92056e+07	1.66849e+07	1.62615e+07	1.16633e+08	1.49062e+07
M62T14_1	1.58788	-0.667106	-1.49488	0.14319	0.771622	DOWN	61.9882	61.9859	61.9887	14.2537	14.0968	14.3735	53	18	13	2.19009e+07	8.70699e+07	7.39056e+07	5.48339e+07	6.49785e+07	3.16963e+07	3.32133e+07	1.0671e+08	1.39165e+08	5.94641e+07	2.10862e+07	4.10972e+07	5.18519e+07	1.20086e+07	7.50099e+07	1.11851e+07	7.86303e+07	1.35163e+08	9.94656e+07	8.82428e+07	2.6863e+08	7.89173e+07	5.87046e+07	6.9129e+07	2.82026e+08	1.9385e+07	1.20902e+07	3.98501e+07	1.576e+08	1.62919e+07	1.42338e+07	3.14772e+07	2.19913e+07	1.25847e+07
M62T18_2	1.59036	-0.669356	-2.01666	0.0527411	0.695756	DOWN	61.9882	61.9859	61.989	17.7976	17.6406	17.9241	52	18	16	1.89363e+07	7.97055e+07	5.72827e+07	5.01178e+07	3.35588e+07	3.8859e+07	4.93339e+07	1.7881e+08	1.65354e+08	4.38953e+07	4.7418e+07	1.12487e+08	6.42404e+07	1.35717e+07	8.08914e+07	1.25664e+07	6.05652e+07	1.8013e+08	7.475e+07	5.00211e+07	2.6057e+07	6.82018e+07	7.1759e+07	5.32464e+07	2.01953e+08	2.49043e+07	1.65009e+07	1.11742e+08	1.47959e+07	2.00324e+07	1.88304e+07	5.40694e+07	2.45504e+07	1.64273e+07
M62T10_1	1.18048	-0.239377	-0.480972	0.633513	0.918269	DOWN	61.9882	61.9819	61.9887	9.69815	9.48649	9.81345	39	11	13	3.08527e+07	1.13931e+08	1.31533e+08	9.65122e+07	9.91151e+07	2.32788e+07	1.18206e+08	781753	2.53023e+08	2.05536e+07	2.17916e+07	2.06155e+07	2.42719e+07	5.14232e+08	1.00857e+08	1.36265e+08	2.10112e+07	1.38952e+08	2.55977e+07	3.43726e+08	1.03993e+08	1.66473e+07	2.02706e+08	1.4857e+08	4.35391e+07	3.23285e+07	1.84989e+07	2.95888e+07	3.39275e+08	2.56511e+07	1.19486e+07	2.33409e+07	3.70419e+07	1.91474e+07
M62T8_2	1.3221	-0.402834	-1.21883	0.23005	0.821136	DOWN	62.2557	62.2554	62.2563	8.40013	8.36913	8.43659	34	18	16	953782	2.744e+06	1.67719e+06	2.07548e+06	1.87732e+06	5.04948e+06	4.84413e+06	3.72465e+06	4.20718e+06	3.30189e+06	3.57728e+06	3.39755e+06	4.35111e+06	4.3385e+06	3.6271e+06	3.37738e+06	4.20294e+06	932827	1.16221e+06	1.54895e+06	18585.9	758305	1.42034e+06	1.0312e+06	8474.48	4.54028e+06	8176.15	3.64261e+06	3.97775e+06	13997.5	9115.17	5.285e+06	6.56207e+06	3980.71
M64T3	1.02608	0.0371497	0.189646	0.850546	0.937827	UP	63.8085	63.8081	63.8093	3.45236	3.43654	3.46411	42	20	22	2.75432e+06	1.00488e+07	4.23304e+06	1.0311e+07	4.72412e+06	1.07404e+07	1.06392e+07	1.03942e+07	1.87228e+07	8.86416e+06	1.61324e+07	1.11672e+07	1.2184e+07	1.2673e+07	1.57407e+07	1.21413e+07	1.16297e+07	4.75049e+06	5.92702e+06	5.80785e+06	9.42042e+06	3.77074e+06	4.89631e+06	3.60523e+06	1.17695e+07	1.2121e+07	1.90406e+07	1.17029e+07	1.42366e+07	1.42065e+07	1.22311e+07	1.18555e+07	1.75059e+07	1.37946e+07
M64T13	1.91018	-0.933706	-2.71289	0.0108099	0.650221	DOWN	63.8895	63.8888	63.8897	12.6727	12.4346	12.8219	32	18	12	956803	5.92079e+06	4.01942e+06	3.0996e+06	2.45361e+06	1.00911e+07	1.06194e+07	9.59724e+06	3.2026e+06	8.10001e+06	1.01633e+07	6.65382e+06	9.61608e+06	8.32816e+06	7.34958e+06	6.99252e+06	1.08028e+07	288897	2.65093e+06	996450	8.79949e+06	3.26363e+06	445450	163142	291359	1.2022e+06	8.50475e+06	1.48777e+06	2.06053e+06	1.13227e+06	1.23197e+06	1.43593e+06	1.95295e+06	6.80536e+06
M64T12	1.13506	-0.182767	-0.473041	0.638792	0.918889	DOWN	63.8896	63.8889	63.8898	11.9778	11.5763	12.3722	60	12	9	1.26253e+06	3.07794e+06	2.23077e+06	2.7117e+06	2.77726e+06	1.11403e+06	1.15115e+06	686205	1.11521e+06	491803	1.0017e+06	4.97704e+06	1.0207e+06	6.94689e+06	1.01986e+06	3.99033e+06	1.13815e+06	6.90582e+06	4.47461e+06	4.70056e+06	4.45718e+06	1.79288e+06	4.44753e+06	4.01009e+06	6.11703e+06	710415	900953	635314	877705	670587	690019	658604	1.12419e+06	4.0428e+06
M64T11	1.05028	-0.0707675	-0.175303	0.861726	0.938584	DOWN	63.8896	63.8889	63.8898	11.2831	11.0663	11.5477	35	13	10	1.13913e+06	5.86418e+06	4.96477e+06	5.58347e+06	5.41263e+06	2.17621e+06	2.74544e+06	1.29574e+06	2.24985e+06	1.3565e+07	1.53667e+07	1.81829e+06	2.21203e+06	670013	2.36882e+06	2.63969e+06	6.96779e+06	7.84615e+06	3.26596e+06	1.30664e+07	1.31146e+07	1.01302e+07	1.08178e+07	2.14371e+06	2.82316e+06	1.71048e+06	1.97785e+06	1.21273e+06	1.93956e+06	1.62514e+06	1.60044e+06	1.67251e+06	2.64596e+06	1.73975e+06
M64T0	1.09003	0.124365	0.198433	0.843916	0.937369	UP	63.9587	63.9578	63.9609	0.271285	0.0261918	0.667993	51	13	9	2.53895e+06	4.87558e+06	4.94002e+06	5.31452e+06	8.98906e+06	1.62613e+06	864478	9.91731e+06	2.34998e+06	1.29111e+06	1.03632e+07	1.51493e+06	1.25344e+07	1.74569e+07	1.40107e+06	6.02977e+06	9.91825e+06	1.73161e+06	1.44253e+06	8.63088e+06	1.32883e+06	664194	6.07087e+06	701801	1.67333e+06	1.81487e+06	1.67669e+06	8.83995e+06	1.72719e+06	2.73696e+07	1.92016e+06	1.1825e+06	2.41978e+07	2.8266e+06
M64T9	1.31432	-0.394315	-0.656074	0.515737	0.901444	DOWN	63.9917	63.9909	63.9921	8.9939	8.91374	9.48266	37	16	12	1.68485e+06	3.95192e+06	4.9553e+06	3.00682e+06	4.31772e+06	203088	1.08648e+06	8.99614e+06	2.22081e+07	2.12055e+06	2.82821e+06	4.35242e+06	4.19774e+06	1.21113e+06	2.0418e+06	7.72114e+06	6.15674e+06	5.01917e+06	1.88584e+06	3.30565e+06	538002	1.24595e+06	3.05682e+06	216834	646532	8.89388e+06	703870	5.39344e+06	1.9896e+07	1.02558e+06	848811	1.90965e+06	2.07233e+06	801879
M69T5_1	1.4989	0.583908	0.641975	0.526031	0.903186	UP	68.9941	68.9939	68.9951	5.34799	5.22762	5.55739	43	12	13	1.07354e+07	1.87423e+07	2.57735e+07	2.8093e+07	6.27425e+07	1.73117e+07	8.02555e+06	6.02408e+07	2.45056e+07	1.05673e+08	1.71481e+07	2.92952e+06	3.7742e+06	1.47697e+07	3.81078e+07	8.01148e+06	4.08966e+07	4.58268e+06	4.53289e+06	7.50211e+06	4.55596e+06	1.96067e+06	2.73102e+06	2.42582e+06	5.16171e+06	1.00753e+07	3.89777e+06	1.95413e+07	3.00597e+08	4.2687e+07	3.37668e+07	1.38228e+07	1.58317e+07	3.64334e+07
M69T4_3	1.56398	-0.64522	-1.69888	0.101695	0.738341	DOWN	68.9941	68.9939	68.9952	4.37289	4.26955	4.73283	45	15	16	9.07701e+06	1.85674e+07	1.63387e+07	1.18719e+07	6.93273e+06	3.30911e+06	4.73152e+07	7.6805e+06	1.02665e+07	2.56569e+07	4.24195e+07	1.81699e+07	1.27266e+07	4.34716e+07	5.21531e+07	1.02443e+07	1.64655e+07	2.8573e+07	2.38919e+06	2.37705e+07	1.31581e+07	1.93795e+06	2.95616e+06	2.48238e+06	6.20163e+06	1.94547e+07	1.33114e+07	3.40785e+06	8.27606e+06	1.71156e+07	1.68698e+07	1.2216e+07	1.16148e+07	2.43053e+07
M69T6	2.24519	-1.16684	-1.51085	0.144028	0.77234	DOWN	68.9942	68.9939	68.9952	5.75954	5.56623	6.25676	43	15	13	8.01518e+06	2.24125e+07	3.46805e+07	9.98248e+06	1.28878e+07	2.30457e+07	1.47984e+08	4.66428e+07	6.66481e+07	2.60216e+06	1.76211e+07	2.49021e+06	1.61597e+07	2.07961e+07	4.84197e+07	2.26823e+06	1.29653e+07	9.10955e+06	5.64074e+06	1.25001e+07	2.81966e+06	5.1174e+06	1.62584e+06	1.31913e+06	2.47517e+06	1.71902e+06	1.39171e+07	4.28466e+07	4.30938e+07	5.40303e+06	9.55413e+06	3.28601e+07	7.64668e+06	1.57511e+07
M69T4_2	1.19735	-0.259846	-0.44515	0.658763	0.921154	DOWN	68.9943	68.994	68.9952	4.03771	3.82414	4.17571	39	17	14	1.0606e+07	3.48761e+07	4.4768e+07	2.91277e+07	3.82623e+07	3.40078e+07	5.06309e+07	6.01934e+07	2.06752e+08	5.4371e+07	2.34138e+07	1.03362e+07	1.82614e+07	5.40642e+06	4.82543e+07	1.39684e+07	1.60795e+07	8.13378e+06	1.59343e+07	5.7628e+07	6.32564e+06	5.88268e+06	1.24261e+06	3.10732e+07	2.9626e+07	9.97141e+06	5.82754e+06	6.72471e+07	1.74086e+08	5.72136e+06	4.00171e+07	4.11702e+07	1.72921e+07	3.15468e+07
M69T4_1	1.05317	-0.0747395	-0.266887	0.791094	0.933466	DOWN	68.9943	68.994	68.9953	3.56862	3.54558	3.75237	43	20	22	2.12899e+07	6.04513e+07	4.12066e+07	5.73994e+07	3.17671e+07	5.26667e+07	7.14604e+07	7.23877e+07	2.14892e+08	7.20164e+07	4.47534e+07	6.17372e+07	5.91014e+07	4.22055e+07	7.77031e+07	3.58934e+07	6.12535e+07	5.46549e+07	2.22763e+07	8.95324e+07	5.34218e+07	1.7859e+07	3.05415e+07	2.50043e+07	4.96659e+07	6.25477e+07	6.26422e+07	5.70147e+07	1.74361e+08	5.59759e+07	5.57011e+07	5.84634e+07	9.72422e+07	6.72421e+07
M69T5_2	1.0519	-0.0729956	-0.183642	0.855256	0.938149	DOWN	68.9947	68.9939	68.9953	5.02031	4.76661	5.20974	50	17	16	9.49698e+06	3.2636e+07	2.96352e+07	3.10258e+07	2.69311e+07	5.09178e+06	2.19423e+07	1.9781e+07	1.22075e+08	9.31454e+06	2.03145e+07	5.9772e+06	1.75114e+07	1.59381e+07	1.71442e+07	3.99272e+06	1.51892e+07	5.68448e+07	3.42905e+07	3.34623e+07	4.71307e+07	3.75093e+07	3.99892e+07	3.77026e+07	9.15187e+07	6.57591e+06	5.64735e+06	1.858e+07	8.39663e+07	5.76885e+06	5.51866e+06	3.36702e+07	7.17584e+06	1.63422e+07
M69T8_1	1.94226	-0.95774	-2.01908	0.0509675	0.695319	DOWN	69.0333	69.0328	69.034	7.97255	7.86088	8.22307	39	18	15	2.08355e+06	1.05304e+07	9.05767e+06	5.42173e+06	7.11329e+06	3.03943e+07	1.34233e+07	1.01083e+07	2.58767e+07	1.29778e+07	1.22194e+07	1.03763e+07	1.62939e+07	2.57168e+07	9.93974e+06	1.80103e+07	9.27788e+06	1.69962e+06	2.61143e+06	962689	2.25589e+06	3.9288e+06	2.42558e+06	1.1909e+06	919027	7.13296e+06	115028	1.08861e+07	2.96519e+07	172605	210036	1.51698e+07	1.49366e+07	357885
M69T8_2	1.30925	-0.388743	-0.845399	0.403929	0.877505	DOWN	69.342	69.3414	69.3424	8.41242	8.3879	8.45292	20	9	11	723279	867079	909322	661589	624705	2.3032e+06	2.58349e+06	1.68531e+06	330876	151924	1.19065e+06	220431	289487	2.59151e+06	253428	275473	2.10342e+06	961606	921080	150298	19284	1.06856e+06	130619	97384.8	13559.6	85308.8	6521.1	261326	1.78115e+06	11644.1	0	196521	1.44854e+06	8831.95
M70T3_1	1.07468	0.103906	0.653071	0.518865	0.90198	UP	69.8085	69.808	69.8095	3.4294	3.4188	3.44474	42	20	22	1.88109e+06	6.0551e+06	2.74116e+06	6.50729e+06	1.51059e+06	5.99802e+06	6.48754e+06	5.31293e+06	6.8136e+06	1.05683e+07	1.21342e+07	5.52667e+06	7.02103e+06	7.80585e+06	1.14461e+07	5.47962e+06	6.20046e+06	3.52458e+06	3.80041e+06	4.88902e+06	3.75858e+06	2.52352e+06	3.6482e+06	2.31296e+06	5.85038e+06	6.28501e+06	5.05264e+06	5.67409e+06	6.47596e+06	6.04784e+06	4.28317e+06	6.77887e+06	8.63823e+06	5.95254e+06
M70T9	2.08696	-1.0614	-1.62535	0.112513	0.744441	DOWN	70.0283	70.028	70.0292	9.10181	9.05101	9.15276	13	10	3	750274	994777	1.11339e+06	476663	933767	691504	2.76417e+06	2.71202e+06	1.34212e+06	108925	144875	1.98283e+06	2.83491e+06	2.76392e+06	104850	1.35189e+06	2.09708e+06	99646.4	98167.8	100456	62853	100917	110815	364925	58673.2	473789	18197.8	2.39633e+06	426848	34604.1	14390.1	2.05673e+06	3.55079e+06	36956.5
M70T7	1.06031	-0.0844828	-0.18148	0.856918	0.938261	DOWN	70.2676	70.2675	70.2678	6.71565	6.67116	6.7546	23	12	11	855571	1.51375e+06	1.54274e+06	1.42766e+06	1.52763e+06	2.7694e+06	2.50723e+06	1.48565e+06	1.41723e+06	2.43517e+06	2.24378e+06	1.90323e+06	2.91713e+06	2.73088e+06	5.91483e+06	1.93323e+06	1.89717e+06	18979.2	2576.07	4580.58	35119	22210.4	9249.96	9917.6	17542.5	1.36629e+06	3.26622e+06	435905	1.80569e+06	3.11757e+06	4.65912e+06	2.51119e+06	2.59852e+06	2.85841e+06
M70T3_2	1.07875	0.109358	0.720784	0.477587	0.894402	UP	70.3125	70.312	70.3134	3.40443	3.39493	3.63901	43	20	22	2.09708e+06	6.56053e+06	2.95641e+06	7.07716e+06	1.29922e+06	6.61325e+06	7.7313e+06	6.15241e+06	7.09562e+06	1.05879e+07	1.25994e+07	6.43064e+06	8.00424e+06	9.06527e+06	1.24397e+07	6.00469e+06	7.00344e+06	3.31073e+06	4.08986e+06	3.81892e+06	4.55919e+06	2.85392e+06	3.58747e+06	2.40662e+06	6.85603e+06	6.71221e+06	7.91646e+06	7.21123e+06	7.43236e+06	7.17598e+06	5.07776e+06	6.62338e+06	8.96448e+06	7.48182e+06
M70T13	1.50551	-0.590251	-0.611242	0.544577	0.906173	DOWN	70.3381	70.3379	70.3383	12.7195	12.6434	12.8108	19	12	7	4.38999e+06	5.42465e+06	9.88743e+06	3.6042e+06	9.35985e+06	7.04559e+06	7.17239e+06	1.89003e+07	4.29811e+07	2.85947e+06	3.10383e+06	3.35192e+06	4.2553e+06	6.38966e+06	3.91396e+06	3.49221e+06	4.9825e+06	13634.7	9534.38	4239.59	0	11965.7	2383.65	3074.74	0	125634	574921	1.9983e+07	4.07798e+07	263116	1.72361e+06	4.67775e+06	2.40056e+06	570739
M71T3	1.50385	0.588658	0.764772	0.44904	0.888438	UP	70.8161	70.8161	70.8171	3.38008	3.36719	3.39542	16	5	11	719386	390484	855547	585184	787879	104235	10868.8	111275	3.24157e+06	97055.8	81674.8	450269	308287	105835	48351.8	687264	68904.8	3694.03	3320.41	23089.5	2.36996e+06	20472.7	3619.28	57948.6	11985.6	1.07475e+06	598412	670754	924480	2.27221e+06	3.00571e+06	48824.8	1.11946e+06	977981
M71T7	1.07361	0.102465	0.402758	0.689325	0.924386	UP	70.9448	70.9441	70.946	7.34015	7.06935	7.55671	49	20	22	8.6361e+06	7.28668e+07	4.43331e+07	7.82303e+07	4.1707e+07	3.34796e+07	7.37082e+07	2.35749e+06	1.81619e+08	2.89783e+07	6.45558e+07	5.55542e+07	4.23036e+07	7.07572e+07	5.72053e+07	2.74521e+07	3.15464e+07	9.93946e+07	1.10719e+08	8.2668e+07	1.66042e+08	7.91363e+07	6.80817e+07	8.32148e+07	9.85628e+07	6.91256e+07	5.63153e+07	1.15407e+07	1.68419e+08	8.71338e+07	3.63057e+07	4.4508e+07	4.93615e+07	3.69037e+07
M71T9	1.59765	0.67595	1.70656	0.096174	0.734746	UP	71.0121	71.0101	71.013	8.74318	8.64126	9.07302	53	20	22	1.38923e+07	2.51404e+07	2.31636e+07	4.01655e+07	3.3394e+07	1.14005e+07	1.42654e+07	2.76444e+07	3.25337e+07	1.017e+07	1.03256e+07	1.34411e+07	2.33577e+07	1.35998e+07	1.38265e+07	8.92163e+06	1.19792e+07	3.89738e+07	1.68303e+07	2.72795e+07	8.60308e+07	2.50283e+07	1.43327e+07	1.22334e+07	9.06339e+07	1.08979e+07	5.10752e+07	2.73131e+07	4.47011e+07	6.34007e+07	6.37908e+07	2.80843e+07	2.84777e+07	6.04683e+07
M71T8	1.03432	-0.0486838	-0.113237	0.910767	0.941699	DOWN	71.0122	71.012	71.013	7.6886	7.62073	7.737	42	20	22	1.29494e+07	2.97541e+07	3.64307e+07	2.87668e+07	1.4578e+07	1.80573e+07	1.81445e+07	1.74132e+07	3.79269e+07	9.13444e+06	1.38826e+07	1.23913e+07	1.80527e+07	1.76285e+07	1.21389e+07	1.31597e+07	1.45356e+07	2.38639e+07	2.19238e+07	2.62874e+07	1.15283e+08	1.62399e+07	1.73297e+07	2.02928e+07	1.51395e+08	1.90607e+07	4.92552e+07	1.65032e+07	3.40099e+07	6.51349e+07	4.78271e+07	1.21869e+07	2.60711e+07	4.70813e+07
M72T8	2.15474	1.10752	0.663513	0.514037	0.90115	UP	71.5151	71.515	71.5154	8.32626	8.29969	8.36047	17	12	5	1.58477e+06	326477	293503	708824	2.68525e+06	633590	662777	699923	339593	533355	582146	457332	536889	306433	358922	637733	756362	0	0	0	3078.19	6190.93	15221.6	0	0	739665	0	631012	72071.7	6845.21	6772.9	62243.1	716457	2985.02
M72T7	1.1883	-0.248899	-0.499666	0.620051	0.916642	DOWN	72.0056	72.0053	72.0071	6.67453	6.64059	6.72952	16	10	6	1.37777e+06	1.62969e+06	1.62055e+06	1.37145e+06	1.7285e+06	3.75457e+06	2.13922e+06	455075	390154	3.68521e+06	3.91131e+06	436384	2.11412e+06	1.77572e+06	4.37639e+06	1.83228e+06	1.73615e+06	80982.7	58371.5	107379	910813	99919.5	102912	56098.8	4.57072e+06	264571	4.89081e+06	423755	426563	1.18441e+06	1.21999e+06	2.6549e+06	408924	7.02254e+06
M72T9	1.16046	-0.214695	-0.873648	0.387903	0.873086	DOWN	72.0076	72.0073	72.0087	9.12298	8.93942	9.24024	61	20	22	8.84652e+06	3.45535e+07	1.42654e+07	2.97758e+07	2.08353e+07	4.11731e+07	6.23511e+07	3.90314e+07	5.51585e+07	2.27028e+07	2.47786e+07	4.57153e+07	5.63747e+07	4.3061e+07	2.61588e+07	3.23883e+07	5.36718e+07	2.97811e+07	2.3054e+07	3.27054e+07	1.48916e+07	2.6917e+07	2.0194e+07	2.54819e+07	1.54801e+07	5.33446e+07	5.69399e+06	3.73911e+07	5.87444e+07	7.0901e+06	5.32685e+06	3.84734e+07	7.51674e+07	5.22628e+06
M73T7	1.30323	0.382089	1.64428	0.108112	0.742095	UP	72.942	72.9411	72.9426	7.33928	7.12626	7.61504	56	20	21	7.36916e+06	5.24399e+07	2.75154e+07	6.83412e+07	3.49953e+07	4.05906e+07	6.0218e+07	1.73975e+06	7.37731e+07	1.96596e+07	5.07687e+07	4.37931e+07	2.88894e+07	2.2496e+07	4.83281e+07	2.60716e+07	2.60326e+07	8.34487e+07	1.03754e+08	6.76442e+07	9.09502e+07	7.18086e+07	5.48013e+07	4.43125e+07	8.97182e+07	8.23689e+07	3.70286e+07	3.16549e+06	1.45816e+08	4.63193e+07	7.22827e+07	4.12399e+07	7.09079e+07	4.74466e+07
M73T9	1.34266	-0.425095	-1.22604	0.227387	0.82012	DOWN	72.9918	72.9913	72.9926	9.07301	8.78772	9.13641	39	18	18	4.45061e+06	2.06453e+07	1.27437e+07	1.53764e+07	1.50883e+07	3.46179e+07	3.4668e+07	3.67253e+07	4.15806e+07	2.01007e+07	1.30713e+07	2.75981e+07	3.68104e+07	3.47291e+07	1.37959e+07	2.43432e+07	2.83144e+07	9.27245e+06	1.20516e+07	7.75918e+06	2.88612e+06	7.47116e+06	1.33361e+07	1.01788e+07	3.59536e+06	3.7531e+07	1.74528e+06	2.91616e+07	3.21501e+07	2.1157e+06	1.84502e+06	3.59031e+07	5.14557e+07	1.46127e+06
M74T9_1	2.98224	-1.5764	-1.98022	0.056216	0.696533	DOWN	73.9565	73.9562	73.9568	9.01992	8.98886	9.08542	24	10	14	3.04992e+08	9.30901e+08	1.18268e+09	3.12148e+08	7.80608e+08	2.48648e+09	2.94213e+06	1.28096e+07	4.22767e+06	1.64957e+09	1.86183e+09	2.46058e+06	2.40848e+09	2.49369e+09	1.74706e+09	1.96451e+06	2.16795e+06	2.85534e+09	5.48529e+06	2.87995e+09	9.31829e+07	4.56413e+06	1.7077e+06	3.77838e+06	1.00328e+08	3.46051e+06	2.57355e+07	1.2735e+07	5.20689e+06	3.1066e+07	2.9253e+07	2.63325e+09	3.95948e+06	5.20032e+07
M74T9_2	1.0636	-0.0889499	-0.19732	0.845231	0.937461	DOWN	74.0067	74.0061	74.0077	9.01961	8.97674	9.13342	36	18	17	8.08691e+06	2.14137e+07	2.72275e+07	2.01333e+07	1.05289e+07	1.14203e+07	1.33189e+07	1.26866e+07	2.77808e+07	4.88645e+06	7.79206e+06	8.65154e+06	1.25129e+07	1.30212e+07	4.61389e+06	9.94011e+06	1.13913e+07	1.57805e+07	1.72661e+07	1.68162e+07	9.57824e+07	1.50295e+07	1.33761e+07	1.27197e+07	1.03487e+08	1.41149e+07	2.64489e+07	1.11115e+07	2.62128e+07	3.18734e+07	2.96338e+07	6.82522e+06	1.73726e+07	5.28069e+07
M74T8_2	3.13898	-1.6503	-3.64415	0.00106704	0.575755	DOWN	74.0232	74.0228	74.0243	7.50898	7.10386	7.71009	23	14	7	8.2379e+06	4.9279e+07	3.67469e+07	1.5699e+07	1.95625e+07	4.39538e+07	1.29999e+08	6.00994e+07	2.83732e+06	3.0391e+07	7.76001e+07	5.44745e+07	7.73331e+07	6.48655e+07	1.01665e+08	6.73913e+07	7.43534e+07	2.23265e+07	4.80137e+06	8.02743e+06	1.0807e+07	4.56182e+06	5.55229e+06	6.65165e+07	7.80232e+07	1.75606e+07	3.02167e+07	7.63627e+06	7.95882e+07	6.25226e+06	3.33675e+06	5.07467e+06	6.00232e+07	5.56601e+06
M74T10_1	2.97479	1.57279	1.10068	0.283234	0.839313	UP	74.0233	74.0218	74.0247	10.445	10.2621	10.7305	104	19	15	1.91171e+08	5.66895e+07	4.68895e+07	1.68639e+08	4.74519e+08	3.39987e+07	6.20253e+07	3.77125e+07	1.93986e+07	1.26306e+07	5.64399e+07	5.96578e+06	6.63181e+06	3.21144e+07	4.02843e+07	2.83763e+07	9.72746e+07	1.73389e+08	1.28333e+08	833277	4.6278e+07	1.23978e+08	7.88335e+07	1.01988e+08	4.73051e+07	4.38459e+07	1.17922e+06	2.46675e+07	1.03794e+08	1.13694e+06	706296	5.50538e+07	7.43287e+07	1.0647e+06
M74T9_3	1.11673	0.159283	0.256505	0.798992	0.93408	UP	74.0234	74.023	74.0245	8.55912	8.42773	8.70849	26	9	11	6.79889e+07	3.73681e+07	4.34338e+07	4.17302e+07	6.54764e+07	8.42241e+06	5.40089e+06	1.63206e+07	3.29014e+06	5.51939e+07	1.02937e+07	1.73446e+07	1.45035e+07	1.24403e+07	7.44869e+07	2.42147e+06	3.42775e+07	1.13976e+08	2.44427e+07	2.09696e+07	2.55238e+07	9.98223e+06	1.52131e+08	1.192e+08	2.67424e+07	1.73631e+07	2.71616e+07	1.30135e+07	1.54466e+07	4.96382e+06	3.00863e+06	4.78108e+06	5.75998e+07	4.18699e+06
M74T9_4	1.27873	0.354715	1.20865	0.233972	0.822595	UP	74.0234	74.0223	74.0399	9.02788	8.96469	9.10406	51	20	22	1.69033e+09	7.11909e+09	5.33283e+09	9.10341e+09	5.29302e+09	1.1228e+07	1.01944e+10	9.69436e+09	1.83217e+10	6.2126e+09	6.75423e+09	9.67684e+06	1.08616e+07	9.77917e+09	7.32445e+09	7.43185e+09	1.02845e+07	1.09755e+10	1.22892e+10	1.26685e+10	4.37436e+08	9.5346e+09	1.10697e+10	9.26759e+09	3.84459e+08	1.13687e+10	1.10972e+08	1.01044e+10	1.72652e+10	1.64612e+08	1.35051e+08	1.08501e+10	1.42079e+10	2.20956e+08
M74T10_2	1.07339	-0.102178	-0.244388	0.80818	0.934781	DOWN	74.0234	74.0223	74.0246	10.133	9.97522	10.2534	66	19	14	2.49146e+07	8.30266e+07	7.21011e+07	7.73497e+07	7.84382e+07	5.72758e+06	1.46009e+08	7.57157e+07	3.28799e+07	3.66432e+07	3.44828e+07	4.84369e+07	1.8649e+08	4.49776e+07	6.27172e+07	3.03031e+07	1.76217e+08	2.88726e+08	1.20423e+08	1.27498e+08	3.91262e+07	1.13237e+07	1.06842e+08	4.28351e+07	4.31579e+07	1.08008e+08	1.55743e+06	1.28767e+08	2.25198e+08	1.49301e+06	934009	2.54261e+07	6.19562e+07	1.42152e+06
M74T20_1	1.9581	-0.969451	-2.49759	0.0179274	0.67219	DOWN	74.0234	74.0225	74.0247	19.7191	19.5579	19.8864	55	19	14	2.94703e+06	1.54503e+07	1.15997e+07	7.89049e+06	7.31801e+06	1.14911e+07	2.82806e+07	2.53868e+07	3.6461e+06	1.83794e+07	1.10544e+07	9.77286e+06	2.78102e+07	5.23169e+07	2.01944e+06	5.45584e+06	2.36469e+07	6.24239e+06	1.31264e+07	1.10402e+07	1.75152e+07	1.04985e+07	8.64931e+06	1.15589e+07	1.11153e+07	1.42311e+07	1.89047e+06	1.86565e+07	1.74001e+06	1.60816e+06	1.03028e+06	7.22653e+06	1.57998e+07	1.59689e+06
M74T10_3	1.67627	-0.745254	-1.12196	0.272592	0.835465	DOWN	74.0235	74.0161	74.0252	9.7723	9.43364	9.96549	83	20	13	1.25946e+08	1.55871e+08	2.33025e+08	9.29869e+07	9.68591e+07	9.20432e+07	8.30644e+07	1.5687e+08	1.99527e+06	4.28735e+07	5.34877e+07	1.7882e+07	8.35759e+07	1.08271e+08	6.6368e+07	2.7564e+07	8.68939e+07	1.09866e+09	2.46871e+08	2.16595e+08	1.46975e+08	1.5456e+08	2.33932e+08	1.55529e+08	4.34101e+07	7.40001e+07	1.32945e+06	1.37587e+08	4.67444e+06	1.271e+06	744239	7.10805e+07	4.27959e+07	1.20427e+06
M74T11_2	1.26409	-0.3381	-0.876735	0.386448	0.872669	DOWN	74.0235	74.0227	74.0252	10.9073	10.738	11.0529	42	20	15	1.82849e+07	1.7255e+08	1.02028e+08	1.36501e+08	1.60446e+08	1.40306e+08	2.08143e+08	1.87233e+08	4.04056e+08	6.27163e+07	8.78744e+07	1.03339e+08	1.26397e+08	1.64445e+08	7.93375e+07	1.24082e+08	1.34312e+08	1.92077e+08	2.82112e+08	3.98704e+08	6.01289e+07	1.7422e+08	3.03586e+08	1.36539e+08	8.13931e+07	6.57861e+07	4.8628e+06	2.46749e+08	4.78081e+08	4.4094e+06	2.61746e+06	8.40313e+07	9.07285e+07	4.21275e+06
M74T8_1	2.24117	-1.16425	-1.75964	0.0887606	0.729283	DOWN	74.0235	74.0228	74.0245	8.04201	7.74563	8.32806	78	19	13	9.64239e+06	6.65881e+07	8.21716e+07	2.97113e+07	4.72751e+07	2.68858e+07	5.74898e+07	6.8282e+07	1.0122e+06	2.95077e+07	3.44138e+07	3.45789e+06	1.08502e+08	1.67395e+07	1.62531e+07	3.11027e+07	9.14112e+07	1.0912e+07	1.63349e+07	2.20334e+08	2.81584e+08	1.34095e+07	3.20674e+07	4.08145e+07	2.31247e+08	2.06275e+06	2.01413e+06	2.60394e+07	1.84873e+07	3.64911e+06	2.16296e+06	5.00011e+06	2.31677e+07	3.14903e+06
M74T21_3	1.14676	-0.197564	-0.53816	0.593677	0.91326	DOWN	74.0235	74.0228	74.0246	21.4383	21.3134	21.5671	44	16	14	3.28548e+06	9.97549e+06	6.15366e+06	8.69885e+06	9.06377e+06	1.52375e+07	1.60809e+07	1.40915e+07	2.63243e+06	1.54341e+07	3.68694e+06	1.06173e+07	1.75131e+07	1.84572e+07	1.89392e+06	4.02444e+06	1.57843e+07	1.05156e+07	7.96668e+06	1.4798e+06	6.91284e+06	1.18816e+07	1.85465e+07	2.82449e+06	3.92877e+06	1.58337e+06	1.41115e+06	1.44045e+07	4.19199e+06	1.18166e+06	733604	6.02152e+06	2.43652e+07	1.18567e+06
M74T17_4	1.6717	-0.74132	-1.69098	0.0986439	0.736399	DOWN	74.0235	74.0226	74.0247	17.4893	17.4002	17.5761	32	16	12	2.78525e+06	1.26553e+07	8.989e+06	7.57032e+06	1.0491e+07	1.77272e+07	1.39175e+07	2.97983e+07	3.47363e+06	3.36002e+06	8.31142e+06	2.0863e+07	2.91084e+07	1.47966e+07	2.13379e+07	2.09092e+06	2.45013e+07	2.49943e+06	1.98697e+06	1.57968e+07	1.39914e+07	5.16129e+06	5.84796e+06	8.80212e+06	9.73446e+06	1.30579e+07	1.50602e+06	1.54879e+06	1.16524e+07	1.33443e+06	816277	2.78953e+06	4.49057e+07	1.25566e+06
M74T15_2	1.97684	-0.983193	-2.89573	0.00629992	0.614036	DOWN	74.0235	74.0228	74.0248	14.8967	14.7683	15.0332	46	18	14	3.18644e+06	1.62788e+07	9.72052e+06	8.2348e+06	8.11357e+06	2.49001e+07	3.07779e+07	4.75453e+06	3.52265e+06	1.05444e+07	1.86959e+07	8.78553e+06	3.18706e+07	1.86253e+07	2.0964e+07	1.65742e+07	2.70048e+07	1.0704e+07	1.07542e+07	3.55948e+07	1.20281e+07	8.86083e+06	1.72942e+06	1.23932e+07	1.64924e+07	1.17854e+07	1.24088e+06	1.91457e+07	4.62628e+06	1.05409e+06	649701	7.11651e+06	2.69054e+07	1.02149e+06
M74T22_1	1.11966	-0.163061	-0.516034	0.609113	0.915272	DOWN	74.0235	74.0227	74.0244	22.3111	22.1487	22.4661	58	18	14	3.09208e+06	1.17016e+07	5.71099e+06	1.0451e+07	9.66069e+06	6.80484e+06	1.75443e+07	1.33122e+07	2.67477e+06	7.62648e+06	1.26323e+07	3.62292e+06	2.3502e+07	1.79842e+07	1.20021e+07	1.39395e+07	1.44784e+07	4.62261e+06	1.03199e+07	1.91654e+07	7.97527e+06	1.5294e+07	1.60729e+07	5.039e+06	9.41822e+06	1.30037e+07	1.52192e+06	1.65125e+07	3.32181e+07	1.34588e+06	865716	631424	1.1606e+07	1.23056e+06
M74T15_1	1.09077	-0.125344	-0.350214	0.728236	0.928136	DOWN	74.0235	74.0226	74.025	14.519	14.2843	14.7581	87	19	15	2.78656e+06	1.6262e+07	9.48956e+06	1.49088e+07	1.51465e+07	6.93204e+06	2.59139e+06	3.95542e+07	3.78398e+06	1.41684e+07	1.74673e+07	1.66724e+07	7.93767e+06	1.87598e+07	1.57413e+07	1.67945e+07	9.10748e+06	9.69635e+06	2.34207e+07	1.8397e+07	1.50587e+07	1.29223e+07	3.7961e+07	2.096e+07	1.73132e+07	6.51513e+06	1.34367e+06	2.46311e+07	2.87661e+07	1.14443e+06	699858	4.40659e+06	3.40078e+06	1.09668e+06
M74T22_2	1.30142	-0.380084	-1.1987	0.237988	0.824044	DOWN	74.0235	74.0227	74.0248	21.8758	21.5716	22.14	100	19	15	3.1039e+06	1.32605e+07	7.00113e+06	1.01892e+07	9.51318e+06	1.0238e+07	1.9661e+07	8.13953e+06	2.28766e+06	1.11954e+07	1.08661e+07	1.16115e+07	1.1702e+07	2.5281e+07	1.22838e+07	1.84247e+07	1.88445e+07	5.05279e+06	1.62864e+07	1.95018e+07	1.00228e+07	4.61377e+06	9.70418e+06	9.29066e+06	3.02015e+07	1.32561e+06	1.32873e+06	7.89504e+06	1.3536e+07	1.0676e+06	678375	1.20222e+07	1.09811e+07	1.04432e+06
M74T14_2	1.0293	0.041666	0.112773	0.910909	0.941707	UP	74.0235	74.0225	74.0248	14.1219	13.9545	14.2799	54	18	15	3.04741e+06	1.46036e+07	8.15882e+06	1.50315e+07	1.56054e+07	1.91935e+07	2.03534e+07	3.24442e+06	3.76218e+06	3.06262e+06	2.22161e+07	1.32476e+07	2.01101e+07	1.64322e+06	3.21694e+07	1.30395e+07	2.53483e+07	1.4774e+07	1.88784e+07	1.74636e+07	4.53774e+06	1.38775e+07	1.19208e+07	1.77811e+07	1.5448e+07	2.03133e+07	1.16414e+06	1.82914e+07	2.28865e+07	1.01495e+06	652647	1.02845e+07	1.78673e+07	966181
M74T21_1	1.05233	-0.073587	-0.169734	0.866189	0.938882	DOWN	74.0236	74.0224	74.0249	20.7927	20.5168	21.0809	94	19	15	3.06299e+06	1.2778e+07	9.05276e+06	1.21426e+07	1.47708e+07	9.17595e+06	1.15316e+07	2.71518e+06	3.01026e+06	1.47459e+06	1.34152e+07	1.67777e+07	2.31408e+07	5.70776e+06	4.05041e+07	1.62527e+07	1.83096e+07	4.98007e+06	9.37493e+06	1.87028e+07	6.28776e+06	6.69007e+06	1.30169e+07	1.90179e+07	1.54746e+07	1.00513e+07	1.64147e+06	3.83312e+07	1.28404e+07	1.28747e+06	823071	1.45679e+06	1.03622e+07	1.31505e+06
M74T17_2	1.45107	-0.537114	-1.42648	0.162422	0.786495	DOWN	74.0236	74.0224	74.0249	16.8959	16.7853	17.0122	46	17	14	2.81888e+06	1.23705e+07	9.71042e+06	8.52511e+06	7.49337e+06	1.76873e+07	3.51829e+07	3.41155e+07	3.1078e+06	1.02605e+07	1.46181e+07	4.04495e+06	2.1337e+07	1.85091e+07	1.35958e+07	4.02321e+06	1.91527e+07	8.70921e+06	4.88298e+06	1.02958e+07	978028	5.78979e+06	2.31289e+06	1.09088e+07	7.8978e+06	8.26704e+06	1.34296e+06	2.17782e+06	9.72017e+06	1.13973e+06	709063	9.58593e+06	2.03413e+07	1.1221e+06
M74T17_1	1.70396	-0.768889	-2.61584	0.012714	0.658337	DOWN	74.0236	74.0225	74.025	16.6109	16.4452	16.7707	65	19	15	2.86937e+06	1.37506e+07	7.48456e+06	8.06979e+06	6.49131e+06	2.27271e+06	1.25046e+07	2.04366e+07	2.81526e+06	1.40084e+07	1.59542e+07	1.37534e+07	2.08259e+07	1.60975e+07	7.31605e+06	1.13773e+07	1.93393e+07	1.81163e+07	7.86127e+06	3.54394e+07	1.44359e+07	6.73959e+06	6.66777e+06	1.57248e+07	1.33254e+07	1.28697e+07	1.2215e+06	2.39043e+07	1.33356e+07	1.0182e+06	623866	8.38362e+06	1.57951e+07	951750
M74T24	1.05491	0.0771211	0.20341	0.839947	0.937092	UP	74.0236	74.0226	74.0244	23.8722	23.6796	24.0016	60	19	15	2.8717e+06	1.06427e+07	7.25088e+06	1.12271e+07	1.11247e+07	1.30666e+06	1.69819e+07	2.00456e+07	2.97601e+06	9.27379e+06	3.14665e+06	1.40671e+06	2.55552e+06	1.71238e+07	1.26854e+07	1.2729e+07	2.38073e+07	5.1599e+06	8.68507e+06	2.46574e+07	1.56106e+07	6.74294e+06	6.95747e+06	1.2497e+07	8.50487e+06	5.8852e+06	1.67963e+06	1.33051e+07	3.87702e+07	1.43584e+06	852089	1.96211e+06	1.37734e+07	1.33306e+06
M74T16_2	1.60864	-0.685845	-1.44562	0.15854	0.783741	DOWN	74.0236	74.0228	74.0244	16.3435	16.2506	16.437	41	16	14	3.01945e+06	1.07885e+07	1.09869e+07	6.70658e+06	6.52866e+06	1.07108e+06	1.99352e+07	2.86462e+07	2.45152e+06	1.56886e+06	1.16681e+07	1.13857e+07	1.59481e+07	7.70334e+06	4.6281e+07	3.21599e+06	1.30441e+07	1.87483e+06	1.48211e+07	2.09403e+06	7.89015e+06	8.15937e+06	1.74049e+06	7.99006e+06	8.28054e+06	8.22755e+06	974409	5.47519e+06	2.14868e+07	826729	530123	532724	1.77004e+07	785015
M74T21_2	2.61479	-1.3867	-3.02351	0.00528092	0.598628	DOWN	74.0236	74.0227	74.0249	21.1796	21.0911	21.2724	34	16	10	2.66435e+06	1.70977e+07	1.3959e+07	6.53884e+06	7.34628e+06	9.8568e+06	1.81e+07	4.73134e+07	3.49145e+06	1.62954e+07	2.18503e+07	1.31765e+07	1.6299e+07	1.40025e+07	1.4776e+07	4.47012e+07	5.9114e+06	2.59224e+06	7.53997e+06	1.02798e+07	6.65976e+06	1.16656e+07	3.14333e+06	2.92823e+07	4.5017e+07	6.62883e+06	1.82472e+06	4.72797e+06	2.05658e+07	1.56345e+06	951345	9.25901e+06	5.00794e+06	1.48169e+06
M74T18_2	2.25176	-1.17105	-3.11863	0.00420429	0.575755	DOWN	74.0236	74.0224	74.0249	17.8388	17.609	18.0536	83	19	15	2.71609e+06	1.68142e+07	1.20371e+07	7.46713e+06	6.18411e+06	8.2126e+06	2.57965e+07	2.5125e+07	3.15963e+06	1.72583e+07	1.11935e+07	2.25826e+07	5.50638e+07	2.59182e+07	1.64222e+07	3.05609e+07	1.57126e+07	1.19233e+07	3.3055e+06	3.79246e+06	1.7608e+07	8.86205e+06	1.05595e+07	1.36627e+07	9.56402e+06	1.1267e+07	1.50689e+06	9.56975e+06	1.75207e+07	1.25842e+06	798903	3.86636e+06	2.19292e+07	1.16755e+06
M74T15_3	1.35663	-0.440029	-1.27673	0.20907	0.812511	DOWN	74.0236	74.0224	74.0247	15.1981	15.0599	15.3767	55	18	14	3.17087e+06	1.73847e+07	1.12539e+07	1.28146e+07	1.19402e+07	3.0136e+07	2.85059e+07	1.89139e+07	4.22967e+06	2.48701e+06	2.1479e+06	1.2316e+07	2.30066e+07	2.50636e+07	1.51965e+07	1.01555e+07	2.3356e+07	1.58093e+07	9.74785e+06	1.52396e+07	1.32463e+07	1.64146e+07	4.63865e+07	3.10254e+07	4.30934e+06	1.56082e+07	1.5372e+06	2.09396e+07	3.40498e+06	1.32589e+06	849281	6.99861e+06	3.38906e+07	1.28391e+06
M74T20_3	1.02036	-0.0290769	-0.0800231	0.936641	0.943218	DOWN	74.0236	74.0224	74.0249	20.0191	19.8932	20.1733	47	19	15	3.03485e+06	1.03443e+07	6.86137e+06	1.01379e+07	9.72457e+06	4.50414e+06	2.56196e+07	1.89174e+07	2.87529e+06	9.65723e+06	3.79336e+06	3.32942e+06	2.11676e+06	2.11252e+07	9.23723e+06	1.5245e+07	1.45126e+07	1.64986e+07	4.5812e+06	1.30037e+07	5.25579e+06	5.67254e+06	1.58194e+07	5.65358e+06	9.46778e+06	1.11632e+07	1.46023e+06	1.99471e+07	1.74962e+07	1.25479e+06	813119	7.97404e+06	1.25584e+07	1.24203e+06
M74T18_1	1.95909	-0.97018	-2.83812	0.00726893	0.625152	DOWN	74.0236	74.0225	74.0248	18.2335	18.0736	18.3996	60	19	15	2.65643e+06	1.43075e+07	8.54075e+06	7.30315e+06	7.332e+06	1.32949e+07	2.2858e+07	2.38273e+07	3.08777e+06	2.66631e+07	1.00357e+07	1.18375e+06	2.24147e+07	1.28077e+07	3.05925e+07	9.37911e+06	1.95095e+07	6.27497e+06	1.44062e+07	2.20495e+07	8.60011e+06	712298	9.51532e+06	1.32982e+07	1.56392e+07	7.10651e+06	1.45268e+06	1.15326e+07	3.56112e+07	1.23273e+06	763401	8.98767e+06	9.31166e+06	1.16719e+06
M74T19_2	1.60913	-0.686284	-1.95784	0.0576774	0.696833	DOWN	74.0236	74.0224	74.0248	18.6144	18.4041	18.8227	73	19	14	2.58369e+06	1.24851e+07	6.40618e+06	7.75888e+06	9.1136e+06	1.77953e+06	1.52756e+07	1.34074e+07	2.96694e+06	1.69527e+07	1.94011e+07	8.3264e+06	1.84586e+07	2.81617e+07	1.35113e+07	1.56123e+07	1.83441e+07	1.27409e+07	9.35468e+06	7.56818e+06	1.54197e+07	4.65801e+06	1.26287e+07	6.59203e+06	8.54151e+06	8.51124e+06	1.50871e+06	3.85672e+07	1.41036e+07	1.21592e+06	775037	6.71108e+06	1.88408e+07	1.14621e+06
M74T11_1	1.1408	0.190042	0.415569	0.680977	0.92353	UP	74.0236	74.0228	74.0247	11.4353	11.1777	11.6374	73	19	15	5.68497e+06	1.83844e+07	1.01912e+07	2.09728e+07	2.71897e+07	9.83417e+06	3.41388e+07	2.70062e+07	6.382e+06	6.81398e+06	1.2022e+07	1.98147e+06	1.86204e+07	1.27619e+07	1.63764e+07	1.87719e+07	1.51046e+07	3.66801e+07	2.37018e+07	3.39481e+07	1.52985e+07	1.2821e+07	1.61914e+07	3.49951e+07	1.42371e+07	3.70219e+06	554946	1.88878e+07	1.92257e+07	426514	111791	6.62293e+06	3.26285e+07	403311
M74T23_3	1.88451	-0.914193	-2.42978	0.0219003	0.678506	DOWN	74.0236	74.0224	74.0247	23.4579	23.2452	23.6747	68	19	14	2.46163e+06	1.54245e+07	1.2004e+07	8.18489e+06	6.0668e+06	1.77074e+07	1.04947e+07	3.76937e+07	2.61436e+06	1.40639e+07	1.21441e+07	4.84035e+07	2.16661e+07	3.05736e+07	1.87962e+07	3.82293e+06	1.8923e+07	1.22919e+07	1.26965e+07	9.55389e+06	1.54314e+06	1.30613e+07	5.65268e+06	1.46009e+07	2.18718e+06	1.03405e+07	1.50352e+06	1.63997e+07	3.37955e+06	1.27931e+06	786533	5.48138e+06	1.7606e+07	1.17049e+06
M74T23_2	1.49837	-0.583392	-1.91881	0.0621644	0.700382	DOWN	74.0236	74.0225	74.0247	23.0262	22.8246	23.2282	62	19	15	3.2108e+06	1.53039e+07	8.14013e+06	1.02137e+07	9.05165e+06	3.31777e+06	1.91888e+07	3.85412e+07	2.6288e+06	9.56144e+06	6.29455e+06	1.51809e+07	2.12285e+07	1.56436e+07	1.22669e+07	2.18069e+07	2.51821e+07	1.91366e+07	1.26681e+07	1.81768e+07	1.26842e+07	1.45709e+07	7.40233e+06	1.44656e+07	1.61327e+07	5.39734e+06	1.42014e+06	1.07365e+07	1.3034e+07	1.2062e+06	769958	7.13942e+06	2.03617e+07	1.20364e+06
M74T16_1	1.73624	-0.795967	-2.05974	0.0468882	0.694192	DOWN	74.0236	74.0225	74.025	15.9555	15.5783	16.237	129	19	15	2.73791e+06	1.54392e+07	1.15521e+07	8.89234e+06	8.68715e+06	1.499e+07	3.50724e+06	1.34839e+07	3.25029e+06	5.28553e+06	8.64373e+06	1.81091e+07	3.48003e+07	4.20288e+07	1.54624e+07	3.45888e+07	1.58936e+07	7.09799e+06	6.78637e+06	8.64829e+06	3.36052e+07	1.31e+07	7.21402e+06	1.27017e+07	9.58732e+06	1.3482e+07	1.31634e+06	5.67763e+06	1.96212e+07	1.15408e+06	711501	2.68803e+06	3.15891e+07	1.10891e+06
M74T19_1	1.53423	-0.617512	-1.3886	0.173248	0.793612	DOWN	74.0236	74.0224	74.0248	19.097	18.847	19.3623	96	19	15	2.82134e+06	1.67975e+07	1.08849e+07	1.09485e+07	1.61245e+07	8.28245e+06	2.81112e+07	3.29857e+07	3.87013e+06	1.15272e+07	1.77973e+07	2.14924e+07	2.32454e+07	4.46618e+07	1.11385e+07	5.45694e+06	2.16858e+07	2.30906e+07	1.38229e+07	1.49041e+07	6.04806e+06	7.60276e+06	2.69755e+07	4.97473e+06	8.27692e+06	1.0052e+07	1.82295e+06	3.31094e+07	6.00011e+06	1.52718e+06	990179	759285	2.08528e+07	1.52524e+06
M74T20_2	1.19095	-0.252114	-0.681624	0.499658	0.898594	DOWN	74.0236	74.0229	74.025	20.3413	20.1802	20.4933	55	18	14	2.60152e+06	1.00144e+07	6.21284e+06	8.40877e+06	8.92299e+06	1.06974e+07	1.24268e+07	2.01619e+07	2.29153e+06	1.15588e+07	2.75505e+07	1.23548e+07	8.8863e+06	6.85707e+06	1.05041e+07	3.3489e+06	1.64201e+06	1.1274e+07	1.06314e+07	1.6768e+06	1.25683e+07	5.00764e+06	1.26678e+07	6.71568e+06	1.14668e+07	5.94242e+06	1.25543e+06	3.48042e+07	1.63404e+07	1.00606e+06	612422	6.95553e+06	1.63254e+07	979845
M74T14_1	1.47742	-0.563084	-1.81295	0.0776061	0.719311	DOWN	74.0236	74.0224	74.025	13.6805	13.3261	13.9457	98	18	15	3.18696e+06	1.92153e+07	1.15382e+07	1.30059e+07	1.05654e+07	1.38917e+07	5.17923e+06	2.93218e+07	4.49336e+06	3.13831e+07	4.09209e+06	6.24332e+06	1.93622e+07	2.60595e+07	3.05704e+07	1.86986e+07	2.9244e+07	3.13415e+07	1.25311e+07	2.42157e+07	9.4693e+06	3.93336e+06	3.32338e+07	1.24384e+07	3.86027e+07	9.88609e+06	1.43239e+06	1.72186e+07	1.83892e+07	1.18685e+06	802113	1.1046e+07	1.11791e+07	1.08605e+06
M74T23_1	1.16198	-0.216589	-0.781382	0.439858	0.886374	DOWN	74.0236	74.0224	74.0249	22.6402	22.4801	22.8069	58	19	14	3.27066e+06	1.13347e+07	4.80675e+06	9.75465e+06	8.03407e+06	1.02073e+07	9.92738e+06	9.76988e+06	2.40887e+06	6.60256e+06	5.9869e+06	1.01738e+07	1.7965e+07	1.81801e+07	1.28014e+07	2.03785e+07	1.75058e+07	1.05453e+07	1.29392e+07	6.30357e+06	9.2969e+06	1.77367e+07	8.67689e+06	8.64149e+06	1.06472e+07	9.6453e+06	1.30117e+06	1.67269e+07	3.05944e+06	1.09584e+06	634775	3.86585e+06	2.1023e+07	1.07205e+06
M74T17_3	1.7405	-0.799499	-2.06053	0.0460601	0.693939	DOWN	74.0236	74.0227	74.025	17.2037	17.0161	17.3903	70	18	14	2.95131e+06	1.34396e+07	9.24046e+06	7.7217e+06	8.68813e+06	1.14267e+07	1.7566e+07	1.6333e+07	2.90491e+06	1.72019e+07	6.29442e+06	3.09792e+06	1.36881e+07	1.65221e+07	1.10923e+07	4.49615e+07	1.9233e+07	2.05691e+07	7.60555e+06	9.69984e+06	1.0421e+07	2.53371e+06	1.75459e+07	9.45496e+06	1.06399e+07	5.74795e+06	1.29153e+06	2.57861e+07	1.52608e+06	1.06338e+06	675090	8.31314e+06	3.67904e+06	1.03517e+06
M74T19_3	1.42115	-0.50706	-1.31414	0.197149	0.806892	DOWN	74.0236	74.0228	74.0245	19.464	19.3746	19.5498	32	16	11	2.52025e+06	9.79778e+06	7.93766e+06	6.89426e+06	6.17162e+06	1.20688e+07	6.24937e+06	2.73395e+07	3.32565e+06	9.81831e+06	1.08688e+07	7.04953e+06	2.34286e+07	4.74083e+06	1.42377e+06	2.17685e+07	2.2372e+07	1.10073e+06	7.49494e+06	1.34113e+06	6.91277e+06	1.72282e+06	1.06258e+07	9.8956e+06	6.40827e+06	2.87076e+06	1.62769e+06	2.24987e+07	9.88269e+06	1.36908e+06	906399	9.26576e+06	1.28361e+07	1.27904e+06
M74T12_1	1.58954	-0.668613	-1.81035	0.078493	0.720197	DOWN	74.0236	74.0227	74.0247	11.926	11.6457	12.1717	101	19	15	3.70427e+06	1.83398e+07	1.33474e+07	1.15377e+07	1.07056e+07	1.38653e+07	1.32075e+07	2.08082e+07	3.97375e+06	8.38941e+06	1.11688e+07	8.92962e+06	4.57473e+07	1.38245e+06	5.68733e+07	1.26417e+07	2.19474e+07	1.83337e+07	1.7411e+07	1.33786e+07	3.23945e+07	1.01761e+07	2.09974e+07	2.07616e+07	1.44074e+07	991109	485239	1.59535e+07	2.82403e+07	425523	174836	2.71632e+06	1.39245e+07	448185
M74T15_4	2.45958	-1.29841	-2.81533	0.00903294	0.63986	DOWN	74.0237	74.0228	74.0246	15.4776	15.3933	15.5724	29	14	12	2.93812e+06	1.70503e+07	1.46116e+07	6.93218e+06	7.02228e+06	3.215e+06	3.14346e+07	5.32898e+06	3.90073e+06	1.92658e+07	3.96129e+06	1.54087e+07	4.64127e+07	1.08687e+07	4.99242e+07	4.53961e+06	5.31192e+06	1.56671e+07	1.75371e+07	1.39657e+07	2.40188e+07	6.1597e+06	1.34236e+07	8.53128e+06	4.21299e+07	1.0731e+07	1.41328e+06	3.06474e+07	1.60111e+06	1.16412e+06	795240	2.44185e+06	4.54327e+06	1.16547e+06
M74T12_2	1.45169	-0.537731	-1.37068	0.178223	0.796631	DOWN	74.0237	74.0227	74.0247	12.4544	12.1764	12.7957	100	19	15	3.48886e+06	1.64394e+07	1.07632e+07	1.13244e+07	1.3377e+07	1.21152e+07	1.69735e+07	1.23153e+07	3.41927e+06	1.1127e+07	8.29523e+06	2.06818e+07	4.88194e+07	1.62894e+07	1.43373e+07	3.41543e+07	3.25546e+07	1.0114e+07	1.29443e+07	2.1787e+07	1.01441e+07	1.06168e+07	1.07655e+07	9.36168e+06	1.19729e+07	7.39895e+06	923024	4.80918e+07	2.18504e+07	561095	237257	1.29436e+06	1.69139e+07	477746
M74T13	1.40273	-0.488242	-1.13973	0.26118	0.831974	DOWN	74.0237	74.0225	74.0249	13.0631	12.8178	13.3217	71	19	15	3.45285e+06	3.34479e+07	2.60933e+07	2.38448e+07	2.85119e+07	5.35156e+07	3.26798e+07	1.01505e+08	6.82863e+06	5.77604e+07	6.19872e+07	1.25634e+07	1.66268e+07	3.30092e+07	2.25469e+07	2.53744e+07	7.04184e+07	3.06733e+07	2.13717e+06	1.4223e+07	4.62128e+06	1.19977e+07	1.75627e+07	5.82332e+07	3.46932e+07	4.66554e+07	2.01603e+06	7.63659e+07	1.46213e+07	1.59056e+06	1.0845e+06	2.69657e+07	5.26169e+07	1.63343e+06
M74T9_5	6.7744	-2.76009	-2.79891	0.00941089	0.64236	DOWN	74.0403	74.0399	74.0413	9.02081	8.98635	9.13915	27	10	16	3.04992e+08	9.75265e+08	1.20889e+09	1.43963e+08	5.77207e+08	2.57715e+09	2.58449e+09	2.45788e+09	2.6791e+07	6.27295e+06	8.52186e+06	2.02322e+09	2.47313e+09	1.14086e+07	1.80106e+09	7.49157e+06	2.29178e+09	2.94908e+09	1.7094e+07	1.66483e+07	1.01135e+08	1.48291e+07	1.57496e+07	1.41067e+07	1.07432e+08	1.42691e+07	2.79358e+07	1.26716e+07	2.74495e+07	3.36099e+07	3.02984e+07	2.72779e+09	1.59635e+07	5.4043e+07
M74T9_6	1.04137	0.0584889	0.113014	0.910609	0.941689	UP	74.0912	74.0899	74.0915	9.01727	8.98886	9.07187	28	13	15	2.143e+06	3.46395e+06	4.31662e+06	3.60737e+06	3.86434e+06	970047	3.76558e+06	2.00906e+07	5.8834e+06	1.64348e+06	484296	2.96188e+06	920794	937250	450149	3.08624e+06	3.16991e+06	4.76192e+06	4.95502e+06	4.79757e+06	11690.8	2.68373e+06	4.23974e+06	3.46574e+06	0	4.13639e+06	3482.56	1.83635e+07	2.19735e+06	0	13270.6	854064	4.95027e+06	13051.8
M75T7_1	1.01257	0.0180176	0.0536169	0.957575	0.94439	UP	74.9394	74.9384	74.9399	7.36844	7.082	7.52502	37	14	18	1.42845e+06	9.81363e+06	8.77366e+06	9.93696e+06	5.63253e+06	1.75647e+06	9.25612e+06	410589	2.96023e+07	5.40025e+06	5.49017e+06	3.07373e+06	1.63723e+06	1.70148e+06	7.80904e+06	1.45231e+06	1.47618e+06	1.28077e+07	1.39481e+07	1.27237e+07	2.71981e+07	1.24512e+07	1.01041e+07	1.42152e+07	2.37588e+07	8.4306e+06	7.86842e+06	401166	1.54775e+07	8.85604e+06	1.97482e+06	1.16241e+07	1.03383e+07	5.97528e+06
M75T8_1	1.12672	-0.172134	-0.401841	0.691025	0.924558	DOWN	75.0074	75.0069	75.0084	7.93354	7.85802	7.96413	37	18	19	1.1511e+07	4.01054e+07	4.57783e+07	3.55947e+07	2.16067e+07	2.28662e+07	3.47382e+06	2.41176e+07	1.89753e+08	7.16034e+06	1.71905e+07	1.28015e+07	1.54882e+07	2.13149e+07	1.71906e+07	2.60908e+06	1.28931e+07	4.28992e+07	2.83034e+07	4.74341e+07	1.25927e+08	4.52274e+07	3.63642e+07	4.53039e+07	8.37904e+07	2.35771e+07	2.79438e+07	2.1709e+07	4.56518e+07	6.48013e+07	3.56525e+07	1.743e+07	4.45012e+06	2.34743e+07
M75T8_2	1.29801	0.376297	0.854101	0.398253	0.875975	UP	75.0075	75.0069	75.0084	8.24678	8.16406	8.46341	36	17	15	6.91495e+06	2.34758e+07	2.71927e+07	3.04718e+07	2.5742e+07	6.18549e+06	1.4702e+07	6.69461e+06	1.16974e+08	6.67208e+06	1.00599e+07	8.94984e+06	1.17924e+06	1.56329e+07	1.24558e+07	1.34769e+07	1.18287e+07	1.02505e+07	3.43663e+07	4.59351e+07	1.79788e+07	3.60249e+07	9.55599e+06	2.37433e+07	6.68504e+07	2.29581e+07	3.66046e+06	2.37878e+07	8.32292e+07	7.50311e+06	2.51333e+07	1.58145e+07	2.32583e+07	3.68923e+06
M75T11	1.42195	-0.507873	-0.535114	0.597343	0.913747	DOWN	75.0075	75.0071	75.0273	10.9259	10.8167	11.0394	26	11	12	1.94106e+06	4.87155e+06	1.12466e+07	3.42596e+06	4.62809e+06	5.07251e+06	4.44485e+06	2.71584e+06	5.20894e+07	1.68972e+06	637510	565910	752245	629484	589785	3.15981e+06	982524	3.19757e+06	6.70708e+06	2.4608e+06	3.51565e+06	197298	2.12805e+06	2.56114e+06	3.33383e+06	2.51292e+06	686568	2.3066e+06	2.30092e+07	2.49091e+06	844032	3.98947e+06	1.12675e+06	4.34553e+06
M75T7_2	1.08935	0.123462	0.242426	0.809704	0.934895	UP	75.0076	75.0069	75.0087	7.42516	7.10747	7.67534	64	20	21	1.39191e+07	6.25741e+07	7.51133e+07	6.81648e+07	7.41233e+07	2.2199e+07	3.27362e+07	1.79022e+07	2.34834e+08	1.23915e+07	2.10328e+07	1.15313e+07	2.4912e+07	2.58887e+07	1.66938e+07	1.91951e+07	1.84484e+07	1.15928e+08	1.4312e+08	6.74759e+07	1.78796e+08	1.03789e+07	2.32618e+07	2.26728e+07	2.32084e+08	1.88834e+07	3.94316e+06	2.04018e+07	3.28305e+08	3.08667e+07	2.47648e+07	2.52586e+07	2.28674e+07	2.16725e+07
M75T9	1.02589	0.0368699	0.158145	0.875169	0.939471	UP	75.0269	75.0262	75.0275	9.02004	8.9907	9.07114	38	20	18	3.68394e+07	1.85816e+08	8.34252e+07	1.90626e+08	1.12675e+08	2.24806e+08	2.1417e+08	2.00787e+08	3.81839e+08	1.2355e+08	1.38638e+08	1.54701e+08	2.02285e+08	2.01949e+08	1.45644e+08	1.54754e+08	1.82332e+08	2.34058e+08	2.62718e+08	2.62322e+08	4.57252e+06	1.94372e+08	2.33746e+08	1.91363e+08	7.70443e+06	2.35121e+08	1.05482e+06	2.20407e+08	3.71698e+08	2.17422e+06	1.75621e+06	2.18e+08	2.98308e+08	2.80501e+06
M76T9	1.02414	0.0344175	0.145313	0.88522	0.940117	UP	76.0278	76.0271	76.0284	9.01998	8.99332	9.07649	35	18	17	6.69045e+06	3.16339e+07	1.44842e+07	3.23976e+07	1.94154e+07	3.7318e+07	3.7826e+07	3.34087e+07	6.50898e+07	2.53314e+07	2.26688e+07	2.53071e+07	3.14877e+07	3.593e+07	2.5064e+07	2.51574e+07	3.26524e+07	3.91667e+07	4.1567e+07	4.91528e+07	140439	3.49236e+07	3.98401e+07	3.05509e+07	95107.7	4.14585e+07	3905.2	3.64759e+07	6.53806e+07	25681.3	9435.3	4.0608e+07	5.05205e+07	29138.9
M76T13	1.17928	-0.237909	-0.516212	0.608604	0.915207	DOWN	76.2561	76.2558	76.2571	12.6978	12.5238	12.8149	29	14	14	2.36562e+06	8.7504e+06	8.5082e+06	7.4201e+06	8.15321e+06	1.40879e+07	1.41424e+07	1.28335e+07	3.41741e+07	1.07806e+07	1.17611e+07	9.1953e+06	1.24561e+07	1.56887e+07	1.08547e+07	9.53527e+06	1.49228e+07	231169	957995	359307	619970	1.43383e+06	302266	159767	511097	7.02837e+06	9.65179e+06	2.21554e+07	2.99327e+07	1.06793e+07	8.33903e+06	1.2934e+07	1.54178e+07	1.13267e+07
M76T12	1.08046	0.111643	0.301694	0.764451	0.931306	UP	76.2561	76.2558	76.2571	12.0335	11.4662	12.4742	108	17	19	1.12975e+06	3.68069e+06	3.08698e+06	3.97683e+06	3.27341e+06	2.08384e+06	3.52646e+06	6.70134e+06	5.5798e+06	589886	4.76076e+06	1.15345e+07	1.82613e+06	4.12449e+06	6.16004e+06	3.08749e+06	737855	646764	3.15123e+06	776331	8.95787e+06	1.78306e+06	6.28449e+06	500064	801341	6.55182e+06	4.3654e+06	4.52811e+06	1.39239e+07	3.56066e+06	5.75221e+06	4.53138e+06	9.90225e+06	4.74413e+06
M76T11	1.04255	-0.0601164	-0.221606	0.825753	0.93608	DOWN	76.2562	76.2558	76.2571	11.2269	11.0961	11.4274	48	19	21	1.86284e+06	2.10149e+07	1.15034e+07	2.01572e+07	1.35641e+07	1.93022e+07	8.7009e+06	3.37956e+07	3.20495e+07	2.3541e+07	3.65543e+07	9.39935e+06	4.34335e+07	3.40034e+07	2.32108e+07	2.70819e+07	2.09507e+07	3.49103e+06	1.58994e+07	1.55335e+07	2.63759e+07	8.36753e+06	2.54525e+06	1.22028e+07	2.38594e+07	3.46686e+07	2.24343e+07	3.57015e+07	3.76624e+07	1.11599e+07	2.54146e+07	1.62345e+07	2.49827e+07	4.35798e+07
M79T4	2.13623	1.09507	1.74621	0.0910659	0.731068	UP	78.9173	78.9172	78.9183	4.44793	4.36735	4.59905	20	9	11	2.27254e+06	3.0905e+06	3.85155e+06	6.60201e+06	8.52329e+06	7.92979e+06	997323	358117	331989	978572	926568	6.01848e+06	1.34273e+06	919986	1.19723e+06	5.70628e+06	5.2943e+06	2.64493e+06	574082	487502	9.5038e+06	480536	431481	1.33468e+06	1.43516e+07	1.83098e+06	1.82802e+07	422277	666180	1.95967e+07	2.67061e+07	1.53156e+07	8.83367e+06	8.31139e+06
M79T6	1.92433	0.944353	1.6694	0.106903	0.741419	UP	78.9179	78.9167	78.9184	6.14699	5.69555	6.64838	107	20	22	1.61527e+07	3.17075e+07	2.65643e+07	6.10155e+07	7.74886e+07	5.12104e+07	3.52081e+07	1.50925e+07	1.10894e+07	1.95792e+07	2.70297e+07	2.41441e+07	1.32205e+07	6.4628e+07	4.64843e+07	3.99965e+07	2.17162e+07	2.12023e+07	1.02174e+07	2.27975e+07	7.21867e+07	4.77421e+06	1.38248e+07	8.13791e+06	1.1161e+08	9.16097e+06	8.54022e+07	1.85298e+07	5.25144e+07	1.15342e+08	1.51224e+08	8.49248e+07	8.06913e+06	2.3826e+08
M79T5_1	1.24946	0.321305	0.639062	0.527549	0.903437	UP	78.9179	78.9171	78.9185	5.28291	5.11036	5.64208	46	12	19	8.53145e+06	1.32837e+07	2.01248e+07	1.65975e+07	1.20841e+07	3.58037e+06	2.04895e+06	1.87035e+06	1.93693e+06	1.9056e+06	2.08738e+06	4.05609e+06	2.32236e+06	2.10642e+06	1.93184e+06	3.69845e+06	662402	1.16741e+07	2.00423e+07	8.65177e+06	4.94436e+07	3.44462e+07	2.00824e+07	1.36677e+07	7.94589e+07	1.30566e+07	3.00852e+07	1.57627e+06	1.22963e+06	4.06116e+07	3.57718e+07	1.64003e+06	1.93718e+07	1.54421e+07
M79T5_2	1.99646	0.997442	1.81261	0.0780991	0.719806	UP	78.9181	78.9172	78.9183	4.87991	4.66593	5.01354	29	11	14	4.53094e+06	9.10764e+06	1.27267e+07	1.8183e+07	1.93218e+07	1.34048e+07	2.50324e+06	1.29769e+06	1.45686e+06	2.81551e+06	2.79276e+06	2.63199e+06	3.58179e+06	2.87802e+06	2.82291e+06	786351	2.17356e+07	1.52528e+07	2.57309e+06	9.23e+06	4.20932e+07	1.47519e+06	3.95902e+06	5.5374e+06	4.33246e+07	2.86383e+07	1.61038e+07	1.34809e+06	1.73996e+06	6.7564e+07	3.67567e+07	1.80387e+07	3.38218e+07	2.49531e+07
M80T3	1.04959	-0.0698227	-0.147075	0.883814	0.940027	DOWN	79.9538	79.9533	79.9549	3.09577	3.05398	3.35053	24	10	12	1.49276e+06	2.86471e+06	2.91338e+06	2.72936e+06	3.04854e+06	325827	5.96721e+06	333304	8.65317e+06	3.47997e+06	3.11541e+06	3.90814e+06	2.18951e+06	544601	355040	415634	440763	7.90378e+06	1.39988e+06	9.49497e+06	2.04792e+06	920437	2.24615e+06	1.05398e+06	2.49847e+06	3.00889e+06	3.83973e+06	2.39918e+06	732643	410183	284937	308396	600927	838528
M80T9	1.76327	-0.818251	-1.3362	0.190027	0.803241	DOWN	79.9555	79.9553	79.9566	9.00207	8.92674	9.45176	30	12	11	4.66003e+06	1.44306e+07	1.69394e+07	8.18403e+06	1.28518e+07	3.7184e+07	3.78846e+07	1.84227e+07	5.43848e+07	1.40337e+07	5.29177e+06	1.01971e+07	3.77788e+07	2.6669e+07	1.70946e+06	7.76882e+06	3.10242e+07	688051	754545	924940	143730	592713	2.45313e+06	521012	185554	3.72603e+07	11740	3.37302e+07	3.22269e+07	20590.8	8392.65	3.08088e+07	1.62477e+07	15551.7
M80T8	1.00328	-0.00471912	-0.0219505	0.982598	0.945729	DOWN	79.9557	79.9546	79.9568	8.41435	8.23232	8.54955	45	20	22	1.98701e+07	9.3303e+07	4.06277e+07	9.29983e+07	4.92289e+07	1.05611e+08	9.64635e+07	9.45924e+07	2.24162e+08	7.6844e+07	7.96234e+07	7.91355e+07	1.05117e+08	1.14296e+08	8.39226e+07	7.84857e+07	9.02323e+07	7.26713e+07	1.10233e+08	1.2211e+08	1.63963e+07	8.88189e+07	1.09828e+08	9.32671e+07	2.42498e+07	1.25431e+08	1.76601e+07	1.02437e+08	1.95634e+08	1.92025e+07	1.75611e+07	9.1869e+07	1.52515e+08	1.76574e+07
M81T4	2.35525	1.23588	2.09431	0.0444085	0.693407	UP	80.9153	80.9151	80.9162	4.45347	4.36731	4.61252	25	9	14	2.27978e+06	3.64673e+06	4.86663e+06	8.58897e+06	9.82154e+06	1.62821e+06	1.35106e+06	503334	581842	1.16686e+06	1.06438e+06	4.96336e+06	7.38656e+06	1.19035e+06	1.401e+06	4.06754e+06	6.21335e+06	2.35221e+06	729763	570628	1.0813e+07	3.84274e+06	575564	1.82162e+06	2.07112e+07	1.0538e+07	1.75533e+07	573584	840111	3.08761e+07	3.01316e+07	1.61242e+07	1.05256e+07	1.77248e+07
M81T6	1.92874	0.947659	1.69846	0.101886	0.738458	UP	80.9157	80.9145	80.9164	6.15683	5.68206	6.63084	96	20	22	1.4538e+07	3.61924e+07	2.59712e+07	6.98057e+07	8.87392e+07	6.05393e+07	2.78077e+07	1.93498e+07	2.44584e+07	1.56221e+07	5.74857e+07	3.09913e+07	2.21958e+07	6.64756e+07	3.05156e+07	3.81515e+07	4.01331e+07	4.08471e+07	1.60454e+07	6.96552e+06	6.78289e+07	1.15153e+07	9.76198e+06	2.39968e+07	1.1316e+08	1.92644e+07	2.83651e+08	3.16709e+07	2.66372e+07	1.11846e+08	1.00831e+08	4.92764e+07	1.34671e+07	2.40133e+08
M81T5_1	1.82841	0.870591	1.42869	0.160888	0.785421	UP	80.916	80.915	80.9163	5.28861	5.20973	5.64177	45	12	18	8.14356e+06	1.26375e+07	2.1818e+07	2.31066e+07	2.56454e+07	2.55576e+06	2.17528e+06	1.91095e+06	1.91743e+06	2.01135e+06	2.00396e+06	6.70178e+06	6.0673e+06	2.07641e+06	1.94957e+06	5.99978e+06	6.80873e+06	1.14789e+07	1.81472e+07	9.60327e+06	4.17749e+07	1.17296e+07	9.34486e+06	1.16385e+07	9.68555e+07	2.32388e+07	6.15515e+06	1.54693e+06	1.32846e+06	9.56325e+07	9.09161e+07	1.39729e+07	2.45849e+07	3.383e+07
M81T5_2	2.44755	1.29134	2.01352	0.0525097	0.695701	UP	80.916	80.915	80.9164	4.87631	4.67043	5.06236	36	10	17	4.69264e+06	8.05648e+06	1.23428e+07	1.97187e+07	2.38839e+07	2.48505e+06	1.78088e+06	1.12089e+06	1.27407e+06	2.24541e+06	2.23302e+06	5.76876e+06	2.20373e+07	2.2432e+06	2.15885e+06	7.77482e+06	2.87715e+06	6.48327e+06	1.70027e+06	8.35263e+06	4.85628e+07	3.99569e+06	1.5749e+06	3.79198e+06	3.26687e+07	1.11466e+07	1.88169e+07	1.13822e+06	1.30668e+06	6.11312e+07	7.11615e+07	2.28941e+07	2.26833e+07	5.66619e+07
M81T7	1.76191	0.817138	1.48345	0.146453	0.774378	UP	80.9734	80.973	80.9744	7.35673	7.17258	7.49209	28	14	13	605110	1.04795e+06	1.38184e+06	1.8464e+06	2.0671e+06	2.26999e+06	1.34517e+06	382585	6.3168e+06	872636	1.33342e+06	1.07102e+06	1.31661e+06	1.25804e+06	1.16288e+06	1.03173e+06	1.23969e+06	121476	96844.9	216165	194779	324162	100795	93938.6	210327	6.69357e+06	1.02071e+06	97007.6	4.69991e+06	3.76684e+06	4.29631e+06	4.95564e+06	4.44163e+06	2.25677e+06
M82T13	2.7018	1.43392	2.76669	0.0100732	0.64633	UP	82.0015	82.0009	82.0022	12.6977	12.5505	12.8912	25	5	16	2.23137e+06	2.20029e+06	2.18973e+06	5.94476e+06	5.91807e+06	2.22199e+06	1.92075e+06	1.74951e+06	1.02853e+07	1.66611e+06	5.21822e+06	1.70535e+06	2.28761e+06	1.96863e+06	1.63623e+06	1.68722e+06	1.76226e+06	870770	848649	3.63297e+06	327647	1.58332e+06	829737	587989	1.21565e+06	1.81523e+07	1.31399e+07	5.45075e+06	4.07237e+06	9.60099e+06	1.79042e+07	2.94847e+06	1.77682e+07	1.15475e+07
M82T12_2	1.79618	0.84493	1.77223	0.0847216	0.725945	UP	82.0017	82.0009	82.0022	12.1004	11.9945	12.2653	21	5	11	1.61954e+06	1.5361e+06	1.74186e+06	2.7591e+06	2.672e+06	879475	766054	807021	6.31499e+06	742195	890613	694640	770405	716101	657799	751184	684334	2.55888e+06	628026	5.41715e+06	4.45259e+06	537883	663663	662835	1.12611e+06	6.55152e+06	997481	860630	8.22917e+06	1.05084e+07	3.1598e+06	1.11035e+06	1.49673e+06	932367
M82T12_1	1.26365	0.337593	0.5994	0.552304	0.907364	UP	82.0018	82.0009	82.0023	11.7114	11.512	11.9667	49	7	14	2.20558e+06	2.77132e+06	3.89904e+06	3.50196e+06	3.99582e+06	971949	860736	710483	1.63675e+07	1.01163e+06	848161	896500	1.12731e+06	802264	819730	814316	996140	577027	815981	4.8279e+06	6.14234e+06	3.64553e+06	947979	3.43724e+06	8.80558e+06	1.91226e+07	1.34716e+06	942773	5.51072e+06	3.6828e+06	733030	1.38313e+06	1.8943e+06	1.10279e+06
M82T11	1.15274	0.205073	0.444787	0.659189	0.921201	UP	82.0019	82.0008	82.0023	11.2587	11.0261	11.4942	54	9	16	2.41643e+06	3.81709e+06	4.7526e+06	4.40013e+06	3.59945e+06	1.19793e+06	1.0767e+06	1.05354e+06	1.61915e+07	1.01597e+06	1.23333e+06	1.06985e+06	1.11927e+06	993668	836797	889803	896401	6.23475e+06	3.64247e+06	6.20237e+06	1.64372e+07	2.54987e+06	3.69364e+06	2.22359e+06	7.78324e+06	1.12093e+07	1.09454e+06	867400	8.50398e+06	1.13888e+07	1.19405e+06	1.3652e+06	2.33137e+06	1.44673e+06
M83T9_1	1.27296	-0.348186	-0.565066	0.575305	0.910737	DOWN	82.9526	82.945	82.953	8.97645	8.91023	9.27872	21	11	5	1.18255e+06	1.88362e+06	1.96316e+06	1.47972e+06	2.64591e+06	991356	5.72604e+06	543868	3.20635e+06	3.33629e+06	4.28856e+06	628491	4.37652e+06	2.90958e+06	3.23716e+06	4.73211e+06	3.06034e+06	63764.7	58618.7	66096.7	170450	48480.2	49984.4	48831.2	129473	7.40613e+06	55862.4	1.27385e+06	4.51178e+06	124698	41954.6	4.02221e+06	9.08267e+06	71281.6
M83T9_2	1.11514	-0.157228	-0.49984	0.620334	0.916677	DOWN	83.0244	83.0235	83.025	9.25338	9.18654	9.31588	21	10	10	468667	1.76453e+06	1.3325e+06	1.58234e+06	984838	601508	1.32012e+06	1.36255e+06	885980	943642	1.08908e+06	1.10964e+06	1.48841e+06	1.34455e+06	1.02089e+06	1.06489e+06	342403	2.54159e+06	1.64208e+06	3.28937e+06	6.03917e+06	1.44463e+06	2.79613e+06	1.26492e+06	3.69911e+06	2.01102e+06	386140	1.39474e+06	785035	733155	533611	1.45098e+06	2.29696e+06	500493
M83T6	2.60711	-1.38245	-1.8125	0.0832576	0.724663	DOWN	83.0349	83.0344	83.036	5.6537	5.35221	5.91677	35	13	13	8.49365e+06	1.52366e+07	2.21647e+07	5.84424e+06	7.0968e+06	4.56513e+07	518669	1.33846e+07	1.64773e+07	4.73586e+07	4.79844e+07	8.03185e+07	1.16282e+07	385502	504398	9.52672e+06	1.69417e+06	3.70683e+06	180626	7.48256e+06	8.03499e+06	146677	9.05887e+06	303804	385033	2.63448e+07	6.81009e+06	9.67899e+06	1.91363e+07	4.40201e+06	3.26552e+06	7.54639e+06	3.87445e+06	1.18338e+07
M84T7_1	1.40711	0.492737	0.82621	0.413815	0.88008	UP	84.0445	84.0434	84.0451	6.78589	6.68227	6.81891	24	12	12	2.34936e+06	2.38076e+06	4.00628e+06	3.35e+06	3.55259e+06	232713	225479	1.36908e+06	2.21061e+06	344307	1.35782e+06	231879	1.17426e+06	312735	276669	278747	278835	2.13388e+06	1.71417e+06	2.12589e+06	1.22925e+07	2.15463e+06	1.93889e+06	1.68586e+06	1.52763e+07	353601	457120	463858	791425	446679	1.26246e+06	243828	1.25511e+06	401670
M84T7_2	1.53535	0.61857	0.927964	0.359663	0.864488	UP	84.1745	84.1744	84.1756	6.65102	6.62711	6.69276	20	10	10	2.00848e+06	1.40329e+06	1.99241e+06	2.15684e+06	3.18445e+06	172576	94981.2	911800	133866	4.7113e+06	4.9359e+06	818731	678480	162919	4.93544e+06	831686	785710	0	4803.06	4661.11	3.6541e+06	10078.2	0	4938.5	5.21377e+06	50292.6	8.51287e+06	746646	141660	6.70064e+06	6.66055e+06	102258	211583	8.24511e+06
M86T11	1.03484	-0.0494097	-0.0631264	0.94999	0.943971	DOWN	85.9979	85.9977	85.9984	10.8742	10.6904	10.9432	22	10	6	380810	917781	1.64108e+06	886881	1.51951e+06	1.02507e+06	1.12566e+06	5.54819e+06	5.64647e+06	175043	157728	1.06697e+06	518348	353897	715505	584249	725019	74643.2	86815.1	109617	107354	60729.4	80827.2	78948.5	114523	3.73144e+06	87578	3.9577e+06	5.16516e+06	230219	170813	2.36237e+06	1.79552e+06	131957
M86T9	1.54961	-0.631907	-1.43434	0.159254	0.784256	DOWN	86.0233	86.0231	86.0244	9.05874	9.00836	9.22683	26	18	8	2.49633e+06	8.41815e+06	6.31279e+06	5.43242e+06	7.17569e+06	1.8698e+07	1.88103e+07	1.1695e+07	1.35677e+07	4.70685e+06	6.01557e+06	1.0461e+07	1.42784e+07	1.78678e+07	6.36696e+06	1.21605e+07	1.31744e+07	2.03299e+06	2.01804e+06	822548	8.30185e+06	1.53957e+06	687664	1.28466e+06	3.8732e+06	1.34953e+07	145869	1.38331e+07	1.37116e+07	540097	359062	2.04096e+07	2.06076e+07	312577
M86T7	1.34486	0.427452	1.0344	0.308945	0.848711	UP	86.0241	86.0228	86.0247	6.80506	6.66852	7.0827	37	13	20	2.80542e+06	5.3107e+06	6.82771e+06	7.14213e+06	4.20535e+06	1.13535e+06	1.10406e+06	3.10782e+06	1.02351e+07	4.05214e+06	2.50125e+06	857413	979948	1.08822e+06	1.19455e+06	7.28164e+06	830894	3.5856e+06	3.68955e+06	5.37779e+06	2.76379e+07	3.45316e+06	4.82151e+06	3.67801e+06	1.96021e+07	3.15111e+06	9.44581e+06	4.52881e+06	7.99365e+06	1.25596e+07	3.05716e+06	1.44744e+06	4.1959e+06	4.80065e+06
M87T8_2	3.14767	1.65429	1.99751	0.0574411	0.696785	UP	87.0073	87.0064	87.0089	8.33902	8.11783	8.52633	39	16	17	9.11723e+07	6.96164e+07	8.05932e+07	2.1913e+08	3.4075e+08	8.90216e+07	6.40886e+07	4.13343e+07	9.67278e+07	7.39838e+07	5.7944e+07	4.70907e+07	5.99019e+07	7.38949e+07	4.06582e+07	4.80216e+07	5.3619e+07	6.95474e+06	2.06144e+07	1.00094e+07	2.52849e+08	1.53687e+07	8.89739e+06	6.62533e+06	3.24723e+08	6.95689e+07	7.0875e+08	5.11652e+07	8.90304e+07	9.91524e+08	8.49271e+08	7.95292e+07	9.24906e+07	7.48296e+08
M87T9_1	1.27713	0.352909	0.776174	0.443091	0.887109	UP	87.0073	87.006	87.0089	8.71374	8.53021	8.86124	40	16	19	1.24882e+07	2.81017e+07	3.74051e+07	3.58896e+07	2.59964e+07	4.7691e+06	8.58811e+06	1.22071e+07	3.3174e+07	2.59363e+06	1.14999e+07	9.48147e+06	1.39242e+07	3.98486e+06	1.10032e+07	1.0744e+07	1.23744e+07	1.57803e+07	2.05099e+07	9.69352e+07	2.78552e+07	2.81963e+07	9.28493e+07	4.40434e+06	1.41159e+08	4.19302e+06	1.87504e+07	1.88423e+07	2.19787e+07	1.24988e+08	5.11443e+07	2.19443e+07	2.46256e+07	3.52925e+07
M87T5	1.45519	-0.54121	-1.12527	0.269093	0.834423	DOWN	87.0073	87.0072	87.0082	5.48397	5.3459	5.59165	20	10	8	8.50289e+06	1.80225e+07	1.93083e+07	1.2385e+07	1.19206e+07	2.93767e+07	3.17342e+07	1.56385e+07	7.14846e+06	2.03333e+06	1.85621e+06	3.8975e+06	3.37718e+07	1.77874e+07	8.65551e+06	5.01655e+06	1.67512e+07	4.69468e+06	4.52866e+06	4.96114e+06	6.86778e+07	3.89111e+07	4.08954e+06	4.16046e+06	5.67594e+07	9.92202e+06	1.08323e+07	1.71105e+07	1.53642e+07	2.72422e+06	4.6784e+07	1.14578e+07	2.63794e+07	2.70879e+07
M87T9_2	1.62444	0.699943	1.15747	0.25456	0.82982	UP	87.0075	87.0061	87.0197	9.06705	8.92351	9.59026	68	18	17	8.82011e+06	9.90979e+06	1.36359e+07	1.60979e+07	2.05979e+07	2.6971e+07	1.17814e+06	5.71746e+06	6.56733e+06	1.03486e+07	5.14275e+06	1.47291e+07	1.61912e+06	4.67229e+06	1.24743e+07	3.98097e+06	4.3442e+06	4.66157e+06	6.00672e+06	3.81507e+06	6.16013e+07	1.37127e+06	3.9112e+06	4.03625e+06	1.50471e+07	8.29849e+06	3.72714e+07	7.7092e+06	5.89435e+06	3.45432e+07	7.4995e+07	3.49582e+06	9.58058e+06	3.83227e+07
M87T7	1.0847	-0.117292	-0.345736	0.731774	0.928458	DOWN	87.0075	87.006	87.0097	6.85758	6.65394	7.12228	74	20	22	7.70791e+07	4.03127e+08	3.44564e+08	3.7165e+08	2.27524e+08	3.00912e+08	2.96222e+08	4.99908e+08	1.486e+09	2.52547e+08	2.04009e+08	3.33384e+08	3.75496e+08	3.91085e+08	1.9921e+08	3.46761e+08	4.26356e+08	2.91203e+08	1.90412e+08	464653	1.05517e+09	7.9073e+08	2.56206e+08	2.94842e+08	7.16304e+07	2.69563e+08	1.36584e+08	1.52261e+08	1.07279e+09	6.079e+08	4.63053e+08	3.99919e+08	3.11679e+08	4.38042e+08
M87T6_2	1.26927	-0.344002	-0.917254	0.364887	0.866163	DOWN	87.0076	87.0068	87.0088	5.93228	5.68206	6.08223	48	18	18	2.94777e+07	1.15785e+08	9.32778e+07	9.12212e+07	7.87779e+07	1.36801e+08	2.15286e+08	1.92929e+08	3.80108e+08	6.71356e+06	4.19765e+07	1.77712e+08	1.93398e+08	7.13986e+07	2.39913e+07	9.58219e+07	3.02693e+07	3.13408e+07	6.09418e+07	6.42534e+07	2.19465e+08	1.06142e+08	4.14647e+07	6.45365e+07	1.61141e+08	1.97508e+07	1.30353e+07	2.22333e+08	1.44113e+08	1.78712e+07	4.95461e+07	3.11007e+08	1.70359e+08	1.22585e+08
M87T6_1	1.3165	0.396708	1.22259	0.229196	0.820813	UP	87.0076	87.0068	87.0087	6.38883	6.23035	6.53367	50	15	21	4.74453e+07	1.74145e+08	1.1669e+08	2.29262e+08	1.72437e+08	1.28245e+08	1.92842e+08	1.0792e+08	1.17647e+08	3.48053e+08	3.43653e+08	1.67729e+08	7.94866e+07	1.46014e+08	3.26018e+07	3.78505e+07	4.08701e+07	2.80927e+08	1.16887e+08	5.34296e+07	4.26371e+08	8.63105e+07	2.87031e+08	2.56806e+08	2.32232e+08	5.58649e+08	6.29613e+08	2.00819e+08	2.37648e+08	2.36311e+08	2.53011e+08	8.09983e+07	6.10955e+08	1.51564e+08
M87T8_1	1.05187	0.072956	0.146515	0.884737	0.940086	UP	87.0077	87.0067	87.0093	7.69886	7.40318	8.09597	72	20	22	2.6298e+07	1.11999e+08	1.66513e+08	1.17808e+08	6.39375e+07	3.34334e+07	6.15195e+07	1.25144e+08	1.91479e+08	3.17351e+07	4.50588e+07	4.62179e+07	5.32061e+07	5.44075e+07	3.82051e+07	1.51155e+07	4.93702e+07	4.6019e+07	1.56463e+08	7.23045e+07	7.32253e+08	3.29998e+07	4.65352e+07	4.51265e+07	3.63388e+08	6.73621e+07	1.17979e+08	1.46234e+08	3.35995e+08	1.81756e+08	1.59603e+08	7.94314e+07	7.37282e+07	1.31623e+08
M87T6_3	1.04514	-0.0637007	-0.147568	0.883756	0.940024	DOWN	87.0078	87.0068	87.0085	6.17083	6.1042	6.22662	24	9	15	3.71973e+07	1.06342e+08	1.25246e+08	1.01749e+08	6.37154e+07	2.13172e+07	2.32994e+07	3.24676e+07	7.76267e+07	2.16209e+07	2.22734e+07	2.42929e+07	2.76533e+07	2.47775e+07	4.37767e+08	2.38402e+07	2.68801e+08	1.0684e+08	1.13034e+08	1.22441e+08	2.82215e+08	1.0121e+08	2.74637e+07	2.38847e+07	3.4402e+08	3.5574e+07	1.609e+08	3.17472e+07	1.56608e+08	2.36309e+08	1.98386e+08	2.82278e+07	4.74702e+07	3.21397e+07
M88T7_1	1.14948	0.200976	1.37396	0.177404	0.796144	UP	87.9713	87.9708	87.9725	7.31528	6.98374	7.44682	51	20	22	815322	5.39922e+06	1.99078e+06	6.20628e+06	1.79751e+06	5.54879e+06	7.39072e+06	5.97049e+06	1.05647e+07	4.54165e+06	4.94813e+06	4.95725e+06	4.5727e+06	7.26775e+06	5.70589e+06	3.18514e+06	6.36324e+06	7.94621e+06	4.18045e+06	7.09165e+06	2.96685e+06	2.32373e+06	4.08505e+06	5.23382e+06	3.14023e+06	5.50235e+06	3.99749e+06	6.19396e+06	9.42159e+06	3.26134e+06	5.35673e+06	7.10836e+06	8.15771e+06	3.32852e+06
M88T9_1	1.03709	0.0525356	0.10403	0.917762	0.942117	UP	88.0027	88.0023	88.0037	9.06504	9.0039	9.10516	35	18	17	2.40178e+07	3.63065e+07	4.80882e+07	3.76529e+07	3.37898e+07	3.15213e+07	2.64435e+07	3.14042e+07	5.08591e+07	1.2276e+07	4.83592e+06	2.16141e+07	2.61208e+07	3.05397e+07	1.2987e+07	1.97899e+07	2.4443e+07	1.24112e+07	1.68597e+07	1.69476e+07	1.45787e+08	1.31544e+07	1.69106e+07	1.37577e+07	1.97466e+08	3.05667e+07	1.16832e+08	3.04446e+07	5.7633e+07	1.27652e+08	7.57013e+07	3.75031e+07	4.7366e+07	7.39675e+07
M88T7_2	1.06884	-0.0960493	-0.0812776	0.935723	0.943165	DOWN	88.0028	88.0022	88.0041	7.42346	7.33727	7.59427	37	17	20	5.70967e+06	9.51101e+06	2.859e+07	8.89842e+06	1.87247e+07	1.37571e+06	1.39763e+06	2.02292e+06	1.30448e+08	1.47316e+06	1.18645e+06	1.06858e+06	1.60412e+06	2.06638e+06	104322	1.41636e+06	1.54499e+06	7.87252e+06	6.42727e+06	1.74157e+06	7.80019e+06	2.36585e+06	3.47881e+06	5.97436e+06	8.85052e+06	3.51492e+06	1.07456e+06	1.02181e+06	9.06609e+07	3.56525e+06	2.73592e+06	3.11017e+06	2.73473e+06	1.66077e+06
M88T7_3	1.21225	-0.277683	-0.424532	0.674866	0.922891	DOWN	88.0117	88.0106	88.012	6.71415	6.30619	6.99322	28	9	12	3.59423e+06	6.99977e+06	1.20415e+07	5.77421e+06	4.88326e+06	530743	658103	4.12754e+06	3.09941e+06	213800	356241	568918	675415	3.46567e+06	350962	721973	805564	8.79874e+06	6.83827e+06	8.72241e+06	4.99622e+07	1.99567e+06	9.83139e+06	1.0087e+07	2.81854e+07	6.28791e+06	626754	6.45511e+06	2.23732e+06	1.21714e+06	830580	863384	1.40824e+06	979477
M88T9_2	1.13039	0.176818	1.21161	0.233215	0.822317	UP	88.0387	88.0379	88.0407	8.89589	8.83069	8.96096	42	20	22	1.2725e+08	6.82768e+08	2.54546e+08	7.71793e+08	2.17949e+08	6.36755e+08	6.53253e+08	6.73641e+08	1.27833e+09	4.73779e+08	4.72115e+08	4.7093e+08	5.8115e+08	7.02686e+08	4.9653e+08	4.60458e+08	5.64425e+08	6.71884e+08	8.65662e+08	6.41706e+08	8.98641e+08	5.05947e+08	7.18625e+08	5.08409e+08	1.38044e+09	7.18385e+08	5.30316e+08	7.01262e+08	1.32293e+09	6.0904e+08	5.89794e+08	5.46937e+08	8.32026e+08	5.12542e+08
M88T11	1.49695	0.582023	0.990253	0.328448	0.854973	UP	88.0395	88.0392	88.0407	10.8591	10.6834	10.9683	30	8	11	5.87245e+06	2.28591e+07	2.9828e+07	3.42189e+07	4.37775e+07	2.18019e+06	2.93649e+06	3.0648e+06	4.52852e+06	2.06614e+06	2.37128e+06	2.08379e+06	2.87006e+06	2.36816e+06	2.41583e+06	2.33979e+06	2.97049e+06	3.911e+07	2.86025e+07	5.44613e+07	1.05586e+08	2.2958e+07	5.29907e+07	5.31439e+07	6.81352e+07	2.09394e+06	2.06433e+06	2.73931e+06	4.78254e+06	1.78183e+06	1.71461e+06	4.81967e+06	3.59165e+06	1.61539e+06
M88T8	1.21135	0.276614	0.410084	0.683952	0.923837	UP	88.0398	88.0389	88.0399	8.48789	8.29867	8.61883	22	7	11	1.18052e+07	1.03549e+07	1.5603e+07	1.25434e+07	1.89411e+07	708388	1.30177e+06	964361	1.75771e+07	1.16483e+06	1.20814e+06	1.08821e+06	1.29606e+06	1.011e+06	2.10202e+07	1.14763e+06	1.32264e+06	1.08098e+07	2.01964e+07	6.83386e+07	1.32755e+07	3.87039e+06	1.1237e+07	2.01219e+07	9.43803e+06	1.27202e+06	1.92641e+06	792882	1.88938e+06	1.26278e+07	1.86213e+06	2.3306e+07	1.89901e+06	1.19871e+07
M89T8_1	1.16154	0.216045	0.450706	0.655546	0.920798	UP	88.9349	88.9344	88.9354	7.70563	7.60003	7.73691	36	16	20	7.26505e+06	8.98469e+06	1.27304e+07	1.04361e+07	7.0629e+06	5.90164e+06	1.48211e+06	2.04474e+07	7.19518e+06	3.54613e+06	4.61942e+06	3.85507e+06	2.78808e+06	1.44468e+06	1.19451e+06	1.16892e+06	2.79987e+06	3.98275e+06	8.97237e+06	9.32932e+06	2.10758e+07	7.37603e+06	7.58794e+06	7.26182e+06	5.76647e+07	7.96704e+06	1.35445e+07	2.28118e+07	3.18117e+06	2.16983e+07	1.4384e+07	5.84112e+06	5.29255e+06	2.01894e+07
M89T10_3	1.23759	-0.307536	-0.373287	0.712579	0.926672	DOWN	88.9864	88.9862	88.988	10.3362	10.1145	10.636	116	18	20	1.96656e+07	8.13259e+06	1.81033e+07	6.5713e+06	4.93543e+06	2.33342e+06	2.56297e+06	1.58154e+06	1.3743e+07	423017	777631	2.09826e+06	2.59592e+06	935992	245538	5.363e+06	2.70301e+06	1.5944e+07	3.7838e+06	2.71934e+06	8.23217e+07	5.75094e+06	1.29509e+06	1.0249e+06	1.44488e+07	833591	7.83755e+06	2.20524e+06	1.46875e+07	1.9412e+07	7.18131e+06	5.45491e+06	6.441e+06	2.5647e+06
M89T10_2	1.12959	-0.175797	-0.246647	0.807119	0.934701	DOWN	88.9865	88.9862	88.9878	9.98067	9.87886	10.1081	61	17	18	9.09513e+06	1.15478e+07	2.2034e+07	1.0223e+07	1.00319e+07	2.26605e+07	3.01157e+06	1.79417e+07	9.79504e+06	1.16233e+06	4.49499e+06	5.24694e+06	4.05873e+06	928567	2.49809e+06	583213	3.64865e+06	4.52363e+06	3.34379e+06	3.59119e+06	4.08025e+06	9.34882e+06	2.33263e+07	6.0353e+06	1.00676e+08	8.00487e+06	342740	2.36839e+06	6.18151e+06	1.29488e+07	1.27755e+07	4.26649e+06	7.39524e+06	4.36934e+06
M89T11_1	1.08804	0.121733	0.379738	0.706637	0.926101	UP	88.9865	88.9862	88.988	10.8243	10.6429	10.9579	54	20	22	1.27514e+06	1.1586e+07	1.02064e+07	1.2606e+07	6.6448e+06	4.83496e+06	5.59488e+06	2.29429e+06	1.49956e+07	9.81376e+06	3.76246e+06	7.04864e+06	8.83028e+06	7.01141e+06	5.79942e+06	1.05015e+07	5.63256e+06	1.44179e+07	6.54854e+06	1.0039e+07	4.35901e+07	9.60184e+06	9.9031e+06	1.71409e+07	3.43583e+07	1.71232e+07	9.98253e+06	4.77128e+06	2.15894e+07	1.99248e+07	2.15935e+07	1.03731e+07	4.67241e+06	1.17856e+07
M89T9_2	1.1073	0.147049	0.4045	0.688469	0.924299	UP	88.9866	88.9861	88.9879	9.01107	8.86717	9.23722	43	17	17	1.48268e+07	6.04225e+07	3.52275e+07	6.6906e+07	6.54743e+07	8.51514e+07	8.25584e+07	2.54352e+07	5.22639e+07	3.90492e+07	9.10279e+07	4.76036e+07	7.04001e+07	7.15578e+07	3.7925e+07	7.85624e+07	5.39341e+07	1.11317e+07	1.28304e+08	1.51707e+07	3.72827e+07	1.4861e+07	1.32082e+08	9.54262e+07	3.87234e+07	1.68261e+08	2.17827e+07	3.74642e+07	2.18523e+08	1.49112e+07	1.37486e+07	1.49735e+08	1.52681e+08	1.32919e+07
M89T10_1	1.66318	-0.733948	-0.839839	0.410949	0.879345	DOWN	88.9866	88.9862	88.9879	9.6534	9.25224	9.87168	117	18	22	2.29983e+07	1.29308e+07	2.7118e+07	7.77474e+06	4.5053e+06	2.841e+06	4.37133e+06	2.86142e+06	4.82356e+07	3.26671e+06	5.69869e+06	4.75147e+06	4.26001e+06	2.98869e+06	7.13538e+06	1.07665e+07	3.31049e+06	4.35238e+06	2.66192e+06	5.825e+06	1.17453e+07	732683	6.65469e+06	6.14337e+06	1.20014e+08	1.67072e+07	5.8054e+06	564304	9.6563e+06	9.00407e+06	1.33418e+07	2.37184e+06	1.45615e+06	4.44989e+06
M89T9_1	1.37105	0.455282	1.94141	0.0598587	0.697253	UP	88.9871	88.9858	88.9882	8.68964	8.45393	8.84753	46	20	21	3.36891e+07	1.04764e+08	5.16023e+07	1.43637e+08	7.67533e+07	8.80547e+07	7.87146e+07	3.2557e+07	2.1091e+08	6.54832e+07	1.56546e+08	6.1294e+07	8.94499e+07	7.88285e+07	6.90627e+07	1.39824e+08	6.92997e+07	9.30817e+07	7.48356e+07	9.90203e+07	6.70459e+07	1.75162e+08	8.84412e+07	1.35885e+08	2.21782e+08	1.60315e+08	4.66994e+07	1.81438e+08	2.35349e+08	1.40032e+08	7.24538e+07	1.51353e+08	1.80586e+08	2.22153e+07
M89T8_2	1.05473	0.0768724	0.163119	0.871615	0.939239	UP	89.001	88.987	89.0023	7.69889	7.37397	7.93129	50	20	22	1.81906e+07	3.85947e+07	5.21237e+07	4.07069e+07	2.64652e+07	2.16958e+07	2.05554e+07	1.12006e+07	4.93089e+07	1.44157e+07	1.94466e+07	1.83135e+07	2.13743e+07	1.66284e+07	1.77984e+07	1.65041e+07	1.24758e+07	2.435e+07	2.57864e+07	3.21981e+07	1.79529e+08	2.16979e+07	2.80979e+07	2.23302e+07	1.98187e+08	7.83497e+06	6.64804e+07	2.50122e+07	5.79099e+07	1.02679e+08	1.00719e+08	2.9045e+07	2.70616e+07	7.13249e+07
M89T8_3	1.58001	0.659929	1.22688	0.227633	0.820215	UP	89.022	89.0112	89.0246	7.68721	7.39678	7.90149	72	20	22	9.72399e+09	1.72456e+10	2.86837e+10	2.72482e+10	2.3607e+10	1.91565e+10	1.84733e+10	1.76356e+10	3.89286e+10	2.74037e+07	1.47518e+10	1.40675e+10	1.78152e+10	1.88768e+10	4.44807e+07	3.9145e+07	1.5651e+10	2.33556e+07	2.23104e+10	5.40145e+07	1.30116e+11	1.68495e+10	3.07941e+07	1.34537e+07	4.8154e+07	2.44214e+10	5.9688e+10	1.87841e+10	3.76894e+10	9.02247e+10	1.73492e+08	2.28387e+10	2.38551e+07	6.35187e+10
M89T8_4	1.3335	-0.415213	-0.944302	0.351069	0.861638	DOWN	89.0227	89.0124	89.0267	8.26925	7.97585	8.50275	61	17	21	4.94864e+08	1.85017e+09	1.70514e+09	1.38746e+09	1.44361e+09	2.41118e+09	3.14026e+09	4.01641e+09	1.20609e+07	4.13269e+08	6.23905e+08	3.02353e+09	3.63445e+09	3.76001e+09	3.04173e+09	3.15839e+08	3.3682e+08	4.514e+09	6.60561e+06	3.43154e+08	2.4693e+06	2.44429e+08	4.08538e+09	2.34418e+08	2.8434e+09	2.65185e+09	2.56622e+09	6.58498e+07	3.45252e+06	5.64134e+06	1.13478e+09	3.93622e+09	7.72145e+07	8.66494e+08
M89T10_5	1.41832	-0.504181	-1.19094	0.245575	0.82673	DOWN	89.0227	89.0141	89.0258	9.695	9.34558	9.96097	191	20	22	9.10521e+07	2.60608e+08	2.72864e+08	1.83744e+08	9.86871e+07	1.3445e+08	1.96852e+08	3.70474e+08	2.88128e+08	6.09189e+07	1.57276e+08	1.39573e+08	3.42547e+08	1.14946e+08	8.10669e+07	5.48849e+07	2.08403e+08	2.26519e+08	1.19404e+08	1.90542e+07	1.0984e+09	1.83512e+08	2.69381e+08	2.35065e+08	9.11295e+08	5.61168e+07	2.30783e+08	2.75317e+08	2.92362e+08	1.39319e+08	2.55042e+08	2.75634e+08	2.92403e+08	2.42214e+08
M89T10_4	1.51057	0.595095	1.19724	0.240118	0.824795	UP	89.0228	89.0157	89.0263	10.2675	9.96929	10.6981	222	20	22	9.01215e+07	1.09206e+08	1.78256e+08	1.64964e+08	1.12977e+08	1.58992e+08	1.07928e+08	4.49335e+07	1.85907e+08	9.74823e+07	6.34207e+07	1.52843e+08	1.92511e+07	5.63919e+07	1.09476e+08	6.38016e+07	8.6938e+07	1.57362e+07	1.00986e+08	4.98492e+07	8.30969e+08	192072	2.29365e+06	3.52619e+07	1.4675e+06	1.39922e+08	3.06619e+08	1.70255e+08	2.92564e+07	3.78961e+08	3.29487e+08	2.32391e+08	2.50942e+08	5.59096e+06
M89T15_3	1.22697	0.295096	0.886124	0.380929	0.871062	UP	89.0229	89.0216	89.0254	14.5198	14.3467	14.7118	82	19	21	1.47401e+07	3.42132e+07	2.87208e+07	4.19785e+07	2.79658e+07	2.55065e+07	4.11079e+06	3.08256e+07	9.19902e+07	5.04604e+07	8.68257e+07	2.0408e+07	2.15839e+07	5.70099e+07	2.75607e+07	1.83614e+07	8.32515e+06	4.91265e+07	1.06806e+07	2.917e+07	1.11455e+07	1.2017e+07	6.91553e+06	2.60918e+07	9.61496e+07	4.22423e+07	1.48032e+07	2.62615e+07	1.24962e+08	4.69669e+07	9.21266e+07	3.37984e+07	7.85264e+07	5.62566e+07
M89T20_1	1.40201	-0.487501	-1.67523	0.104839	0.740232	DOWN	89.0229	89.0213	89.0254	19.7572	19.3789	20.1219	153	19	20	1.0724e+07	3.9812e+07	2.71333e+07	2.83963e+07	1.45521e+07	1.58347e+07	2.30681e+07	1.63168e+07	6.85939e+07	7.5146e+07	5.07803e+07	2.56412e+07	3.09317e+07	5.08868e+07	8.46253e+07	4.93143e+07	4.80702e+07	2.6495e+06	1.73152e+07	2.11854e+07	9.23626e+07	2.68659e+07	5.99579e+06	1.84314e+07	7.22252e+07	2.33083e+07	1.73894e+07	2.57358e+07	4.10586e+07	4.3429e+07	4.91743e+07	2.95615e+07	6.08254e+07	1.41371e+07
M89T12_3	1.00422	-0.0060683	-0.0142594	0.988702	0.946046	DOWN	89.0229	89.0221	89.0248	12.1582	11.9854	12.3099	71	19	19	1.7526e+07	3.09562e+07	2.23662e+07	3.08262e+07	3.57274e+07	3.65375e+07	5.86466e+07	3.75087e+07	5.6651e+07	2.57588e+07	2.20624e+07	3.30843e+07	1.09088e+07	2.14367e+07	4.68501e+07	2.13994e+06	3.0141e+07	1.26616e+07	3.64553e+07	2.66128e+07	9.54098e+07	2.85869e+06	5.04771e+06	1.66928e+07	4.16586e+07	1.40988e+07	1.18269e+07	1.4526e+07	2.34618e+07	1.71081e+08	6.36795e+07	6.81329e+07	3.79432e+07	1.04452e+07
M89T18_1	1.3553	-0.438617	-1.17883	0.247582	0.827438	DOWN	89.0229	89.0214	89.0253	18.4756	18.2702	18.6367	82	19	20	1.15888e+07	4.22954e+07	3.65244e+07	3.12073e+07	2.18851e+07	5.03285e+07	4.10714e+07	3.53824e+07	1.32736e+08	1.23067e+08	3.52658e+07	4.50798e+07	5.1288e+07	8.84426e+07	2.38001e+07	3.03123e+06	4.34825e+07	3.16647e+07	7.52782e+06	1.33486e+07	6.83338e+07	1.1272e+07	6.39574e+06	2.09037e+07	1.34859e+07	2.66114e+07	1.68945e+07	1.92144e+07	5.9778e+07	4.71864e+07	4.88954e+07	4.01945e+07	5.9998e+07	1.4099e+07
M89T9_4	1.03219	0.0457119	0.105648	0.916455	0.942039	UP	89.023	89.0146	89.0258	8.71956	8.53439	8.90256	56	19	22	2.82354e+08	1.0065e+09	1.10685e+09	1.0389e+09	8.49531e+08	5.245e+08	8.90266e+08	2.07546e+08	2.38333e+09	1.48678e+08	2.85732e+08	6.67964e+08	8.92283e+08	4.30978e+08	3.33273e+08	2.1026e+07	2.0778e+08	1.80131e+08	5.54525e+08	1.88466e+09	3.78078e+09	3.43466e+08	7.79579e+08	2.36336e+09	3.25005e+09	1.01684e+09	1.05717e+09	9.81303e+08	2.24482e+09	1.32129e+09	1.29352e+09	1.27348e+09	2.33001e+08	1.12367e+09
M89T21_2	1.23793	0.307929	0.788356	0.436029	0.88549	UP	89.023	89.0215	89.0252	21.1496	21.0097	21.3198	66	19	20	1.01055e+07	3.20746e+07	2.18797e+07	3.97061e+07	3.91788e+07	1.73998e+07	2.73692e+07	2.48362e+07	6.0474e+07	4.81788e+07	1.97589e+07	3.44608e+07	2.39185e+07	5.79522e+07	3.03679e+07	1.32154e+07	2.44875e+07	2.3337e+07	1.29217e+07	3.18482e+07	5.70843e+07	1.0148e+07	5.72588e+06	2.20171e+07	9.59911e+07	5.42498e+07	1.7145e+07	3.46264e+07	7.04782e+07	4.39158e+07	1.20725e+08	5.03881e+07	1.72586e+08	1.36778e+07
M89T22_1	1.36965	-0.453812	-1.18005	0.246557	0.827077	DOWN	89.023	89.0214	89.0252	21.6512	21.3526	21.9746	126	19	20	9.7255e+06	3.25593e+07	2.81731e+07	2.37719e+07	1.86239e+07	9.51141e+07	8.00261e+07	8.13029e+07	2.7683e+07	6.92023e+06	2.34745e+07	1.57851e+07	3.82553e+07	2.89462e+07	3.49425e+07	6.27658e+06	6.02407e+07	7.92251e+06	1.93925e+07	1.74657e+07	1.318e+07	1.11693e+07	4.23488e+06	1.44513e+07	6.44019e+07	7.54456e+07	1.26885e+07	1.47084e+07	5.21815e+07	7.04484e+06	4.3474e+06	2.38922e+07	5.80101e+06	1.03267e+07
M89T23_2	1.37373	-0.458094	-1.35276	0.184617	0.800303	DOWN	89.023	89.0213	89.0252	22.744	22.5741	22.8981	59	18	20	8.52176e+06	3.77422e+07	2.72921e+07	2.74743e+07	2.1169e+07	4.80226e+07	1.38679e+07	2.28374e+06	3.11384e+07	4.9852e+07	4.20132e+07	8.76077e+07	1.1089e+08	6.18445e+07	1.07466e+07	4.48421e+07	3.60076e+07	3.89459e+07	2.05941e+07	4.05584e+07	3.71139e+07	5.69469e+06	6.10517e+06	1.85195e+07	4.81959e+07	7.57575e+06	1.89138e+07	3.41259e+06	4.64871e+07	7.73705e+06	6.63253e+07	7.84039e+07	5.13561e+07	1.55018e+07
M89T9_3	1.12131	0.165188	0.452022	0.654382	0.920668	UP	89.023	89.0204	89.0256	9.14882	8.91356	9.34334	93	20	22	1.72983e+08	3.82671e+08	3.95251e+08	4.29094e+08	2.45346e+08	6.95522e+08	1.67083e+08	2.31929e+08	4.5955e+08	4.06744e+08	3.35029e+08	9.56435e+07	1.42591e+08	1.97523e+08	1.40114e+08	1.85693e+08	2.46257e+08	1.94177e+08	1.34944e+08	1.66468e+08	1.68774e+09	4.25584e+08	4.58219e+08	1.34517e+08	1.1481e+09	5.87449e+08	8.19421e+08	4.36307e+08	8.20594e+08	6.28982e+08	6.07166e+08	7.02863e+08	4.05989e+07	8.38972e+08
M89T22_2	1.17761	-0.235868	-0.545258	0.588631	0.912582	DOWN	89.023	89.0214	89.0252	22.1623	22.0011	22.3148	57	17	18	8.72486e+06	3.4439e+07	3.08084e+07	2.92447e+07	3.08616e+07	4.29986e+07	5.5727e+07	1.68315e+07	4.90551e+07	1.03037e+07	6.6294e+07	2.10653e+07	4.05966e+07	5.83592e+06	2.98708e+07	8.08841e+07	1.22988e+08	2.40732e+07	2.82253e+06	1.63572e+07	5.98588e+06	1.35941e+07	5.44517e+06	1.93792e+07	5.86727e+07	2.18588e+07	1.72323e+07	2.29035e+07	6.22233e+06	5.0706e+06	7.10735e+07	8.11431e+07	1.23285e+08	1.3561e+07
M89T22_3	1.03099	-0.0440325	-0.109241	0.913641	0.941871	DOWN	89.023	89.0214	89.0252	22.4478	22.3362	22.5651	46	17	18	8.72828e+06	3.609e+07	3.63518e+07	3.50051e+07	2.67603e+07	5.72289e+07	3.38541e+07	2.15603e+07	5.6599e+06	1.33888e+08	4.86783e+07	1.16818e+07	3.55634e+07	3.68982e+07	1.27549e+08	4.03689e+07	1.20943e+07	1.90318e+07	1.19005e+07	1.4372e+07	3.18496e+07	1.5541e+06	6.93399e+06	1.51814e+07	5.59508e+07	6.68139e+07	2.13833e+07	2.80481e+07	7.25324e+07	5.1831e+07	7.19354e+07	4.69706e+07	2.05992e+07	1.69925e+07
M89T11_3	1.00059	0.000845986	0.00222749	0.99824	0.946534	UP	89.023	89.0216	89.0258	10.9103	10.8479	11.0396	45	20	22	7.41413e+07	5.2515e+08	5.66157e+08	5.25458e+08	2.61013e+08	4.81242e+08	4.16634e+08	2.90675e+08	5.98961e+08	3.35209e+08	4.13511e+08	2.88855e+08	3.56824e+08	5.37758e+08	3.20588e+08	2.7917e+08	2.56351e+08	9.16312e+06	4.39089e+08	3.99624e+08	1.95996e+09	2.89246e+08	2.60934e+08	2.64443e+08	2.30476e+09	1.05373e+08	8.83934e+08	3.62565e+08	6.09382e+08	9.59883e+08	1.03811e+09	6.70595e+08	6.67415e+08	7.81177e+08
M89T17_2	1.79723	-0.845775	-1.68998	0.103072	0.739182	DOWN	89.0231	89.0215	89.0253	17.4505	17.2551	17.6348	78	19	20	1.32488e+07	5.71222e+07	6.16404e+07	3.17834e+07	2.76804e+07	4.30427e+07	1.46554e+07	1.071e+07	7.53863e+07	3.88327e+07	8.89917e+07	4.7558e+07	5.5199e+07	1.09907e+08	4.54774e+07	4.90316e+07	2.39511e+07	3.34361e+07	2.16116e+07	3.122e+07	2.4763e+08	1.22629e+07	7.4601e+06	2.69618e+06	1.83384e+08	1.78213e+07	1.86629e+07	2.40839e+07	5.29518e+06	6.58095e+07	6.85871e+07	3.96778e+07	4.65358e+07	1.61456e+07
M89T19	1.0874	-0.120888	-0.441275	0.661394	0.921443	DOWN	89.0231	89.0213	89.0254	18.9779	18.6456	19.3612	152	19	20	1.08268e+07	4.04821e+07	2.22695e+07	3.72282e+07	2.5509e+07	3.64976e+07	5.24407e+07	5.08318e+07	3.29427e+07	4.48605e+07	3.91809e+07	5.33061e+07	6.71863e+07	2.416e+07	2.65846e+07	4.69696e+07	9.21496e+07	5.13337e+07	2.06396e+07	1.28827e+07	8.15574e+07	1.8684e+07	6.80227e+06	2.57252e+07	2.49075e+07	3.53351e+07	1.79541e+07	2.47284e+07	1.22096e+08	5.2071e+07	5.44822e+07	2.5128e+07	6.82824e+07	1.46638e+07
M89T16_3	1.36058	-0.444226	-1.26861	0.213877	0.81462	DOWN	89.0231	89.0214	89.0252	15.7106	15.5768	15.8428	62	19	20	1.50034e+07	4.61928e+07	3.69852e+07	3.39507e+07	2.33239e+07	4.70689e+07	4.73396e+07	5.82694e+07	8.95872e+07	4.98173e+07	6.08237e+06	2.82639e+07	3.79228e+07	3.82382e+07	2.40875e+07	3.99264e+06	1.08567e+08	5.25253e+07	3.13256e+06	3.90221e+07	8.61702e+07	2.10565e+07	7.69988e+06	2.98301e+07	1.45182e+08	3.36065e+07	1.80468e+07	2.07645e+07	3.64513e+07	3.81639e+07	6.69296e+06	1.47116e+07	1.11922e+08	1.58397e+07
M89T21_1	1.00902	-0.0129553	-0.0395825	0.968623	0.944989	DOWN	89.0231	89.0214	89.0253	20.7675	20.5136	20.9898	103	19	20	1.01344e+07	3.21693e+07	2.22615e+07	3.18817e+07	2.4823e+07	4.70574e+07	1.88315e+07	2.51231e+07	5.73927e+07	5.43787e+07	4.40764e+07	3.09916e+07	4.61348e+07	8.38155e+07	6.53282e+06	2.00624e+07	3.00587e+07	2.24195e+07	2.24828e+06	1.52099e+07	4.22893e+07	1.13964e+07	5.084e+06	1.41524e+07	6.61306e+07	1.89965e+07	1.48248e+07	2.18428e+06	4.34107e+07	5.13445e+07	1.02218e+08	4.22573e+07	6.50915e+07	1.20248e+07
M89T15_1	1.24751	-0.319055	-0.8806	0.384537	0.872118	DOWN	89.0231	89.0215	89.0254	15.363	15.1446	15.5759	93	19	20	1.51007e+07	4.27434e+07	3.5075e+07	3.42629e+07	2.62123e+07	4.97267e+07	4.416e+07	5.3565e+07	7.22714e+07	4.87678e+07	5.3146e+07	3.0261e+07	9.05913e+07	3.77729e+07	7.29631e+06	2.48774e+07	2.86032e+07	1.41253e+07	2.18309e+07	2.27109e+07	1.6154e+08	1.7784e+07	6.38929e+06	2.75991e+07	4.18488e+07	2.90595e+07	1.57906e+07	2.40383e+07	5.81471e+07	2.30837e+07	6.49949e+07	3.61356e+07	3.45334e+07	1.31275e+07
M89T24_1	1.56287	-0.644197	-1.55814	0.128621	0.757912	DOWN	89.0232	89.0213	89.0253	23.5951	23.3929	23.7592	67	17	20	8.87685e+06	4.72773e+07	4.07875e+07	3.02503e+07	2.82342e+07	9.85928e+07	4.46535e+07	6.37299e+06	1.49503e+07	9.45091e+07	4.76771e+07	9.52445e+07	5.74708e+07	9.62928e+07	4.24626e+07	3.62017e+07	1.17686e+07	2.20292e+07	1.43569e+07	1.2628e+07	9.06303e+07	5.49842e+06	6.18756e+06	1.02084e+07	1.3781e+08	4.58197e+07	1.97526e+07	2.00577e+06	2.10578e+07	4.59731e+07	1.75585e+07	8.95446e+07	9.1592e+07	1.58873e+07
M89T14_1	1.30109	-0.379723	-0.75238	0.457898	0.890359	DOWN	89.0232	89.0215	89.0253	14.0437	13.8027	14.3289	126	19	20	1.80583e+07	3.69742e+07	4.50219e+07	2.84178e+07	2.48117e+07	5.89718e+07	7.97048e+07	1.14534e+07	1.20658e+07	5.28018e+07	5.69968e+06	3.75124e+07	1.42845e+07	2.76488e+07	5.43614e+06	2.38854e+07	4.11501e+06	1.35954e+07	2.24019e+07	2.2386e+07	1.55518e+08	5.8333e+06	6.17916e+06	2.56149e+07	1.54376e+08	2.06344e+07	1.35283e+07	1.78271e+07	6.47711e+07	7.60435e+07	6.16743e+07	4.44752e+06	8.61186e+07	1.20773e+07
M89T11_2	1.14055	-0.189726	-0.515279	0.610033	0.915389	DOWN	89.0233	89.0222	89.0248	11.4407	11.2692	11.5878	63	19	19	2.35955e+07	3.86544e+07	3.57372e+07	3.38911e+07	2.17971e+07	2.64287e+07	3.51423e+07	3.32211e+07	4.63768e+07	3.02399e+07	3.61306e+07	3.85241e+07	4.92044e+07	5.00422e+07	1.72931e+07	2.33544e+07	1.67401e+07	2.65924e+07	2.1923e+07	2.24962e+07	1.18555e+08	2.91971e+06	7.53144e+06	1.85548e+07	1.51817e+08	3.94499e+07	1.52488e+07	1.67478e+07	4.565e+06	4.59628e+07	1.01798e+08	4.56952e+07	6.94148e+07	1.41433e+07
M89T13	1.01292	-0.0185235	-0.0446976	0.964585	0.944772	DOWN	89.0233	89.0218	89.0251	13.0716	12.7641	13.3171	93	19	20	1.74513e+07	7.14293e+07	5.38296e+07	7.0518e+07	7.71786e+07	1.0445e+07	1.06407e+08	7.53157e+07	1.67293e+08	1.1728e+08	1.10477e+08	7.94481e+07	3.82563e+07	1.31135e+08	1.03646e+08	1.04471e+08	2.93926e+07	5.03753e+07	1.77676e+07	1.02359e+07	1.1873e+07	2.01092e+07	1.02938e+07	5.60189e+07	1.78344e+08	1.20949e+08	2.35105e+07	1.11133e+08	3.34143e+07	6.14238e+06	1.6406e+08	1.7889e+08	1.80938e+08	1.99272e+07
M89T12_2	1.22179	-0.288994	-0.695173	0.492706	0.89731	DOWN	89.0233	89.0221	89.025	11.7861	11.5979	11.9801	82	19	20	1.8953e+07	3.85458e+07	4.03797e+07	3.15487e+07	2.08628e+07	7.26178e+07	2.19676e+07	4.10412e+07	3.40345e+07	2.05925e+07	2.99114e+07	2.06295e+07	2.36458e+07	2.1619e+07	2.88416e+06	2.95516e+07	4.13242e+07	4.28686e+07	1.84617e+07	1.40727e+07	1.31371e+08	8.13348e+06	6.02842e+06	2.83023e+07	1.61859e+08	3.14862e+07	1.41994e+07	1.7094e+07	3.50371e+07	8.90355e+07	5.17186e+07	2.71296e+07	4.47971e+07	5.11976e+07
M89T23_1	1.07037	0.0981048	0.301141	0.764873	0.931342	UP	89.0233	89.0215	89.0253	23.0995	22.9097	23.3883	82	19	20	8.50216e+06	3.47378e+07	2.58371e+07	3.71822e+07	2.67431e+07	3.57658e+07	5.36645e+07	2.31749e+07	5.53354e+07	5.59674e+07	4.0861e+07	4.0213e+07	5.25603e+07	1.01854e+08	4.65017e+06	7.5515e+07	4.0437e+07	9.25061e+06	5.38097e+06	2.38949e+07	1.10494e+07	9.35555e+06	7.06119e+06	2.66782e+07	2.2087e+07	8.52867e+07	2.28439e+07	2.07479e+07	3.89516e+07	5.53526e+07	5.53015e+07	6.89992e+06	8.56085e+07	1.85218e+07
M89T18_2	1.00928	0.0133235	0.0368831	0.970779	0.945105	UP	89.0233	89.0213	89.0255	17.9467	17.6407	18.2523	120	19	20	1.25658e+07	3.49131e+07	2.23054e+07	3.52371e+07	3.39056e+07	3.82221e+07	9.02047e+06	3.53858e+07	4.27604e+07	4.22573e+07	2.63609e+07	1.52715e+07	2.96679e+07	3.29533e+07	2.7295e+07	7.71501e+07	3.28266e+07	5.32304e+07	2.05952e+07	1.6635e+07	3.49072e+07	1.96949e+07	5.88004e+06	3.71661e+07	1.00982e+08	1.55136e+07	1.62369e+07	2.94636e+07	7.44345e+07	5.50012e+07	1.41721e+08	6.25756e+07	1.02166e+08	1.30539e+07
M89T17_1	1.05198	-0.0731119	-0.215038	0.830832	0.936446	DOWN	89.0233	89.0213	89.0253	16.8462	16.4906	17.2439	161	19	20	1.31277e+07	3.84536e+07	2.66036e+07	3.65534e+07	3.06478e+07	3.68837e+07	4.87835e+07	2.41055e+07	3.74913e+07	1.00908e+08	3.39684e+07	5.105e+07	3.24028e+07	3.98718e+07	2.89109e+07	5.62702e+07	4.75218e+07	3.2134e+07	1.62565e+07	8.3815e+06	9.11478e+06	1.63341e+07	6.65024e+06	3.49364e+07	1.07096e+08	2.6478e+07	1.53521e+07	1.03832e+07	3.53362e+07	1.30994e+08	8.4243e+06	8.00409e+07	4.29955e+07	1.38054e+07
M89T12_1	1.6109	-0.687869	-1.31544	0.198848	0.807729	DOWN	89.0233	89.0221	89.0248	12.4796	12.3191	12.7318	77	19	21	1.69951e+07	4.83702e+07	5.55079e+07	3.00268e+07	2.9812e+07	2.23707e+07	4.49562e+07	4.0579e+07	3.34777e+07	6.33304e+07	4.88919e+07	3.93379e+07	4.67889e+07	1.78279e+07	2.852e+07	3.23708e+06	3.65574e+07	4.11393e+07	4.07126e+07	3.07635e+07	2.51058e+08	1.18486e+07	6.38163e+06	1.98854e+07	1.3974e+08	1.99704e+07	1.50756e+07	2.71221e+06	1.45855e+07	4.95175e+07	1.39447e+08	4.95359e+07	4.21589e+07	4.42815e+07
M89T24_2	1.59665	-0.67505	-1.40698	0.172257	0.792993	DOWN	89.0234	89.0214	89.0252	23.9035	23.7727	24.0015	48	18	17	8.9857e+06	3.49787e+07	3.90407e+07	2.19075e+07	1.49058e+07	5.16322e+07	3.19511e+07	2.84487e+07	1.59805e+08	9.44666e+06	6.16857e+06	5.52522e+06	1.31058e+07	2.84403e+07	3.89814e+07	4.10117e+07	1.11475e+08	3.1379e+07	1.02891e+07	1.70175e+07	3.7846e+07	4.48265e+06	6.12786e+06	5.36407e+06	6.10757e+07	1.52271e+07	2.01426e+07	1.09134e+07	4.33838e+07	2.61052e+07	1.9856e+07	4.21939e+07	6.97169e+07	1.59614e+07
M89T15_2	1.32542	-0.406453	-1.15392	0.256695	0.830525	DOWN	89.0234	89.0214	89.0254	14.9261	14.7165	15.1387	89	19	20	1.654e+07	4.83989e+07	3.83811e+07	3.65158e+07	2.66962e+07	3.43202e+07	4.92508e+07	5.59405e+07	6.63566e+07	2.9425e+07	3.68809e+07	7.44524e+07	6.08658e+07	4.36688e+07	4.29315e+07	4.94536e+07	4.61867e+07	3.63448e+07	9.12648e+06	2.02416e+06	9.60431e+07	1.00482e+07	7.51543e+06	3.95299e+07	1.77614e+08	3.18728e+07	1.76805e+07	2.54089e+07	8.7766e+06	9.46587e+07	8.01211e+07	5.52835e+07	8.70682e+07	1.56935e+07
M89T16_1	1.15034	-0.202056	-0.699109	0.488711	0.896557	DOWN	89.0234	89.0214	89.0253	16.3055	16.1563	16.486	74	19	20	1.46634e+07	4.0866e+07	2.6043e+07	3.55253e+07	2.31916e+07	7.68213e+07	3.67429e+07	3.2197e+07	7.76776e+07	5.40742e+07	5.79362e+07	1.76098e+07	5.51221e+07	7.12773e+06	6.6882e+07	4.93341e+07	3.49129e+07	3.36918e+07	2.45761e+07	1.32244e+06	5.03031e+07	2.6785e+07	6.50622e+06	1.3052e+07	9.46459e+07	5.0177e+07	1.60921e+07	2.21739e+06	6.14655e+07	1.22367e+07	3.40397e+07	5.22515e+07	6.53357e+07	1.37072e+07
M89T20_2	1.24536	-0.316567	-0.992348	0.327145	0.854576	DOWN	89.0236	89.0214	89.0252	20.3225	20.1309	20.5113	74	19	19	1.04935e+07	4.29733e+07	2.84214e+07	3.45066e+07	2.67006e+07	3.77947e+07	1.01489e+08	2.3685e+07	2.59009e+07	8.23226e+07	4.4959e+07	5.33093e+07	3.22398e+07	5.24327e+07	9.73349e+07	3.84178e+07	4.48578e+07	3.30127e+07	1.5832e+07	1.42172e+07	8.99529e+06	3.37584e+07	6.16572e+06	2.65869e+07	8.6154e+07	1.41968e+07	1.83583e+07	2.72827e+07	4.11613e+07	1.009e+08	4.33587e+07	7.95892e+07	3.75551e+07	1.47916e+07
M89T16_2	1.16005	-0.214184	-0.674625	0.504196	0.899415	DOWN	89.0236	89.0213	89.0252	16.0357	15.8756	16.1437	58	18	19	1.44515e+07	3.84837e+07	2.80688e+07	3.31742e+07	2.22721e+07	3.29382e+07	4.74752e+07	6.56703e+07	4.19143e+07	1.2466e+07	5.32995e+07	2.31248e+07	2.68292e+07	3.76434e+07	3.69635e+07	3.30666e+07	9.95881e+06	1.7069e+07	2.08946e+07	1.79864e+07	9.71122e+07	2.12473e+07	7.87795e+06	5.02203e+07	1.15916e+08	3.79545e+07	1.88723e+07	3.11703e+07	1.16472e+07	3.75205e+07	7.7775e+07	3.87523e+07	1.04218e+08	1.65649e+07
M89T14_2	1.54567	-0.628235	-1.6327	0.115509	0.745944	DOWN	89.0236	89.0217	89.0252	13.589	13.3281	13.7985	89	18	20	1.7002e+07	4.43798e+07	4.02524e+07	2.87123e+07	1.56072e+07	5.67177e+07	5.14177e+07	2.71741e+07	4.44262e+07	8.28681e+07	3.43808e+07	7.29306e+06	3.89232e+07	1.38318e+07	4.09825e+07	3.34053e+07	4.53865e+07	3.19215e+07	1.11691e+07	1.30228e+07	1.37845e+08	1.75163e+07	7.20281e+06	3.3556e+07	1.58556e+08	4.55838e+07	1.56351e+07	1.8612e+07	2.12835e+07	4.34497e+07	5.98322e+07	3.09794e+07	5.45069e+07	1.38707e+07
M89T9_5	1.07615	0.105886	0.723876	0.474019	0.893692	UP	89.0424	89.0422	89.0435	8.8975	8.8264	8.96096	42	20	22	3.99956e+06	1.88473e+07	7.27973e+06	2.02826e+07	5.31044e+06	1.78516e+07	1.65093e+07	1.86195e+07	3.88217e+07	1.18542e+07	1.29265e+07	1.27209e+07	1.58434e+07	1.84671e+07	1.32566e+07	1.22782e+07	1.59433e+07	1.90665e+07	2.17204e+07	2.22644e+07	2.43191e+07	1.41225e+07	1.99275e+07	1.44153e+07	3.60185e+07	1.77857e+07	1.49311e+07	1.67511e+07	3.12747e+07	1.61407e+07	1.57415e+07	1.60897e+07	2.23745e+07	1.41931e+07
M89T8_5	1.37061	-0.454823	-0.966763	0.339482	0.858234	DOWN	89.0449	89.0278	89.0463	8.18652	7.96861	8.51608	39	8	14	5.3944e+07	1.86594e+08	1.57239e+08	1.36139e+08	1.80904e+08	654126	3.0523e+08	1.78005e+06	2.34869e+07	1.0923e+06	2.61723e+08	2.36351e+08	2.82649e+08	3.44231e+06	2.49727e+08	2.27071e+08	2.57147e+06	3.54584e+08	4.05571e+08	3.97483e+08	6.37712e+06	2.96677e+08	3.68895e+08	2.85281e+08	2.12319e+07	2.70944e+06	1.41687e+06	4.6791e+06	3.52714e+06	5.03744e+06	4.53785e+06	936050	8.00716e+06	1.07726e+07
M89T8_6	1.06376	0.0891753	0.188209	0.852104	0.937934	UP	89.0454	89.0444	89.0465	7.69807	7.37143	7.95168	49	20	22	1.6604e+07	3.93415e+07	5.382e+07	4.185e+07	2.68674e+07	1.87991e+07	2.30564e+07	2.18772e+07	5.79182e+07	1.73929e+07	7.44732e+06	1.45485e+07	1.69906e+07	1.10777e+07	1.73843e+07	1.39092e+07	2.18989e+07	2.74567e+07	2.16319e+07	3.32872e+07	1.98935e+08	2.35695e+07	2.8287e+07	2.28624e+07	1.88501e+08	3.16004e+07	8.22966e+07	2.19742e+07	5.33154e+07	9.11381e+07	1.04042e+08	2.5404e+07	2.47144e+07	7.64869e+07
M89T8_7	1.17066	0.227327	0.47364	0.638934	0.918906	UP	89.1119	89.111	89.1129	7.69676	7.62931	7.75906	40	16	21	6.93814e+06	1.11331e+07	1.5192e+07	1.30331e+07	1.00077e+07	2.01218e+06	4.88617e+06	3.08629e+07	1.19035e+07	5.04835e+06	1.69634e+06	5.98729e+06	7.22589e+06	7.864e+06	1.50955e+06	1.51458e+06	6.47227e+06	8.49124e+06	6.87562e+06	8.53247e+06	2.49094e+07	5.88027e+06	7.427e+06	5.88573e+06	6.76767e+07	1.0097e+07	2.50447e+07	3.25247e+07	1.11892e+07	3.8975e+07	1.3289e+07	7.38097e+06	5.38808e+06	1.88991e+07
M90T7	1.03655	0.0517856	0.46705	0.643204	0.919401	UP	89.9687	89.9678	89.9697	7.3145	6.98837	7.4232	52	20	22	571488	3.67769e+06	1.01151e+06	3.8121e+06	834597	3.56539e+06	3.92486e+06	3.64099e+06	4.23873e+06	2.8832e+06	1.80528e+06	3.00021e+06	2.16762e+06	4.43429e+06	3.68735e+06	2.15247e+06	2.51082e+06	4.91178e+06	4.38179e+06	4.5761e+06	4.56011e+06	3.93675e+06	4.18711e+06	3.34397e+06	5.64507e+06	3.15835e+06	2.53384e+06	4.0821e+06	5.57888e+06	3.35234e+06	3.51068e+06	4.39168e+06	4.75859e+06	3.0346e+06
M90T11	1.23212	-0.301139	-0.933275	0.356682	0.863513	DOWN	90.0264	90.0259	90.0274	10.9131	10.5689	11.0245	30	15	13	649832	4.58476e+06	3.23157e+06	3.72105e+06	2.71211e+06	5.83421e+06	225690	938108	9.30085e+06	4.44026e+06	6.67613e+06	3.74134e+06	8.43503e+06	6.81945e+06	5.66673e+06	5.85642e+06	5.32973e+06	1.04933e+07	1.39197e+06	325704	7.32579e+06	161825	1.47083e+06	1.15986e+06	6.10204e+06	4.46804e+06	2.65648e+06	5.67625e+06	344256	3.01343e+06	3.25034e+06	1.92734e+06	1.4614e+06	2.52192e+06
M90T8	1.06409	0.0896176	0.198692	0.843885	0.937367	UP	90.0266	90.025	90.0282	7.68791	7.62594	7.73245	42	20	22	3.9298e+08	1.04954e+09	1.33776e+09	1.1168e+09	7.43417e+08	6.15615e+08	6.1608e+08	5.80277e+08	1.26356e+09	4.59213e+08	4.89672e+08	4.6468e+08	5.64945e+08	6.24847e+08	5.00552e+08	4.62359e+08	5.1728e+08	7.35939e+08	7.08512e+08	7.77123e+08	4.41309e+09	5.67374e+08	6.56607e+08	5.86661e+08	5.38634e+09	8.07656e+08	2.04821e+09	6.23862e+08	1.22482e+09	2.88103e+09	2.63391e+09	7.38078e+08	9.58376e+08	2.13094e+09
M90T9_1	1.75703	0.813138	1.05094	0.299718	0.845501	UP	90.0267	90.0257	90.0278	8.57774	8.18973	8.82071	73	16	21	1.65717e+07	1.66723e+07	3.4161e+07	2.92937e+07	4.34673e+07	7.25022e+06	8.29119e+06	8.34513e+06	1.51628e+07	5.50713e+06	1.26086e+06	4.41866e+06	1.13856e+07	1.54182e+06	1.31814e+06	1.09523e+06	8.86996e+06	3.12387e+06	7.72532e+06	1.51658e+07	5.5341e+07	6.97009e+06	1.58831e+07	1.88652e+06	1.52903e+08	5.97195e+06	5.3237e+06	1.1519e+07	1.487e+07	3.14869e+07	3.86621e+07	3.1719e+07	885318	1.92889e+08
M90T9_2	1.20598	-0.2702	-0.576857	0.569734	0.909943	DOWN	90.0267	90.0259	90.0274	9.19498	8.93486	10.1458	49	15	13	7.35863e+06	7.71846e+06	9.76427e+06	6.40018e+06	3.16548e+06	5.72543e+06	4.65931e+06	1.65726e+06	3.04214e+06	5.80927e+06	1.05001e+06	7.05808e+06	3.93035e+06	6.46902e+06	5.31696e+06	2.8732e+06	1.07804e+06	1.17642e+07	4.1876e+06	6.25831e+06	4.70726e+07	6.86987e+06	7.89273e+06	1.18132e+07	9.84171e+06	1.68894e+06	3.83857e+06	1.20624e+07	3.17315e+06	5.24578e+06	4.73462e+06	8.76016e+06	8.57073e+06	3.76324e+06
M90T9_3	1.19592	0.25812	0.506244	0.61625	0.916171	UP	90.044	90.043	90.0443	8.88231	8.84493	8.93239	21	9	12	1.82569e+06	2.64314e+06	3.93866e+06	3.16098e+06	2.44033e+06	2.54274e+06	2.25421e+06	1.30591e+06	2.73238e+06	1.53763e+06	1.66658e+06	1.56811e+06	2.01663e+06	2.34375e+06	832386	1.57392e+06	1.75737e+06	1.34116e+06	1.73128e+06	1.70247e+06	1.92283e+07	2.25226e+06	1.27281e+06	862932	2.33999e+06	2.04907e+06	6.65754e+06	1.08642e+06	2.66478e+06	8.97432e+06	8.14337e+06	3.19433e+06	3.21073e+06	5.98272e+06
M91T8_1	1.07701	0.107029	0.236458	0.814738	0.935272	UP	91.0278	91.0269	91.0291	7.68972	7.63789	7.88972	43	20	22	7.22154e+07	1.843e+08	2.37371e+08	1.98492e+08	1.31445e+08	1.12741e+08	1.07585e+08	9.8164e+07	2.23441e+08	8.15831e+07	8.97027e+07	7.85551e+07	1.00559e+08	1.0803e+08	7.80567e+07	8.26143e+07	8.90227e+07	1.31082e+08	1.26378e+08	1.4134e+08	8.45909e+08	9.6827e+07	1.20019e+08	7.7712e+07	8.96672e+08	1.43172e+08	3.35932e+08	1.04527e+08	2.06142e+08	5.39056e+08	4.59982e+08	1.3398e+08	1.61217e+08	3.71663e+08
M91T8_2	1.35379	-0.437006	-0.349952	0.728282	0.92814	DOWN	91.028	91.0269	91.0294	8.31239	8.16792	8.95911	33	10	7	1.00914e+07	7.84744e+06	1.98431e+07	5.79664e+06	1.79558e+07	389400	487895	1.86817e+07	1.00593e+06	320189	320595	282208	1.65555e+07	455555	360575	360597	368285	682896	2.41695e+06	2.67752e+06	1.0134e+07	1.21139e+06	1.44588e+06	1.01029e+07	8.86887e+07	416638	5.83819e+06	535823	1.16562e+06	3.1506e+06	8.56524e+07	671622	658657	6.6387e+06
M92T0	1.28714	0.36417	0.599027	0.552621	0.907413	UP	91.9789	91.978	91.9797	0.405019	0.0261839	0.716352	54	3	11	1.39872e+06	1.73786e+06	2.77798e+06	2.23687e+06	2.60345e+06	891642	784756	637751	1.35348e+06	898206	856609	857267	978373	907991	831421	707188	828719	4.29994e+06	503321	503606	1.21454e+07	382781	467830	406635	5.51431e+06	1.12123e+06	2.26567e+06	719403	961430	911164	1.0874e+06	2.39136e+06	1.01919e+07	1.01644e+06
M93T6	1.0304	0.0432096	0.0453326	0.964156	0.944749	UP	92.9265	92.926	92.9277	6.44037	6.0923	6.62269	37	13	7	2.91386e+07	5.23643e+07	6.32201e+07	5.39564e+07	1.50792e+08	2.42771e+08	1.60095e+08	8.61308e+07	8.32118e+07	3.57471e+06	3.69847e+06	8.52626e+07	1.0634e+08	2.45649e+07	2.73142e+07	8.39493e+07	4.89196e+07	1.712e+07	8.54867e+06	7.12575e+06	4.28834e+06	4.47262e+07	3.81164e+06	4.74449e+06	1.0886e+06	8.46535e+06	3.95623e+06	6.4537e+07	7.02653e+08	3.26016e+06	8.36268e+06	1.77783e+08	5.52281e+07	3.00031e+06
M93T7_1	1.02151	-0.0306971	-0.0865892	0.93153	0.942924	DOWN	92.9266	92.9247	92.9284	7.48317	7.25682	7.54618	41	17	21	3.86385e+07	2.87918e+08	2.64907e+08	2.81856e+08	1.74971e+08	3.5067e+07	1.39589e+08	2.46866e+07	3.2531e+08	3.0778e+07	1.55468e+08	2.91596e+07	1.68332e+08	1.22722e+08	1.31589e+08	1.16837e+08	1.08511e+08	4.97326e+08	4.80105e+08	4.22593e+08	7.5377e+08	3.14464e+08	4.19149e+08	4.64536e+08	1.01836e+09	2.70937e+08	1.52518e+08	2.42563e+07	4.99632e+07	2.10009e+08	1.97862e+08	1.52897e+08	2.89484e+08	1.41511e+08
M93T7_2	1.4356	0.521651	1.84206	0.0734097	0.714865	UP	92.9267	92.9256	92.9283	6.91697	6.82314	7.14216	46	20	22	4.02348e+07	2.72871e+08	2.2485e+08	3.91733e+08	1.89705e+08	2.32439e+08	1.25096e+08	2.1735e+08	1.06314e+09	2.01281e+08	2.02527e+08	1.99731e+08	2.26044e+08	2.32632e+08	1.841e+08	2.28626e+08	2.08804e+08	1.21324e+08	4.01864e+08	4.8188e+08	1.50656e+07	1.26722e+07	4.65366e+08	4.12578e+08	2.24901e+08	3.73466e+08	1.95578e+08	2.11145e+08	9.91274e+08	2.90467e+08	2.51386e+08	3.0155e+08	2.21969e+08	2.03536e+08
M93T8	1.29488	-0.372821	-0.375908	0.710157	0.926441	DOWN	92.9269	92.9258	92.9282	8.09684	7.85263	8.18319	24	9	11	3.07277e+06	2.92084e+06	7.34694e+06	2.25568e+06	3.08345e+06	6.69707e+06	274859	760462	3.35003e+07	356797	1.65053e+06	383700	410347	1.95128e+06	336269	1.11642e+06	405471	1.32795e+06	682418	3.2381e+06	841103	1.90349e+06	594379	1.51949e+06	466411	3.48704e+06	351296	1.70661e+06	815666	460889	455274	9.91231e+06	776506	327730
M95T7_2	1.15728	0.210739	0.809144	0.425318	0.882944	UP	94.9238	94.9219	94.9261	6.95012	6.83709	7.15054	45	20	22	2.72987e+07	2.10817e+08	1.64624e+08	2.43975e+08	8.44512e+07	1.4325e+08	2.86516e+07	9.00011e+07	6.86248e+08	1.31896e+08	1.32825e+08	1.38195e+08	1.51594e+08	8.99027e+07	1.18221e+08	1.50326e+08	1.38169e+08	3.3838e+08	2.82791e+08	3.13061e+08	8.28681e+07	2.69313e+08	3.04993e+08	8.70659e+07	5.3859e+08	2.33622e+08	1.27685e+08	1.40994e+08	3.30036e+08	1.94176e+08	1.72681e+08	1.93744e+08	2.80151e+08	1.24981e+08
M95T7_1	1.05013	0.0705696	0.200145	0.842573	0.937276	UP	94.9243	94.9227	94.926	7.48317	7.40346	7.54145	37	17	20	2.6462e+07	2.01477e+08	1.87826e+08	2.11578e+08	1.3123e+08	2.4095e+07	9.19329e+07	1.70297e+07	4.20274e+08	8.12713e+07	1.03955e+08	6.4058e+07	2.51018e+07	7.87816e+07	8.88262e+07	2.23125e+07	7.43927e+07	3.40697e+08	3.22682e+08	3.08126e+08	6.81299e+08	1.66296e+08	2.95284e+08	3.09092e+08	5.14038e+08	1.77189e+08	1.0114e+08	1.55949e+07	4.82662e+08	1.33321e+08	1.4104e+08	1.02905e+08	4.25657e+07	1.01935e+08
M95T11	1.18984	0.250771	0.555746	0.581858	0.911654	UP	94.979	94.9788	94.9801	11.0195	10.9595	11.0431	19	10	9	2.55094e+06	1.40701e+06	1.17721e+06	1.67412e+06	1.88622e+06	2.32676e+06	2.71e+06	1.12491e+06	528733	2.83041e+06	2.20761e+06	2.53872e+06	3.19166e+06	2.87226e+06	535550	2.45992e+06	2.60924e+06	294762	240024	219622	336594	154719	235249	186028	537453	5.55995e+06	645888	1.30849e+06	386460	4.35961e+06	676648	2.66722e+06	6.09213e+06	3.18118e+06
M95T9_1	1.05434	-0.076335	-0.131854	0.895894	0.940788	DOWN	94.9792	94.979	94.9804	9.00556	8.96353	9.27014	19	11	7	3.27863e+06	6.31123e+06	5.51928e+06	5.98597e+06	1.00181e+07	8.52819e+06	1.71807e+07	5.65388e+06	8.24422e+06	4.31416e+06	2.33823e+06	1.15483e+07	1.35016e+07	9.58096e+06	1.23904e+07	1.45789e+07	1.00639e+07	1.16921e+06	1.11908e+06	1.12008e+06	870292	1.02841e+06	1.12654e+06	930258	937301	3.44013e+07	326362	9.2306e+06	7.22083e+06	657079	470812	1.77572e+07	3.14601e+07	466392
M95T5_1	1.36889	0.453008	1.02862	0.311612	0.849608	UP	94.9796	94.9788	94.9803	5.4415	5.2943	5.64736	33	13	15	4.33045e+06	1.45564e+07	1.06043e+07	1.99262e+07	2.18139e+07	2.91484e+07	3.01047e+06	2.13966e+07	2.94153e+07	4.21689e+06	3.39664e+07	1.24628e+07	4.93695e+06	4.02811e+06	3.09746e+06	3.7156e+06	1.76063e+07	1.91388e+07	9.49299e+06	4.14445e+06	3.14927e+07	9.42819e+06	1.56956e+07	1.0737e+07	2.39975e+07	9.53146e+07	5.05988e+06	2.75917e+06	4.85026e+07	5.34621e+07	3.12974e+07	1.75047e+07	2.73679e+07	5.68831e+06
M95T0	1.09035	0.124794	0.443395	0.660012	0.921292	UP	94.9797	94.9787	94.9808	0.0840951	0.0306401	0.3248	43	19	20	7.6028e+06	4.60265e+07	2.4898e+07	5.01845e+07	3.53952e+07	4.16239e+07	5.78584e+07	0	8.554e+07	3.08638e+07	3.3674e+07	3.6535e+07	3.07667e+07	6.7194e+07	4.39105e+07	4.68449e+07	6.39578e+07	3.37684e+07	2.71637e+07	4.15198e+07	4.10594e+07	4.46757e+07	4.8496e+07	2.51357e+07	1.19943e+08	6.06517e+07	0	0	9.90554e+07	1.09903e+08	1.12689e+08	7.75483e+07	8.33043e+07	2.52847e+07
M95T4_1	1.61648	0.692857	1.64173	0.112119	0.744238	UP	94.9798	94.9787	94.9806	4.20262	3.85926	4.31832	71	20	22	5.89929e+06	2.80532e+07	1.72701e+07	4.53474e+07	4.597e+07	3.30285e+07	3.94501e+07	3.15853e+07	6.51261e+07	2.85576e+07	1.58826e+07	3.12701e+07	2.27824e+07	3.07874e+07	1.33516e+07	4.60412e+07	2.0642e+07	1.46308e+07	4.64583e+07	3.66405e+06	2.9807e+07	1.49094e+06	2.0844e+07	6.21634e+06	5.94466e+07	2.32709e+08	1.9158e+07	1.04325e+07	5.10929e+07	5.13631e+07	5.27865e+07	5.03303e+07	7.99584e+07	2.18273e+07
M95T4_2	1.39133	0.476469	1.02497	0.311538	0.849584	UP	94.9799	94.9789	94.9805	3.69438	3.5428	3.81438	25	8	11	4.94165e+06	7.23533e+06	8.56161e+06	1.00668e+07	9.34105e+06	1.63257e+07	2.15006e+06	1.68592e+06	2.05245e+07	2.1357e+06	2.10719e+07	2.2158e+06	2.64122e+06	2.42749e+06	2.13231e+06	2.06687e+06	2.41601e+06	2.41505e+06	4.56174e+06	2.56123e+06	4.22868e+06	2.06732e+06	2.05083e+06	2.55151e+07	2.35133e+07	5.89433e+06	2.76107e+06	1.88553e+06	1.95803e+07	3.29813e+07	4.35144e+06	6.36978e+06	1.22752e+07	3.33267e+06
M95T6_2	1.1222	0.166332	0.276518	0.783578	0.93287	UP	94.98	94.9788	94.9805	5.82921	5.66997	6.02977	29	10	10	3.36814e+06	9.90156e+06	1.38615e+07	1.11115e+07	1.44877e+07	1.09621e+06	1.04228e+06	1.16664e+06	4.62699e+07	1.56656e+06	960235	1.49827e+06	2.17321e+06	1.61029e+06	1.16564e+06	1.85764e+06	9.02124e+06	1.58703e+06	1.45061e+07	4.5583e+07	1.9491e+07	5.14771e+06	1.75925e+07	1.765e+07	7.0457e+06	5.18161e+07	1.92197e+06	1.29724e+06	5.94371e+06	3.88131e+06	2.84028e+06	1.88425e+06	3.83688e+07	2.97089e+06
M95T2_2	1.0594	0.0832463	0.234641	0.815689	0.935342	UP	94.98	94.9788	94.9808	2.30374	2.10729	2.56224	34	11	11	6.44323e+06	1.60328e+07	1.29237e+07	1.69851e+07	1.33671e+07	1.80566e+06	5.18971e+06	4.00507e+06	1.24587e+07	5.58482e+06	2.42794e+07	5.23832e+06	6.10583e+06	1.92844e+07	5.13711e+06	4.90514e+06	5.18044e+06	2.79971e+07	4.0706e+06	2.78581e+07	2.39792e+07	2.65898e+07	3.97108e+07	3.4444e+07	3.68308e+07	4.92527e+07	6.45325e+06	4.23039e+06	3.94968e+07	4.19395e+07	1.03256e+07	2.9083e+07	1.42949e+07	7.26092e+06
M95T1_2	1.12828	0.17413	0.415582	0.68	0.923428	UP	94.98	94.9787	94.9808	1.3974	1.20727	1.60398	30	10	10	6.57615e+06	1.78634e+07	1.84408e+07	2.0155e+07	1.71717e+07	4.66178e+07	5.65651e+06	4.44636e+06	6.12923e+07	5.8429e+06	6.32936e+06	5.34954e+06	6.63638e+06	5.89449e+06	5.47794e+06	5.23761e+06	5.51547e+06	2.281e+07	4.08121e+06	2.59146e+07	3.05757e+07	1.35927e+07	1.81312e+07	1.76781e+07	6.01879e+07	6.04244e+07	7.00112e+06	4.48954e+06	1.04517e+07	4.67553e+07	4.46771e+07	9.05425e+06	4.86212e+07	7.88478e+06
M95T3_2	1.16883	0.225066	0.42379	0.673989	0.922798	UP	94.98	94.9788	94.9809	2.85828	2.5979	3.02989	36	10	12	6.29392e+06	1.55983e+07	1.91078e+07	1.82318e+07	2.11639e+07	3.9248e+06	3.54331e+06	2.57969e+06	4.26187e+06	3.64925e+06	2.17954e+07	3.66217e+06	4.10728e+06	3.86233e+06	3.63993e+06	3.50981e+06	3.80353e+06	7.9915e+07	1.93245e+07	1.66542e+07	2.41167e+07	1.1619e+07	2.09931e+07	3.55481e+07	4.14559e+07	4.03456e+07	4.57607e+06	2.91483e+06	3.271e+07	5.05679e+07	3.52235e+07	4.33316e+06	2.29885e+07	4.97285e+06
M95T6_1	1.20973	0.274684	0.503287	0.617712	0.916353	UP	94.98	94.9788	94.9803	6.23346	6.03925	6.36719	28	10	10	4.02283e+06	9.62858e+06	1.05239e+07	1.1648e+07	1.52434e+07	410176	216472	1.17007e+06	2.25708e+07	1.81649e+07	1.53573e+07	1.68963e+06	1.70757e+06	674770	427319	1.31754e+06	916059	1.02727e+07	1.73271e+07	1.85764e+07	3.08543e+07	1.42843e+06	1.63601e+06	2.07546e+07	2.70996e+07	5.47274e+07	2.29849e+06	641267	741453	3.77795e+06	1.75995e+06	505896	3.58977e+07	1.82448e+06
M95T2_1	1.08017	-0.111257	-0.293928	0.77036	0.931797	DOWN	94.98	94.9787	94.9808	1.84892	1.67074	2.07094	35	11	10	6.30995e+06	1.65804e+07	1.37851e+07	1.53499e+07	1.32887e+07	2.61937e+07	4.36482e+06	3.58732e+06	4.88371e+07	1.88154e+07	5.01675e+06	4.26393e+06	5.36107e+06	4.83045e+06	4.33015e+06	4.201e+06	3.06393e+07	1.83341e+07	1.34329e+07	2.70357e+07	4.64078e+07	1.49172e+07	2.00117e+07	2.16581e+07	9.37023e+06	4.95436e+07	5.69007e+06	3.51222e+06	3.28842e+07	4.00071e+07	8.6121e+06	7.27811e+06	1.55735e+07	6.52185e+06
M95T3_1	1.19593	-0.258138	-0.53689	0.594489	0.913368	DOWN	94.98	94.9787	94.9809	3.26183	3.11044	3.47594	38	14	10	6.32848e+06	1.87386e+07	1.97275e+07	1.56686e+07	1.70658e+07	1.52442e+07	3.76665e+06	2.97465e+06	7.7121e+07	3.88532e+06	1.83539e+07	3.76391e+06	4.25071e+07	2.25601e+07	3.82264e+06	3.76946e+06	1.89452e+06	4.91237e+07	1.79718e+07	4.20504e+07	4.49866e+06	1.36358e+07	1.22894e+07	1.59608e+07	1.95774e+07	6.31058e+07	4.68295e+06	3.11925e+06	6.24177e+06	4.13976e+07	7.6114e+06	6.16342e+06	5.09356e+07	5.56154e+06
M95T5_2	1.23189	0.300868	0.679741	0.500868	0.898814	UP	94.98	94.9789	94.9807	5.16962	5.00026	5.22887	23	7	12	3.52056e+06	9.88829e+06	1.17804e+07	1.21812e+07	9.88337e+06	3.13056e+06	2.66433e+06	2.25628e+06	6.09263e+06	3.1429e+06	3.3437e+06	3.11013e+06	3.63501e+06	3.42836e+06	2.85722e+06	3.02176e+06	3.59064e+06	2.10204e+07	1.02549e+07	4.34927e+06	2.3785e+07	1.12676e+07	1.78208e+07	1.88278e+07	5.01666e+07	9.09216e+06	3.30988e+06	1.87992e+06	4.90357e+06	2.22609e+06	3.07049e+07	1.13953e+07	9.49344e+06	4.79771e+06
M95T1_1	1.11294	0.154374	0.33038	0.742837	0.929449	UP	94.98	94.9787	94.9808	0.585524	0.391655	0.802851	34	11	10	7.27174e+06	1.52244e+07	1.60874e+07	1.69438e+07	1.76408e+07	1.90404e+07	4.25502e+06	3.52517e+06	5.58985e+07	1.9743e+07	4.69175e+06	3.93748e+06	4.97894e+06	4.45472e+06	4.16105e+06	3.90671e+06	4.19479e+06	2.0267e+07	1.47597e+07	3.30949e+07	2.09827e+07	1.2893e+07	1.26143e+07	2.14304e+06	5.49455e+07	6.72258e+07	5.52023e+06	3.77083e+06	3.1851e+07	5.52844e+07	8.42828e+06	2.90126e+07	3.34323e+07	6.10211e+06
M95T7_3	1.07243	0.100887	0.228033	0.820849	0.935723	UP	94.9895	94.98	94.9907	7.34764	6.90694	7.5605	55	19	22	860541	3.55551e+06	3.89759e+06	3.81304e+06	3.36906e+06	5.5571e+06	4.97239e+06	147566	1.85529e+07	1.95305e+06	2.95825e+06	3.94525e+06	4.9292e+06	5.02736e+06	1.58417e+06	3.99133e+06	4.43853e+06	1.20464e+06	1.65499e+06	3.31897e+06	2.04454e+06	568286	1.30066e+06	1.48372e+06	1.47723e+06	8.01804e+06	4.1019e+06	381635	1.29821e+07	1.01127e+07	3.15191e+06	8.89907e+06	4.19447e+06	4.07934e+06
M95T9_2	1.28223	-0.358654	-1.22185	0.228918	0.820707	DOWN	95.0239	95.0233	95.0252	9.11708	9.03255	9.21498	41	20	21	2.60064e+06	8.45873e+06	4.73591e+06	6.5969e+06	5.13911e+06	1.5717e+07	1.50916e+07	1.28649e+07	1.28345e+07	4.57483e+06	4.33143e+06	1.05064e+07	1.3823e+07	1.54594e+07	6.25986e+06	1.18917e+07	1.21819e+07	4.39466e+06	4.74485e+06	4.48995e+06	3.88662e+06	3.83482e+06	4.79716e+06	4.00962e+06	3.48045e+06	1.18777e+07	1.44939e+06	1.39751e+07	1.44428e+07	2.60722e+06	518986	1.27122e+07	1.91917e+07	1.74308e+06
M97T13_1	1.50107	-0.585992	-1.02828	0.310335	0.84918	DOWN	96.7571	96.7569	96.7574	12.7116	12.6321	12.8011	23	12	11	1.65156e+06	3.96147e+06	4.42479e+06	2.6396e+06	3.84963e+06	6.46432e+06	6.7744e+06	1.39213e+07	1.51097e+07	3.66764e+06	4.38923e+06	4.29019e+06	4.47273e+06	6.84217e+06	4.33074e+06	3.74326e+06	5.03577e+06	13267.9	30861	38351.2	55151.1	21422.7	13196	0	15733.5	1.44074e+06	3.5602e+06	1.33536e+07	1.31684e+07	2.4638e+06	657092	4.18318e+06	3.7635e+06	3.63843e+06
M97T7_1	1.12338	0.16785	0.365387	0.716849	0.927077	UP	96.9211	96.9203	96.9227	7.48804	7.399	7.54367	28	12	16	4.38653e+06	3.04426e+07	3.5302e+07	3.41987e+07	3.08868e+07	3.53887e+06	3.57115e+06	847739	1.94587e+07	1.13304e+07	1.40324e+07	2.97816e+06	3.80388e+06	3.39722e+06	1.23851e+07	1.27482e+07	3.2989e+06	2.58973e+07	6.73606e+07	8.28223e+07	1.23077e+08	3.00776e+07	7.05845e+07	3.53737e+07	8.22684e+07	2.49574e+07	1.33886e+07	2.03678e+06	1.68569e+07	1.98141e+07	4.4341e+06	4.63137e+06	2.72177e+07	1.26654e+07
M97T7_2	1.3249	0.405886	0.858555	0.395774	0.875296	UP	96.9215	96.9204	96.9226	6.93182	6.80633	7.10386	28	11	15	4.68385e+06	1.95314e+07	2.41637e+07	2.58772e+07	2.36558e+07	4.69007e+06	4.93315e+06	1.05805e+07	1.09361e+08	1.80562e+07	1.84613e+07	4.42719e+06	5.51599e+06	5.02336e+06	1.78053e+07	4.67722e+06	4.98877e+06	2.0469e+07	2.46214e+07	1.15032e+07	1.65654e+07	9.34863e+06	1.2337e+07	4.68282e+07	4.04357e+07	3.43867e+07	1.7286e+07	2.02325e+07	1.04014e+08	2.56653e+07	2.38407e+07	6.39778e+06	9.50816e+06	1.15525e+07
M97T8_1	1.21754	0.283971	0.363607	0.718069	0.927192	UP	96.9587	96.9462	96.9613	8.49169	8.40861	8.68347	46	20	22	4.30816e+08	6.22655e+08	1.17015e+09	7.58109e+08	1.24375e+09	4.20643e+08	4.17288e+08	3.01201e+08	5.50172e+08	2.96071e+08	3.32566e+08	3.02084e+08	3.62816e+08	4.11125e+08	3.07068e+08	2.84462e+08	3.19347e+08	5.02436e+08	4.0098e+08	5.10198e+08	5.57194e+09	4.23152e+08	3.72363e+08	3.45932e+08	2.12647e+07	4.87197e+08	1.36213e+06	2.96424e+08	5.36894e+08	4.6754e+09	4.45267e+09	4.28977e+08	5.37479e+08	2.88021e+06
M97T13_2	1.21995	-0.286826	-0.71185	0.48072	0.895018	DOWN	96.9682	96.9585	96.9698	13.1315	12.9736	13.3954	20	11	5	750996	3.13698e+06	2.33418e+06	2.57139e+06	2.80978e+06	978728	2.24153e+06	1.62992e+06	2.36995e+06	8.85489e+06	248483	2.70402e+06	3.52262e+06	2.99682e+06	1.01769e+06	8.20389e+06	3.00718e+06	7.14948e+06	1.91955e+06	2.31157e+06	3.21487e+06	1.23482e+06	2.02521e+06	3.27822e+06	3.8301e+06	1.10536e+06	1.01965e+06	254438	1.76468e+06	1.06306e+06	957232	814486	1.16792e+07	440962
M97T6	1.04086	-0.057779	-0.0788528	0.937627	0.943274	DOWN	96.9684	96.9681	96.9694	6.15843	5.8069	6.315	27	11	7	6.39698e+06	2.14934e+07	2.36038e+07	2.06497e+07	4.36613e+07	3.6085e+07	8.5134e+07	3.17347e+07	1.18669e+07	9.60299e+06	3.52857e+06	3.4073e+07	1.45207e+07	6.32005e+07	3.79405e+07	1.80284e+07	4.04831e+07	1.1826e+06	1.31317e+06	1.43909e+06	1.71925e+06	3.52467e+07	868632	963764	937463	4.06732e+06	3.12294e+06	8.36398e+07	1.75554e+08	3.66839e+07	8.32035e+06	6.71603e+06	6.67826e+06	3.45058e+06
M97T7_3	1.07806	0.108436	0.443867	0.660337	0.921328	UP	96.9685	96.9681	96.97	6.74536	6.52006	6.91439	52	20	22	1.29265e+07	7.02905e+07	4.83766e+07	7.57773e+07	2.806e+07	4.96527e+07	3.89267e+07	3.6806e+07	8.77485e+07	4.14642e+07	4.17503e+07	3.85755e+07	4.55745e+07	6.01292e+07	3.3096e+07	3.33621e+07	4.43912e+07	8.69437e+07	4.60878e+07	1.60418e+08	1.85961e+08	2.99183e+07	9.13871e+07	8.19899e+07	1.71627e+08	1.23062e+08	6.2651e+07	3.23449e+07	8.17921e+07	7.61534e+07	6.99733e+07	5.32835e+07	8.41642e+07	6.47284e+07
M97T20_2	1.58171	-0.661488	-1.8065	0.0812693	0.722856	DOWN	96.9688	96.9677	96.9702	19.7684	19.4328	20.0681	89	15	13	1.60655e+06	4.56724e+06	3.68367e+06	2.88753e+06	2.02331e+06	850977	6.00886e+06	3.16114e+06	1.54951e+06	4.08031e+06	7.02479e+06	3.75899e+06	1.03083e+06	950471	863383	3.71353e+06	5.82799e+06	4.9212e+06	7.27746e+06	4.46224e+06	5.64523e+06	6.40427e+06	5.7276e+06	1.01603e+06	1.70699e+07	1.13467e+06	917631	5.20064e+06	1.10688e+06	1.01962e+06	916443	817643	5.22278e+06	1.93614e+06
M97T8_2	1.36919	0.453323	2.43878	0.019387	0.674797	UP	96.9689	96.9679	96.9697	7.64151	7.42541	7.81234	54	20	22	1.61281e+07	7.15762e+07	3.05142e+07	9.80015e+07	3.94807e+07	6.92991e+07	6.51116e+07	7.63872e+07	8.6016e+07	7.27132e+07	1.04922e+08	4.64987e+07	8.61141e+07	6.77692e+07	5.88877e+07	1.15795e+08	6.54006e+07	1.07476e+08	5.74016e+07	3.37533e+07	4.18398e+07	2.19062e+07	3.05683e+07	7.94611e+07	1.44203e+08	1.41197e+08	4.94551e+07	6.55715e+07	1.26996e+08	8.90837e+07	1.00242e+08	1.03358e+08	2.28762e+08	5.23573e+07
M97T20_1	1.09419	-0.129858	-0.390634	0.698223	0.925277	DOWN	96.9689	96.9677	96.9701	20.2964	20.0904	20.5021	65	15	14	1.23491e+06	3.61034e+06	2.6967e+06	3.29956e+06	2.43409e+06	896003	2.4416e+06	9.08785e+06	1.67313e+06	6.03574e+06	810655	4.7082e+06	1.04631e+06	982032	864627	729681	3.63745e+06	3.58163e+06	5.20145e+06	6.09366e+06	934324	4.74385e+06	3.79016e+06	5.99097e+06	8.95738e+06	1.15243e+06	926651	5.16933e+06	1.18522e+06	1.11136e+06	950093	903714	6.92998e+06	1.38452e+06
M97T19_2	1.26725	-0.341699	-0.918055	0.365941	0.866496	DOWN	96.9689	96.9676	96.9701	19.1536	18.8871	19.4096	69	15	16	1.62354e+06	7.46609e+06	6.711e+06	5.89158e+06	3.89482e+06	1.59869e+06	8.57634e+06	8.77063e+06	2.58638e+06	4.21267e+06	5.06631e+06	5.02742e+06	1.80593e+06	1.68439e+06	1.533e+06	443502	6.8705e+06	1.37412e+07	9.50283e+06	5.99542e+06	9.03032e+06	3.93522e+06	1.8076e+07	1.29331e+07	2.7932e+07	1.82378e+06	1.55965e+06	7.8594e+06	1.89366e+06	7.85642e+06	1.56997e+06	1.43591e+06	9.03959e+06	5.44906e+06
M97T8_3	1.39253	0.477712	1.10197	0.278663	0.837485	UP	96.9689	96.9678	96.9698	8.06364	7.88814	8.18451	35	14	12	8.07686e+06	3.41307e+07	2.59387e+07	4.75281e+07	5.01169e+07	4.86744e+06	5.25431e+07	2.74098e+07	5.37083e+07	6.67438e+07	7.39542e+07	6.12488e+07	6.97815e+07	3.74004e+07	5.96907e+07	5.79289e+07	4.29534e+07	5.14733e+06	6.38818e+06	7.05065e+06	1.67196e+07	4.1336e+06	6.10105e+06	2.10179e+07	7.82537e+06	1.45617e+08	1.65801e+07	4.25629e+07	1.85117e+07	1.32445e+08	6.83189e+07	1.15752e+08	1.36245e+08	8.19399e+07
M97T18	1.11833	-0.161344	-0.386477	0.701684	0.925618	DOWN	96.9689	96.9677	96.97	17.9041	17.6046	18.203	83	14	15	1.50518e+06	5.16791e+06	5.36976e+06	4.6211e+06	3.5103e+06	1.27079e+06	8.38716e+06	1.15608e+06	2.38232e+06	1.21621e+06	3.19713e+06	4.12976e+06	1.40499e+06	1.35118e+06	1.25421e+06	4.83103e+06	8.42661e+06	5.07993e+06	8.96936e+06	3.38653e+06	2.48888e+07	3.21005e+06	7.65857e+06	7.33569e+06	3.82187e+06	1.49771e+06	1.29923e+06	9.03708e+06	1.78185e+06	2.19773e+06	1.27319e+06	1.1571e+06	1.91411e+06	4.28826e+06
M97T19_1	1.00187	0.00270127	0.00767099	0.993918	0.946314	UP	96.969	96.9676	96.9702	18.5398	18.2166	18.8738	92	16	14	1.22013e+06	5.78291e+06	4.12701e+06	5.79375e+06	5.01794e+06	1.61169e+06	5.34183e+06	7.64294e+06	2.94065e+06	5.57094e+06	5.19489e+06	1.80741e+06	1.85162e+06	5.57585e+06	1.63117e+06	5.88829e+06	4.30408e+06	1.75364e+07	4.83993e+06	1.41321e+07	4.91319e+06	3.51648e+06	5.7167e+06	4.62702e+06	1.10151e+07	1.88237e+06	1.59797e+06	1.23844e+07	2.14879e+06	1.89398e+06	1.65568e+06	1.43736e+06	2.4819e+06	4.13281e+06
M97T23_2	1.18974	-0.250642	-0.603916	0.54956	0.906945	DOWN	96.969	96.9678	96.9696	22.8859	22.6834	23.1424	56	13	13	570696	2.06652e+06	1.90706e+06	1.73695e+06	1.59719e+06	608138	3.93777e+06	7.27051e+06	1.33256e+06	2.78108e+06	645571	462075	655751	665288	619518	1.23482e+06	591909	5.02195e+06	1.76409e+06	2.17035e+06	1.31225e+06	158373	2.70842e+06	2.45566e+06	4.93423e+06	935956	641632	4.29904e+06	1.01504e+06	849581	724925	667931	1.04119e+06	2.4611e+06
M97T23_3	1.14708	-0.197967	-0.476091	0.637021	0.918682	DOWN	96.969	96.9678	96.9697	22.5386	22.3997	22.668	35	10	14	579642	1.66649e+06	1.65146e+06	1.45281e+06	1.19652e+06	492054	516364	614182	994896	2.5886e+06	517167	457240	557048	519112	489797	311240	518857	2.87022e+06	2.6437e+06	2.09323e+06	4.51697e+06	1.7784e+06	2.77206e+06	1.42852e+06	6.65015e+06	707624	548587	3.12154e+06	776099	714853	559131	527346	824427	339826
M97T17_2	1.1483	-0.199502	-0.508783	0.614271	0.915924	DOWN	96.969	96.9677	96.97	16.9469	16.7268	17.1502	63	12	13	1.3736e+06	3.94714e+06	3.75272e+06	3.43737e+06	2.5679e+06	974412	1.06671e+06	4.75892e+06	1.8831e+06	997623	5.52928e+06	2.73172e+06	1.14506e+06	1.04856e+06	959651	938708	4.10154e+06	2.83282e+06	4.65588e+06	1.31483e+07	4.32799e+06	474499	1.14607e+07	5.56401e+06	1.03433e+07	1.17819e+06	982093	3.78348e+06	1.36395e+06	1.11697e+06	986437	911192	1.466e+06	4.65677e+06
M97T17_1	1.35812	-0.441609	-1.0772	0.289329	0.841673	DOWN	96.969	96.9677	96.97	17.382	17.1592	17.5826	61	14	14	1.4879e+06	4.68403e+06	4.33775e+06	3.44891e+06	2.86801e+06	795267	829919	5.42634e+06	1.51755e+06	4.92975e+06	690492	736282	5.59248e+06	9.55948e+06	750378	3.72219e+06	818267	7.95393e+06	4.83553e+06	5.34481e+06	1.4099e+07	3.5054e+06	3.77834e+06	2.95634e+06	1.58389e+07	1.00267e+06	794352	2.49459e+06	1.09955e+06	814615	795355	703030	1.18837e+06	4.12547e+06
M97T16_2	1.21279	-0.278332	-0.579702	0.565431	0.90932	DOWN	96.969	96.9586	96.9699	15.939	15.6482	16.1964	70	13	14	1.51915e+06	5.33983e+06	5.33807e+06	4.40292e+06	5.11085e+06	1.14118e+06	2.0495e+06	4.32181e+06	2.25883e+06	1.11583e+06	6.12304e+06	2.49321e+06	1.35446e+06	1.27047e+06	1.17395e+06	4.04665e+06	1.26115e+06	1.1674e+07	1.8841e+07	6.46815e+06	8.45676e+06	1.39996e+06	3.63408e+06	1.6188e+07	1.15244e+07	1.416e+06	1.18413e+06	1.47531e+06	1.70528e+06	1.33945e+06	1.17988e+06	1.03789e+06	1.71971e+06	5.04533e+06
M97T23_1	1.12115	-0.164984	-0.425623	0.673092	0.922703	DOWN	96.969	96.9678	96.9699	23.4253	23.1558	23.7197	69	11	13	582848	1.77329e+06	1.67476e+06	1.58167e+06	1.17223e+06	521883	519755	2.69011e+06	1.15047e+06	2.27691e+06	509130	467534	580938	515862	521179	7.24112e+06	518995	2.59008e+06	1.2682e+06	1.98655e+06	3.08781e+06	1.12406e+06	1.63183e+06	2.01372e+06	4.24971e+06	825552	566133	2.78586e+06	852787	736201	654921	566581	875233	4.54101e+06
M97T21_2	1.27931	-0.355361	-1.01207	0.318066	0.851724	DOWN	96.969	96.9678	96.9699	21.1087	20.9497	21.276	42	13	13	975559	2.76829e+06	2.09527e+06	2.1639e+06	1.73682e+06	755916	746349	5.62737e+06	1.44439e+06	3.99962e+06	3.74052e+06	699726	3.24238e+06	814342	764633	2.01443e+06	749017	2.22044e+06	5.16664e+06	8.18638e+06	903961	2.62716e+06	3.72531e+06	2.70291e+06	5.2343e+06	1.0317e+06	779355	825977	1.03523e+06	952290	859926	738787	1.21821e+06	2.54194e+06
M97T22	1.55218	-0.634298	-1.79282	0.081625	0.723185	DOWN	96.969	96.9678	96.9699	21.9476	21.6193	22.3549	103	14	13	743893	3.07064e+06	2.21649e+06	1.97827e+06	1.66234e+06	687101	2.54909e+06	3.59068e+06	1.37432e+06	2.89562e+06	4.80377e+06	644195	756503	710332	694356	4.03128e+06	2.77111e+06	8.42284e+06	2.72307e+06	3.1989e+06	5.389e+06	1.20531e+06	7.25907e+06	3.03769e+06	4.66862e+06	936774	693375	2.76107e+06	1.03342e+06	902835	783407	674723	1.08344e+06	1.56898e+06
M97T24	1.39802	0.483386	1.58222	0.122077	0.751714	UP	96.9691	96.9678	96.9699	23.8474	23.7257	23.9969	29	11	12	603022	1.99354e+06	1.3014e+06	2.78701e+06	1.91569e+06	1.05447e+06	1.06175e+06	3.13774e+06	2.33251e+06	2.32589e+06	1.11726e+06	985551	1.18649e+06	1.07036e+06	1.05164e+06	259797	1.02243e+06	4.78354e+06	3.17758e+06	1.51824e+06	360672	2.61577e+06	4.19775e+06	3.34841e+06	3.26295e+06	1.55438e+06	1.13904e+06	6.62531e+06	1.73382e+06	1.4487e+06	1.24345e+06	1.07679e+06	1.81126e+06	1.114e+06
M97T15_1	1.88056	-0.911164	-1.79013	0.0830924	0.724516	DOWN	96.9691	96.9681	96.9699	15.039	14.7167	15.2782	72	14	13	1.5374e+06	5.487e+06	5.51068e+06	2.91775e+06	3.45155e+06	833099	3.8635e+06	4.21776e+06	1.78941e+06	3.63939e+06	865286	3.17968e+06	968778	873761	808453	3.03815e+06	5.82735e+06	1.54041e+07	670878	5.71307e+06	4.66546e+06	1.29571e+07	1.80421e+07	6.90022e+06	1.54824e+07	943462	801115	1.12714e+06	1.24712e+06	887589	799023	729172	1.21251e+06	2.72874e+06
M97T21_1	1.02205	-0.0314625	-0.0955269	0.92438	0.942508	DOWN	96.9691	96.9678	96.9699	21.4494	21.294	21.5805	48	13	13	879000	2.242e+06	1.65241e+06	2.19363e+06	1.62352e+06	684966	636449	4.54857e+06	1.33123e+06	2.2663e+06	693854	3.08684e+06	765078	662137	620778	366711	4.72024e+06	3.80689e+06	904517	1.68209e+06	4.16388e+06	1.72383e+06	3.02858e+06	4.0044e+06	5.14261e+06	934385	685555	3.74193e+06	900197	875406	744031	632982	1.13315e+06	3.14088e+06
M97T16_1	1.1646	-0.219837	-0.43919	0.662963	0.921615	DOWN	96.9691	96.9585	96.9699	16.4995	16.2187	16.7224	68	13	14	1.51189e+06	4.65896e+06	5.03748e+06	4.00047e+06	4.64123e+06	793533	7.29323e+06	663844	1.60456e+06	813766	6.32665e+06	2.17912e+06	964830	913192	800047	773768	4.08764e+06	2.10402e+07	3.90843e+06	7.50004e+06	6.54281e+06	3.7352e+06	8.8319e+06	2.64643e+06	1.176e+07	952728	797281	595911	1.18831e+06	893650	818543	759260	1.91702e+07	3.2962e+06
M97T15_2	1.15184	-0.203942	-0.452611	0.653591	0.92058	DOWN	96.9691	96.9681	96.9699	15.461	15.2926	15.5946	33	11	12	1.44072e+06	4.3483e+06	4.58459e+06	3.77508e+06	3.48799e+06	983630	4.77694e+06	4.44902e+06	1.95062e+06	998004	1.03993e+06	4.9259e+06	1.11078e+06	1.02369e+06	946568	3.35604e+06	985835	1.302e+06	2.03143e+06	9.62973e+06	1.57117e+07	972496	6.95456e+06	1.41463e+07	9.67081e+06	1.13848e+06	956530	1.28911e+06	1.46902e+06	1.05485e+06	956579	814085	1.43014e+06	4.14375e+06
M97T21_3	1.35299	0.43615	1.21734	0.230801	0.821419	UP	96.9691	96.9678	96.97	20.6921	20.5203	20.9409	52	13	14	1.07039e+06	2.99927e+06	2.43585e+06	4.05798e+06	3.18011e+06	915153	954143	3.11906e+06	1.67346e+06	1.45556e+06	985015	874508	1.08133e+06	3.5027e+06	926908	5.75842e+06	4.31474e+06	5.16427e+06	8.65285e+06	3.83728e+06	1.59729e+06	1.16888e+06	7.78292e+06	5.15186e+06	1.06902e+06	1.19875e+06	947792	9.50379e+06	1.24135e+06	1.14246e+06	959828	945852	1.50291e+06	6.67864e+06
M97T14_2	1.12863	0.174575	0.389769	0.698775	0.925332	UP	96.9691	96.9681	96.9699	13.9631	13.442	14.2263	62	11	10	1.13048e+06	2.8716e+06	2.93143e+06	3.24098e+06	3.21026e+06	796836	308422	2.16804e+06	1.7485e+06	737595	2.51162e+06	731336	3.94638e+06	822992	788771	756458	833386	1.03116e+06	5.48316e+06	1.21414e+07	7.3785e+06	3.1312e+06	4.50755e+06	4.83538e+06	2.77335e+06	904741	795672	1.01774e+06	1.29132e+06	822830	735858	660724	1.05267e+06	3.79236e+06
M97T14_1	1.13901	-0.187781	-0.316337	0.753949	0.930416	DOWN	96.9693	96.9682	96.97	14.4557	14.2398	14.6997	55	11	12	1.36045e+06	3.345e+06	5.0526e+06	2.93676e+06	2.92545e+06	583455	3.93536e+06	744410	1.22194e+06	557595	444212	2.99846e+06	674899	631630	591962	2.93106e+06	591266	1.07585e+06	4.98645e+06	540832	2.18413e+07	647569	5.15225e+06	7.77779e+06	8.97179e+06	650061	591693	754524	945976	612371	544189	513824	868062	2.54624e+06
M97T7_4	1.29822	0.376537	0.825461	0.414479	0.880249	UP	96.9862	96.986	96.987	7.33361	7.12572	7.48171	27	12	10	1.49735e+06	7.12649e+06	9.14446e+06	9.25177e+06	7.33834e+06	2.01477e+06	1.65238e+06	2.95979e+06	2.15654e+06	1.34382e+06	824669	1.11683e+06	691303	822987	1.32094e+06	1.05549e+06	1.17661e+07	1.93447e+07	731265	60474.1	2.44209e+07	1.14074e+07	1.45364e+07	1.36606e+07	3.06426e+07	5.18256e+06	1.61732e+06	2.55123e+06	2.78728e+06	2.51288e+06	3.41272e+06	1.6508e+07	1.64061e+06	758003
M98T9_1	1.49271	0.577937	0.723731	0.473553	0.893598	UP	97.9591	97.9576	97.9593	8.63718	8.42952	8.67288	23	8	15	3.52724e+06	5.19227e+06	1.17891e+07	7.75056e+06	1.1046e+07	1.02643e+06	1.16366e+06	1.03585e+06	3.69788e+06	518236	530914	621994	798289	967114	716972	642624	739511	2.79714e+06	1.75388e+06	2.67597e+06	3.50647e+07	2.42448e+06	1.16477e+06	1.91298e+06	4.35919e+07	1.06612e+06	2.44712e+07	1.03075e+06	3.60573e+06	2.94317e+07	3.0347e+07	1.20355e+06	1.24244e+06	2.28583e+07
M98T9_2	1.12739	0.172992	0.563065	0.576666	0.910929	UP	98.0236	98.0231	98.0246	8.60596	8.41731	8.70339	40	18	21	2.24794e+06	1.04965e+07	8.07227e+06	1.18337e+07	7.23876e+06	6.42036e+06	3.56735e+06	8.17124e+06	2.48932e+07	973509	1.37918e+06	4.44907e+06	5.10298e+06	4.8904e+06	3.71022e+06	4.23475e+06	1.23827e+06	1.29943e+07	1.84186e+07	1.99356e+07	2.03498e+07	1.46004e+07	1.666e+07	1.32573e+07	2.46829e+07	7.59956e+06	2.26041e+06	7.56279e+06	2.22132e+07	6.94158e+06	5.77077e+06	7.98287e+06	8.07343e+06	5.31932e+06
M99T3	1.47979	0.565396	1.02397	0.312712	0.849974	UP	98.9478	98.9473	98.949	2.99788	2.98229	3.08372	32	15	17	3.34756e+06	3.64906e+06	4.22025e+06	5.39986e+06	6.68759e+06	6.28616e+06	2.8207e+06	1.15851e+07	1.72028e+07	3.41653e+06	2.02201e+06	3.65085e+06	344107	4.3176e+06	2.83451e+06	6.8481e+06	1.51979e+06	3.20356e+06	44009.2	873261	2.37196e+06	114037	2.02115e+06	994028	511014	9.91754e+06	3.5033e+06	2.48661e+06	1.09528e+07	2.25744e+07	5.33407e+06	171935	3.6546e+06	1.04578e+07
M99T8_1	1.13074	0.177274	0.245255	0.807757	0.934749	UP	98.9546	98.954	98.9562	8.49453	8.41808	8.68776	42	20	22	3.3902e+07	5.97859e+07	1.18899e+08	6.76026e+07	8.24441e+07	2.59585e+07	2.33547e+07	1.78369e+07	2.24571e+07	1.54781e+07	1.71445e+07	1.78271e+07	1.92634e+07	1.99307e+07	1.70137e+07	1.61264e+07	1.68742e+07	2.77827e+07	2.42752e+07	3.09592e+07	3.87517e+08	2.55294e+07	2.39567e+07	2.04488e+07	4.25983e+08	1.9587e+07	2.04219e+08	1.65545e+07	2.77635e+07	2.25786e+08	2.21483e+08	1.97445e+07	2.72863e+07	1.96584e+08
M99T7	1.34713	0.429885	1.75233	0.0886476	0.729193	UP	98.9655	98.9651	98.967	6.74457	6.44252	6.94796	57	19	22	4.96081e+06	2.08963e+07	1.52442e+07	2.815e+07	1.10156e+07	1.0304e+07	1.0745e+07	2.17787e+07	3.05934e+07	1.13788e+07	1.56127e+07	1.46613e+07	1.45131e+07	1.62074e+07	1.86523e+07	1.41016e+07	1.58557e+07	3.02026e+07	2.6731e+07	2.91563e+07	6.59127e+06	1.17294e+07	2.13312e+07	1.91964e+07	7.85846e+07	4.28048e+07	2.02346e+07	1.06232e+07	3.82882e+07	3.43394e+07	2.09571e+07	3.93219e+07	3.31871e+07	2.28818e+07
M99T8_3	1.19625	0.258519	0.995971	0.325314	0.854012	UP	98.9655	98.9651	98.9664	8.05153	7.86475	8.17924	35	12	14	3.00454e+06	1.71385e+07	9.83375e+06	2.05019e+07	1.20218e+07	933290	1.32103e+07	1.28024e+07	3.55982e+07	1.22281e+07	2.45964e+07	2.36427e+07	2.63272e+07	2.18474e+07	4.95627e+06	7.63724e+06	1.36846e+07	2.03887e+07	1.37832e+07	1.56584e+07	2.65586e+07	1.14844e+07	1.36824e+07	5.76674e+06	3.79835e+07	5.36319e+07	2.64053e+07	1.12608e+07	3.56875e+07	2.03944e+07	2.26548e+07	1.8015e+06	4.6318e+07	2.33112e+07
M99T8_2	1.09508	0.13103	0.571898	0.570605	0.910068	UP	98.9656	98.9651	98.9669	7.64049	7.25992	7.83329	50	19	22	5.87372e+06	2.63257e+07	1.39525e+07	2.88286e+07	1.43962e+07	4.83781e+07	2.57667e+07	3.08978e+07	6.02072e+07	4.51047e+07	3.51161e+07	2.8944e+07	2.68626e+07	2.34853e+07	1.98328e+07	2.96443e+07	2.49393e+07	3.43251e+07	1.29594e+07	1.45325e+07	4.95712e+06	8.22928e+06	1.39741e+07	2.70049e+07	1.13519e+07	5.48288e+07	1.29201e+07	2.31734e+07	4.81212e+07	3.78638e+07	2.34902e+07	3.07089e+07	6.19128e+07	2.23985e+07
M99T11_2	1.61009	0.687139	1.42002	0.163718	0.787389	UP	99.0052	99.0042	99.0077	10.5744	10.4065	10.7727	40	9	14	1.37748e+07	3.59481e+07	4.1768e+07	5.78796e+07	5.76946e+07	5.20652e+06	5.10388e+06	6.11971e+06	1.15116e+08	5.29222e+06	5.60582e+06	4.95001e+06	6.0264e+06	5.44205e+06	4.98307e+06	5.10698e+06	5.29702e+06	9.94724e+07	2.24348e+07	7.67396e+07	9.5948e+07	3.50709e+07	3.59406e+07	6.34119e+07	1.15694e+08	5.46135e+07	5.93692e+06	6.13768e+06	3.44202e+07	9.56966e+06	1.51277e+08	7.06785e+06	1.07883e+07	6.27759e+06
M99T12_1	1.37567	0.46013	1.36142	0.181677	0.798642	UP	99.0055	99.0037	99.0073	11.5173	11.2433	11.7393	100	20	22	9.09968e+07	3.90243e+08	2.74869e+08	5.36845e+08	4.14722e+08	3.00936e+08	4.05656e+08	2.26671e+08	6.87133e+08	2.97782e+08	9.5294e+07	4.03014e+08	4.96781e+08	3.68749e+08	2.03577e+08	9.30163e+07	7.63357e+08	5.51295e+07	4.82932e+08	2.14806e+08	9.72717e+08	2.85941e+08	3.35853e+08	1.20975e+08	9.94549e+08	2.12003e+09	3.13492e+08	3.7508e+08	3.12887e+08	6.65856e+08	7.45687e+08	4.35851e+08	4.07143e+08	3.05831e+08
M99T11_1	1.2172	0.283568	1.12343	0.268913	0.834369	UP	99.0056	98.9963	99.0075	11.0529	10.8418	11.1421	48	20	22	9.20607e+07	6.59266e+08	4.64835e+08	8.02459e+08	3.46032e+08	4.75299e+08	3.96738e+08	4.09595e+08	9.52851e+08	6.8196e+08	5.14305e+08	4.55508e+08	5.76551e+08	4.92732e+08	8.05551e+08	4.66971e+08	2.39946e+08	1.52303e+09	8.68621e+08	746676	1.00521e+09	6.03034e+08	824191	7.39029e+08	1.97681e+09	1.57054e+09	5.42493e+08	3.41006e+08	5.94046e+08	8.12912e+08	5.80246e+08	4.58908e+08	1.1822e+09	5.11572e+08
M99T12_2	1.15036	-0.20209	-0.793821	0.432168	0.884585	DOWN	99.0056	99.0038	99.0075	12.0736	11.7437	12.5417	138	20	22	1.00338e+08	5.44742e+08	3.03997e+08	4.73539e+08	2.7449e+08	8.93358e+08	2.94918e+08	2.25027e+08	1.53224e+09	3.40262e+08	4.58755e+08	6.6459e+08	5.42107e+08	3.83089e+08	4.40533e+08	4.83357e+08	3.65319e+08	4.44087e+08	3.96292e+08	3.43053e+08	9.36023e+08	2.61343e+08	6.30944e+08	7.5198e+08	5.07556e+08	4.2693e+08	2.73382e+08	1.61826e+08	9.93535e+08	1.77169e+08	2.84996e+08	6.36801e+08	7.27681e+08	3.93335e+08
M99T13_2	1.11506	0.157122	0.617743	0.540251	0.905493	UP	99.0056	99.0036	99.0082	12.7707	12.5567	12.9352	52	20	22	9.53468e+07	1.14886e+09	6.7235e+08	1.28104e+09	7.14227e+08	2.41332e+08	8.80024e+08	2.78229e+08	8.41524e+08	1.42082e+09	6.61361e+08	6.69699e+08	8.55765e+08	9.08888e+08	6.67964e+08	5.76365e+08	9.18644e+08	1.99472e+09	1.56476e+09	1.98746e+09	1.34573e+09	1.03396e+09	2.09883e+09	1.15076e+09	2.8803e+09	2.09494e+09	1.27527e+09	3.33342e+08	8.05465e+08	1.51268e+09	6.78957e+08	9.86913e+08	2.71644e+09	9.72057e+08
M99T9_1	1.73696	0.796565	2.1731	0.0359086	0.689917	UP	99.0057	99.0047	99.0071	8.85556	8.7764	9.12523	34	11	20	1.08757e+07	4.30944e+07	4.86802e+07	7.48532e+07	4.57397e+07	7.23939e+06	3.31147e+07	2.4295e+07	2.20967e+08	7.96234e+06	4.27072e+07	7.31736e+06	2.25962e+07	7.73275e+06	7.4529e+06	7.40736e+06	3.81454e+07	3.05363e+07	8.20844e+07	2.49059e+07	5.13731e+07	3.37742e+07	5.88815e+07	6.61355e+07	8.72589e+07	6.97893e+07	1.75612e+07	3.24321e+07	1.52739e+08	9.48634e+07	7.21828e+07	4.47273e+07	1.70644e+07	1.99425e+07
M99T14_2	1.27557	-0.351139	-0.893925	0.38114	0.871125	DOWN	99.0058	99.0036	99.0078	13.9144	13.7103	14.0891	73	20	22	1.66162e+07	1.10119e+08	1.149e+08	8.63295e+07	3.25402e+07	1.32313e+08	4.23488e+08	5.20358e+06	3.55289e+08	5.18268e+07	5.76963e+07	8.34639e+07	4.72912e+07	6.023e+07	1.35832e+08	1.91378e+07	7.60942e+07	5.39842e+07	6.1305e+07	6.0756e+07	4.09558e+07	5.02424e+07	1.37548e+08	4.80493e+07	3.01676e+08	8.73523e+07	8.65156e+07	3.81614e+07	1.3716e+08	1.04873e+08	6.37155e+07	1.20838e+08	9.41831e+07	6.74709e+07
M99T17_3	1.18442	-0.244185	-0.876051	0.386804	0.872772	DOWN	99.0058	99.0038	99.0079	16.6127	16.4394	16.7734	76	20	22	9.92734e+06	4.65836e+07	2.96334e+07	3.93302e+07	2.32856e+07	5.37327e+07	7.39262e+07	2.08676e+07	5.69657e+07	4.14241e+07	4.10749e+07	3.17382e+07	6.21608e+07	2.54247e+07	2.48755e+07	5.38436e+07	2.49604e+07	5.22501e+07	2.21975e+07	4.17837e+07	1.37496e+08	3.47593e+07	1.98287e+06	3.83869e+07	9.18208e+07	3.25502e+07	3.87039e+07	2.65798e+06	5.33927e+07	7.88161e+06	4.24094e+07	1.26951e+07	5.15079e+07	5.33033e+07
M99T14_1	1.13585	-0.183778	-0.581855	0.56395	0.909104	DOWN	99.0058	99.0037	99.0079	14.3138	14.1015	14.5143	85	20	21	1.51758e+07	7.84713e+07	5.17341e+07	6.90857e+07	5.27275e+07	6.63728e+06	2.29121e+07	1.32468e+08	1.57269e+08	3.6012e+07	1.92121e+07	4.78816e+07	3.85703e+07	9.34425e+07	1.3897e+08	5.34873e+07	7.40215e+07	1.04557e+08	1.07539e+08	5.47299e+07	7.82231e+07	9.59536e+07	3.40983e+07	6.61517e+07	2.0729e+08	1.92943e+08	4.82925e+07	8.97838e+07	1.55563e+08	7.96467e+07	8.05873e+06	1.1622e+08	7.58351e+06	2.16667e+07
M99T16_2	1.5919	0.670745	2.47596	0.0179842	0.672299	UP	99.0058	99.0037	99.0077	15.5493	15.3855	15.6699	60	19	22	1.18623e+07	3.4188e+07	2.11102e+07	5.44237e+07	3.12939e+07	2.28958e+07	1.49223e+07	3.59674e+07	9.20747e+07	4.15718e+07	3.98825e+07	2.15229e+07	3.15609e+07	3.32647e+07	1.49473e+07	3.76694e+07	3.42426e+07	2.3672e+07	7.69706e+06	4.81054e+07	6.14414e+07	6.48235e+06	5.06619e+07	5.69208e+07	8.25649e+06	5.47941e+07	3.02715e+07	8.18143e+07	6.26731e+07	6.51825e+07	4.4707e+07	6.24679e+07	1.16938e+08	2.14971e+07
M99T15_2	1.08884	-0.122794	-0.474108	0.638236	0.918824	DOWN	99.0058	99.0036	99.0079	14.7341	14.5295	14.9501	97	20	22	1.36515e+07	5.96466e+07	3.63333e+07	5.47798e+07	2.94284e+07	4.23416e+07	5.21156e+07	5.37993e+07	1.19386e+08	2.79396e+07	4.96139e+07	6.13385e+07	3.50551e+07	6.55919e+07	6.86542e+07	2.83411e+07	2.70936e+07	5.20535e+07	6.18491e+07	7.95871e+07	3.41423e+07	2.98625e+07	3.70785e+07	8.98143e+07	1.77273e+08	5.17219e+07	3.59776e+07	2.18588e+07	6.95562e+07	6.27991e+07	5.63484e+07	2.29689e+07	9.85384e+07	3.97097e+07
M99T16_1	1.1322	0.179135	0.45825	0.649421	0.920111	UP	99.0058	99.0038	99.0079	16.0581	15.6801	16.4275	170	20	22	1.07223e+07	4.15061e+07	4.16624e+07	4.69934e+07	3.52875e+07	2.62514e+07	3.19366e+07	4.33547e+07	4.22454e+07	1.6908e+07	2.80762e+07	9.95073e+06	2.31832e+07	1.17921e+07	2.7005e+07	4.60729e+06	4.26285e+07	4.17501e+07	5.17796e+07	1.02409e+08	4.96143e+07	1.61386e+07	3.56627e+07	3.03653e+07	1.94463e+08	7.45328e+07	1.06432e+07	2.2409e+07	8.80756e+07	8.1649e+07	5.82855e+06	9.23919e+06	5.34517e+07	7.43601e+07
M99T18_3	1.03081	0.0437775	0.106098	0.916035	0.942014	UP	99.0058	99.0039	99.0077	18.1619	18.0706	18.2492	40	13	18	8.44724e+06	2.54076e+07	2.31343e+07	2.61904e+07	2.46749e+07	5.04651e+06	4.81151e+06	1.20599e+07	6.14608e+07	4.45768e+06	4.7385e+06	9.33327e+06	5.08473e+06	4.96942e+06	4.38732e+06	2.54308e+07	4.52612e+07	7.63327e+06	3.41336e+07	5.05855e+07	6.24972e+07	4.03623e+07	2.47942e+07	2.63592e+07	7.4745e+07	8.56323e+06	4.71055e+06	2.81717e+06	8.29033e+07	7.53485e+06	1.9088e+07	1.06922e+07	8.88291e+06	7.12732e+06
M99T15_1	1.29727	-0.375481	-1.04072	0.306581	0.847905	DOWN	99.0058	99.0037	99.0079	15.1707	14.9528	15.3807	99	19	22	1.27271e+07	5.71991e+07	4.97777e+07	4.40919e+07	2.7641e+07	2.91138e+07	4.13088e+07	4.78564e+07	2.29041e+08	7.65204e+07	5.33643e+07	8.48169e+06	1.81516e+07	1.08531e+08	2.47839e+07	5.4172e+07	2.82996e+07	4.17417e+07	6.37071e+07	3.38039e+07	2.0251e+07	6.80905e+06	7.2308e+07	8.58601e+07	9.98778e+07	9.04373e+07	1.23908e+07	2.85524e+07	1.09472e+08	6.66165e+07	3.94884e+07	1.78375e+07	7.22777e+06	4.68419e+07
M99T13_1	1.22011	-0.287016	-0.887392	0.381578	0.871253	DOWN	99.0058	99.0036	99.0082	13.4625	13.1701	13.7052	91	19	22	2.45172e+07	1.27476e+08	9.92236e+07	1.04479e+08	6.28154e+07	1.15407e+08	2.95296e+07	3.24541e+07	3.71389e+08	1.3589e+08	1.94605e+08	6.38242e+07	1.23663e+08	1.03327e+08	9.09089e+07	7.09422e+07	1.10016e+08	1.1904e+08	8.98032e+07	8.36543e+07	4.09956e+08	9.37406e+07	5.27003e+07	8.0385e+07	1.78293e+08	9.94605e+07	1.1074e+08	4.92499e+07	1.39175e+08	1.17646e+08	1.37816e+07	2.78205e+08	1.98654e+08	3.82318e+07
M99T17_1	1.34324	-0.425715	-0.937655	0.356822	0.863559	DOWN	99.0058	99.0038	99.0077	16.9318	16.7765	17.0611	63	18	20	9.62297e+06	3.94179e+07	4.36912e+07	2.93455e+07	2.09493e+07	2.21728e+07	1.39546e+07	3.02598e+07	1.29105e+08	1.06454e+07	1.76577e+07	1.85596e+07	5.60949e+06	1.85081e+07	6.98607e+07	4.81161e+06	2.61358e+06	3.54248e+07	3.70058e+07	9.67077e+07	4.65003e+07	1.74324e+07	1.21653e+07	3.42724e+07	1.65091e+08	4.31474e+07	2.17588e+07	1.72836e+07	9.38985e+07	2.22215e+07	2.74631e+07	6.03474e+06	4.6415e+07	1.83195e+07
M99T23_2	1.17349	0.230804	0.545803	0.588233	0.912528	UP	99.0059	99.0039	99.0077	23.2445	23.1512	23.337	40	13	18	6.78308e+06	1.48889e+07	1.46527e+07	1.74719e+07	1.60177e+07	3.79101e+06	1.57797e+07	1.41987e+07	6.09165e+07	1.08709e+07	9.46482e+06	3.20692e+06	3.91591e+06	1.54885e+07	1.1363e+07	1.12938e+07	3.71322e+06	2.52174e+07	3.01149e+07	4.86223e+06	6.51956e+06	3.93489e+06	1.5307e+07	6.71453e+06	4.11037e+07	1.69421e+07	1.25564e+07	1.98171e+07	8.01459e+07	1.86988e+07	1.24373e+07	2.49359e+07	1.78258e+07	4.2093e+06
M99T19_1	1.15144	-0.203438	-0.776688	0.442616	0.887002	DOWN	99.0059	99.0038	99.008	18.5924	18.2634	18.9284	150	20	22	8.1472e+06	3.0428e+07	1.88856e+07	2.6426e+07	1.38472e+07	2.40186e+07	2.53458e+07	2.51311e+07	4.66055e+07	1.30074e+07	2.80597e+07	1.06867e+07	1.58249e+07	3.59769e+07	3.89123e+07	4.1952e+07	2.22953e+07	2.83082e+07	8.72997e+06	7.71476e+07	6.42865e+07	1.52014e+07	4.39617e+06	3.00608e+07	5.26129e+07	3.92759e+07	1.95756e+07	1.46147e+07	5.46154e+07	2.27267e+07	1.45328e+07	1.24827e+07	3.15795e+07	1.67555e+07
M99T22_2	1.0765	0.106352	0.30714	0.760331	0.93096	UP	99.0059	99.0038	99.0076	21.7886	21.6736	21.8999	47	16	18	4.73935e+06	1.42552e+07	1.10368e+07	1.53458e+07	1.19737e+07	2.12605e+07	1.81374e+07	1.21257e+06	1.40828e+07	2.36877e+07	4.42822e+06	9.61745e+06	3.34052e+06	1.16117e+07	1.39015e+07	2.7621e+06	6.34377e+06	5.68519e+06	1.32417e+07	2.21454e+07	4.15535e+07	7.01558e+06	1.47792e+07	1.13605e+07	3.89366e+07	4.92689e+07	1.12878e+07	1.59539e+07	1.17538e+07	1.4627e+07	1.57477e+07	1.29951e+07	4.17231e+06	1.28475e+07
M99T23_1	1.02557	-0.036427	-0.119044	0.905845	0.9414	DOWN	99.0059	99.004	99.0078	22.9706	22.7667	23.1444	80	20	21	7.08306e+06	1.9024e+07	1.3015e+07	1.85496e+07	1.27649e+07	1.20872e+07	6.79015e+06	2.32197e+06	4.18914e+07	1.03143e+07	1.41806e+07	9.23782e+06	3.1686e+07	1.05593e+07	1.03494e+07	1.83359e+07	1.17923e+07	2.39118e+07	1.79134e+07	4.92581e+07	3.53438e+07	9.38419e+06	3.26313e+07	7.17319e+06	2.53169e+07	1.38262e+07	9.30028e+06	3.9981e+07	3.46968e+07	2.60338e+06	2.12307e+07	1.22427e+07	2.21242e+07	1.47445e+07
M99T24	1.04272	0.0603519	0.15337	0.878879	0.939711	UP	99.0059	99.0039	99.0078	23.6457	23.342	24.0015	129	20	22	6.84621e+06	2.27846e+07	2.00251e+07	2.3758e+07	2.10953e+07	1.56983e+07	1.41932e+07	2.27448e+06	9.00349e+07	2.7612e+07	1.98132e+07	1.72407e+07	8.18668e+06	1.09916e+07	3.35695e+07	2.68845e+07	4.04357e+07	1.83818e+06	4.03857e+07	1.55507e+07	1.86121e+07	3.31163e+06	1.87319e+07	9.88581e+06	4.04413e+07	2.72009e+07	1.74552e+07	2.58055e+07	9.80022e+07	1.02134e+07	2.56276e+06	4.3179e+07	4.00676e+07	1.46874e+07
M99T8_4	1.22951	0.298083	0.729871	0.470086	0.892898	UP	99.0059	99.005	99.0073	8.05621	7.77209	8.56591	51	9	16	1.02181e+07	3.45191e+07	3.82681e+07	4.24416e+07	3.13242e+07	5.94813e+06	5.86908e+06	5.38583e+06	1.04949e+08	5.25349e+06	5.77844e+06	5.09529e+06	5.99913e+06	5.89113e+06	5.10392e+06	5.05188e+06	5.49764e+06	4.89472e+07	8.75229e+07	4.9659e+07	9.45223e+07	1.97354e+07	8.60335e+07	4.15529e+07	9.65861e+07	5.09359e+07	2.07302e+07	5.54792e+06	8.19085e+07	3.87741e+07	3.31905e+07	8.4265e+06	1.16883e+07	2.58593e+07
M99T20	1.14281	-0.19259	-0.398035	0.694452	0.924902	DOWN	99.0059	99.0038	99.0078	20.2381	19.9863	20.4635	102	20	22	7.55153e+06	2.95091e+07	3.99185e+07	2.58214e+07	1.16409e+07	8.29026e+06	1.42525e+07	8.1327e+06	1.784e+08	2.1654e+07	2.78066e+07	9.81658e+06	2.4727e+07	1.05517e+07	4.61256e+06	4.79632e+06	9.62811e+06	2.48136e+07	2.14276e+07	2.08801e+07	8.014e+07	2.91689e+06	1.81355e+07	5.79154e+07	4.12848e+07	4.01869e+07	1.8939e+07	1.18503e+07	3.62525e+07	3.22226e+07	3.26611e+07	1.1074e+07	2.85711e+07	7.02734e+06
M99T23_3	1.2952	0.373175	1.28066	0.207741	0.811913	UP	99.0059	99.0039	99.0078	22.615	22.48	22.7622	56	19	21	6.41344e+06	1.70035e+07	1.26071e+07	2.2023e+07	1.2772e+07	1.15884e+07	2.01909e+07	2.93633e+07	5.70272e+07	1.61309e+07	3.30504e+06	1.28876e+07	9.03797e+06	1.86731e+07	8.41056e+06	1.10149e+07	1.10926e+06	2.79647e+06	1.09241e+07	1.78529e+07	1.92678e+07	1.3439e+07	2.40836e+07	1.92534e+07	3.37141e+07	2.72757e+07	1.57343e+06	3.61064e+06	3.85162e+07	2.46814e+07	1.68202e+07	1.91385e+07	1.95579e+07	1.37162e+07
M99T19_2	1.00833	0.0119705	0.0341879	0.972951	0.945221	UP	99.0059	99.0038	99.0079	19.457	18.9452	19.9831	225	20	22	7.93897e+06	2.54306e+07	2.40903e+07	2.56425e+07	1.43757e+07	1.15443e+07	1.43197e+07	1.57571e+07	9.34892e+07	1.0461e+07	1.21151e+07	2.04672e+07	1.64748e+07	6.92554e+06	1.48258e+07	1.79238e+07	3.32302e+07	2.65992e+07	1.92401e+07	1.83703e+07	8.70344e+07	1.40324e+07	3.10314e+07	1.86757e+06	4.29039e+07	4.09486e+07	1.43142e+07	3.82229e+07	4.07895e+07	3.56471e+07	1.86999e+07	8.67321e+06	3.07497e+07	2.30152e+07
M99T18_2	1.49055	0.575844	1.49928	0.142253	0.770811	UP	99.0059	99.0037	99.0078	17.5211	17.3553	17.6828	72	17	22	9.23489e+06	2.61351e+07	2.99497e+07	3.89557e+07	2.49401e+07	1.93924e+07	1.95055e+07	1.2989e+07	1.35717e+08	7.97911e+06	1.16493e+07	2.24814e+07	2.9064e+07	2.88368e+07	3.34536e+07	4.14814e+06	4.6463e+06	1.62962e+07	3.06001e+07	5.38348e+07	3.6807e+06	1.68264e+07	6.01856e+06	7.92572e+06	5.76573e+07	4.30574e+06	1.81444e+07	1.87384e+07	5.05508e+07	2.55207e+07	3.01891e+07	2.85996e+07	5.64237e+07	1.50694e+07
M99T17_2	1.22025	0.287179	0.810815	0.422438	0.88224	UP	99.0059	99.0039	99.0079	17.2076	17.0699	17.3437	65	19	22	9.68715e+06	3.16154e+07	2.89627e+07	3.85787e+07	2.64554e+07	1.00916e+07	2.81946e+07	2.22521e+07	7.60725e+07	9.09032e+06	1.5529e+07	1.5296e+07	2.53885e+07	1.67065e+07	2.43842e+07	3.19994e+07	3.66211e+07	5.63337e+07	3.67983e+07	2.76774e+06	4.96896e+07	6.36423e+06	1.08485e+07	3.0551e+07	1.27329e+08	4.46825e+07	2.07101e+07	1.2498e+07	1.34214e+08	4.46314e+07	3.43628e+07	2.51511e+07	3.23644e+07	2.87467e+07
M99T22_3	1.138	0.186505	0.570553	0.571519	0.910199	UP	99.006	99.0039	99.0077	22.3572	22.2393	22.4623	42	16	20	6.82325e+06	1.62756e+07	1.26836e+07	1.85216e+07	1.28054e+07	1.41642e+07	3.57508e+06	4.00669e+06	5.10898e+07	1.25543e+07	1.9705e+07	1.05026e+07	1.18579e+07	1.25561e+07	3.55931e+06	1.19196e+07	3.46312e+06	3.26476e+06	1.5581e+07	3.43699e+07	2.29911e+07	1.70576e+07	2.7185e+07	1.00656e+07	3.60424e+07	2.37614e+07	1.99931e+07	4.11967e+07	5.40391e+07	2.62068e+07	1.74555e+07	1.56596e+07	7.41589e+06	2.02049e+06
M99T18_1	1.1707	0.227374	0.68984	0.495075	0.897751	UP	99.006	99.0039	99.0077	17.8705	17.6863	18.059	84	20	22	8.71601e+06	2.79311e+07	2.58436e+07	3.2699e+07	1.77839e+07	2.44394e+06	8.03644e+07	1.86027e+07	1.01263e+08	2.75888e+07	4.07166e+06	9.08103e+06	2.33362e+07	5.47552e+06	1.19639e+07	1.63314e+07	4.60062e+07	3.96677e+07	4.12004e+07	5.19432e+06	3.69305e+07	2.33601e+07	5.00972e+06	2.0613e+07	4.01183e+07	2.64768e+07	2.15467e+07	2.50605e+07	5.47575e+07	2.98143e+07	5.68032e+07	1.97729e+07	4.43003e+07	1.18564e+07
M99T21_2	1.0464	0.0654343	0.183868	0.855052	0.938135	UP	99.006	99.0036	99.0078	20.6315	20.4676	20.7976	71	20	21	7.63031e+06	2.2704e+07	1.83717e+07	2.37574e+07	1.87326e+07	2.17235e+07	1.05664e+07	1.57594e+07	5.8469e+07	8.02177e+06	1.23522e+07	6.10784e+06	1.28959e+07	1.6978e+07	1.15312e+07	1.70239e+07	1.46442e+07	2.64433e+06	3.0367e+07	2.10855e+07	3.14107e+07	1.68477e+07	3.46237e+07	3.18581e+07	7.9169e+07	2.21584e+06	2.39814e+07	1.58565e+07	9.05765e+07	2.50032e+07	1.916e+07	6.53587e+06	2.79106e+07	1.67856e+07
M99T21_1	1.05106	0.0718432	0.223654	0.824342	0.935978	UP	99.006	99.0039	99.0077	21.0309	20.8021	21.2794	106	20	22	7.67395e+06	2.3615e+07	1.97726e+07	2.48207e+07	1.44694e+07	5.59843e+06	1.52886e+07	7.70688e+06	7.56221e+07	4.5676e+07	6.24524e+06	1.4649e+07	1.54917e+07	9.61187e+06	1.20439e+07	1.0861e+07	5.13032e+06	3.19212e+07	1.1242e+07	3.69853e+07	4.21022e+07	1.33607e+07	3.40008e+07	1.87107e+07	6.00513e+07	2.54493e+07	1.17941e+07	1.52814e+07	6.40255e+07	4.46716e+07	2.15289e+07	1.23514e+07	1.13711e+07	2.3182e+07
M99T22_1	1.17293	-0.230123	-0.701692	0.48788	0.896399	DOWN	99.006	99.0039	99.0077	22.0594	21.9165	22.2339	65	20	21	7.02616e+06	2.45883e+07	1.956e+07	2.09631e+07	1.28985e+07	1.65455e+07	1.09246e+07	1.6279e+06	8.7061e+07	1.55328e+07	1.58384e+07	1.34014e+07	2.29709e+07	1.15091e+07	1.98555e+07	4.25072e+06	2.71311e+07	5.70127e+07	2.22446e+07	1.89179e+07	3.12101e+07	3.45639e+07	3.80188e+07	1.02361e+07	3.29136e+07	1.09215e+07	9.54713e+06	4.20092e+06	5.65476e+07	2.98794e+07	1.20546e+07	1.51815e+07	3.15985e+07	1.72489e+07
M99T21_3	1.07665	0.106551	0.374893	0.710487	0.926472	UP	99.006	99.0039	99.0078	21.4613	21.2853	21.6611	84	20	22	7.20372e+06	2.17708e+07	1.76549e+07	2.34396e+07	9.6458e+06	1.98169e+07	1.34707e+07	5.49758e+06	4.47687e+07	2.15542e+06	2.33843e+06	9.70391e+06	1.78579e+07	2.43424e+07	2.16834e+07	1.06839e+07	2.36884e+07	3.97597e+07	1.37624e+07	1.58175e+07	2.55723e+07	1.9372e+07	1.5117e+07	2.94821e+07	8.05259e+07	7.00858e+06	1.68722e+07	3.52207e+07	3.74864e+07	2.10298e+07	2.73223e+07	1.30359e+07	2.60173e+07	1.29027e+07
M99T9_2	1.14039	0.189522	0.411919	0.682702	0.923708	UP	99.006	99.0046	99.0074	9.39686	9.28072	9.58105	28	9	13	1.33893e+07	1.38028e+08	1.60738e+08	1.57405e+08	1.42348e+08	2.13038e+07	2.11027e+07	2.52921e+07	4.28544e+08	2.27584e+07	2.44656e+07	2.15812e+07	2.52929e+07	2.2356e+07	2.10489e+07	2.13293e+07	2.25849e+07	4.21965e+08	1.19201e+08	3.66495e+08	9.14413e+07	2.14244e+08	2.68977e+08	1.43648e+08	4.56934e+08	1.81119e+08	5.95988e+07	2.52746e+07	9.38934e+07	4.51265e+07	3.82623e+07	2.94395e+07	4.92407e+07	2.84571e+07
M99T10	1.21372	0.279436	0.561746	0.578351	0.911166	UP	99.0061	99.0043	99.0076	10.1125	9.67079	10.38	78	9	16	1.26722e+07	2.70124e+07	3.97361e+07	3.27855e+07	2.42228e+07	3.22796e+06	3.22198e+06	3.65533e+06	1.5191e+08	3.19849e+06	3.40108e+06	2.90776e+06	3.65894e+06	3.26962e+06	3.13672e+06	2.99837e+06	3.21721e+06	5.46033e+07	7.81299e+06	3.61309e+07	7.8655e+07	3.10209e+06	5.38445e+07	3.72517e+07	8.10438e+07	1.36567e+07	2.22031e+07	3.62961e+06	4.99275e+07	5.78617e+06	3.05542e+07	4.3585e+06	6.81105e+06	5.77664e+07
M100T7	1.03124	-0.0443773	-0.0588492	0.953488	0.944165	DOWN	99.9245	99.9243	99.925	7.37493	7.08692	7.52835	22	9	11	554458	667553	1.37315e+06	647332	723487	713147	88841.1	119950	6.20205e+06	1.47356e+06	946834	190655	252548	1.15423e+06	822856	472560	566271	13270.8	38553.5	36370.3	93651.2	6231.5	59491.8	50140.4	49852.6	512491	1.17831e+06	626584	2.14714e+06	2.33051e+06	1.34311e+06	1.19548e+06	1.41359e+06	971216
M100T13	1.12271	0.166979	0.536673	0.594469	0.913366	UP	100.009	100.008	100.01	12.8448	12.6527	13.1126	51	19	21	1.86513e+06	7.16398e+06	5.12551e+06	8.04304e+06	5.48887e+06	9.98553e+06	6.29519e+06	1.09277e+06	1.15558e+07	3.72535e+06	8.9954e+06	7.77187e+06	7.05994e+06	7.16179e+06	6.80939e+06	6.05517e+06	6.42089e+06	4.5199e+06	1.39378e+07	1.5181e+07	2.02236e+07	589570	3.41594e+06	321782	2.16105e+06	1.29246e+07	9.56919e+06	5.35903e+06	6.07127e+06	915206	1.32304e+07	2.97863e+06	1.31057e+07	7.54944e+06
M100T12_3	1.08136	0.112842	0.27539	0.78467	0.932958	UP	100.009	100.008	100.01	12.3722	12.1405	12.6509	69	11	17	2.02414e+06	4.72641e+06	5.14514e+06	5.11094e+06	3.71109e+06	886030	919602	416812	1.85707e+06	1.06765e+06	9.9307e+06	6.90127e+06	4.30457e+06	862371	3.72546e+06	984901	907153	6.35151e+06	1.34708e+07	9.26509e+06	7.87389e+06	3.58142e+06	1.08058e+06	697947	1.94434e+07	8.87126e+06	3.6519e+06	456532	1.28588e+06	8.41897e+06	8.71461e+06	1.38685e+06	1.25769e+07	7.66254e+06
M100T11	1.14231	0.191953	0.54507	0.589543	0.912705	UP	100.009	100.008	100.01	11.0431	10.9873	11.2268	33	12	18	2.09979e+06	7.29468e+06	7.29825e+06	8.33277e+06	4.60517e+06	6.79802e+06	1.41867e+06	3.44096e+06	5.17803e+06	1.46751e+06	1.64462e+06	6.50012e+06	1.59522e+06	1.71389e+06	4.8368e+06	1.35915e+06	1.45101e+06	2.4034e+07	1.27527e+07	1.17414e+07	1.51097e+07	8.37698e+06	2.31845e+06	8.58843e+06	2.55679e+07	8.55578e+06	1.42778e+06	3.92664e+06	8.15851e+06	1.3193e+07	9.37205e+06	1.83832e+06	9.36753e+06	3.45714e+06
M100T12_1	1.09816	-0.135087	-0.3445	0.732781	0.928549	DOWN	100.009	100.008	100.01	11.9647	11.7929	12.1227	48	12	17	2.09385e+06	5.56122e+06	5.55117e+06	5.06413e+06	3.45078e+06	911107	1.26031e+06	548697	1.7287e+06	998713	736921	8.34225e+06	7.81456e+06	1.05561e+06	4.56668e+06	5.87293e+06	1.1977e+06	1.42386e+07	1.76168e+07	6.37346e+06	1.66867e+07	2.40213e+06	1.26976e+06	6.17771e+06	1.14251e+07	8.17642e+06	6.73342e+06	558298	1.57581e+06	8.78868e+06	477031	5.08526e+06	1.0656e+07	4.72643e+06
M100T12_2	1.48174	0.567295	1.11649	0.271864	0.835251	UP	100.009	100.008	100.01	11.6078	11.2803	11.784	56	11	15	2.1526e+06	2.69836e+06	2.76444e+06	3.99827e+06	4.62776e+06	555633	594686	360079	1.27896e+06	456508	6.70102e+06	4.77569e+06	559444	538385	565329	4.75593e+06	508822	9.05251e+06	787296	5.69457e+06	791368	4.15895e+06	807147	4.43266e+06	6.59213e+06	1.47325e+06	626155	332861	708907	688988	1.23672e+07	535282	1.02818e+07	4.6492e+06
M101T15_1	1.26696	0.341375	1.64856	0.107073	0.741515	UP	100.984	100.984	100.986	15.1953	14.9528	15.4747	118	19	21	1.42708e+06	4.74899e+06	2.38545e+06	6.01679e+06	2.59843e+06	6.79252e+06	8.99925e+06	710881	7.13246e+06	5.08322e+06	3.26623e+06	1.54466e+06	5.27831e+06	5.05385e+06	4.59648e+06	3.44389e+06	3.35148e+06	7.95234e+06	3.05028e+06	7.93277e+06	5.07759e+06	3.36361e+06	2.89053e+06	1.68891e+06	7.77046e+06	6.73747e+06	3.58878e+06	3.33485e+06	2.24595e+06	8.96395e+06	1.11793e+07	5.90011e+06	5.9863e+06	5.55691e+06
M101T16_1	1.26098	0.33455	0.975847	0.335926	0.857204	UP	100.984	100.984	100.986	15.7708	15.4833	16.0484	128	19	21	1.21811e+06	3.74515e+06	2.35503e+06	4.72258e+06	3.9963e+06	3.78999e+06	3.08368e+06	467487	1.70172e+06	2.9644e+06	2.52869e+06	4.18469e+06	3.7653e+06	2.62223e+06	4.3739e+06	1.41208e+06	1.00524e+07	6.97354e+06	3.83314e+06	3.42827e+06	8.52862e+06	3.0951e+06	3.07166e+06	3.84187e+06	1.18432e+06	8.30124e+06	3.64685e+06	1.01554e+06	1.50311e+06	564386	4.2478e+06	4.57117e+06	1.81772e+07	3.65917e+06
M101T19_1	1.09646	-0.132849	-0.309745	0.758774	0.930828	DOWN	100.984	100.984	100.986	18.943	18.7448	19.1682	88	19	21	881127	2.73063e+06	2.95927e+06	2.49041e+06	1.89706e+06	2.76122e+06	1.71311e+06	249597	4.62578e+06	624792	2.21017e+06	210254	2.86067e+06	986682	2.22283e+06	278308	1.6587e+06	8.72767e+06	3.11148e+06	3.40827e+06	3.17571e+06	1.97856e+06	660673	965694	1.21824e+07	3.79466e+06	231117	1.37928e+06	926596	1.71035e+06	2.11551e+06	2.66926e+06	3.86128e+06	932501
M101T19_2	1.23765	0.307607	0.915392	0.366164	0.866566	UP	100.984	100.984	100.986	18.6047	18.4523	18.726	60	16	21	910344	1.72193e+06	1.61549e+06	2.13116e+06	1.23528e+06	3.22224e+06	277294	252795	7.56641e+06	372043	1.02798e+06	1.51516e+06	1.96876e+06	2.12031e+06	1.43506e+06	1.56307e+06	330547	563150	1.53782e+06	1.9012e+06	2.82748e+06	1.82479e+06	2.31586e+06	861538	955179	3.71176e+06	288566	1.44486e+06	991013	3.72074e+06	4.91689e+06	2.0125e+06	2.82674e+06	2.62842e+06
M101T17_1	1.09291	0.128175	0.483921	0.631211	0.917995	UP	100.984	100.984	100.986	16.5219	16.3435	16.7244	82	19	21	1.16801e+06	3.60515e+06	2.36967e+06	3.94011e+06	2.08885e+06	2.80952e+06	2.53638e+06	444841	6.24449e+06	2.63306e+06	4.09279e+06	2.89658e+06	4.34024e+06	480606	1.94447e+06	7.68043e+06	3.66067e+06	2.04809e+06	2.86703e+06	3.02159e+06	3.18751e+06	3.29925e+06	3.10699e+06	3.94645e+06	1.08621e+07	5.57614e+06	2.69404e+06	2.3146e+06	1.62197e+06	8.37569e+06	3.02915e+06	7.42536e+06	6.70511e+06	3.02188e+06
M101T15_2	1.26805	0.342608	0.886204	0.381286	0.871168	UP	100.984	100.984	100.986	14.6989	14.4409	14.9501	115	19	21	1.61991e+06	4.15259e+06	4.44418e+06	5.26568e+06	3.60292e+06	5.12578e+06	2.00962e+07	477303	1.9934e+06	631802	705969	3.14244e+06	706152	4.80236e+06	3.24584e+06	3.29477e+06	3.70317e+06	754619	8.38128e+06	807550	6.07014e+06	2.75906e+06	2.91129e+06	5.82152e+06	7.62122e+06	8.6335e+06	7.25136e+06	402045	1.4096e+06	9.15847e+06	4.6404e+06	1.11562e+07	1.21377e+07	6.59893e+06
M101T14_1	1.0314	-0.0446052	-0.158586	0.874793	0.939446	DOWN	100.984	100.984	100.986	13.9518	13.7094	14.1328	92	19	21	2.01102e+06	7.39657e+06	4.34659e+06	7.17138e+06	4.8556e+06	1.48036e+07	1.67094e+06	852912	1.57599e+07	6.42071e+06	1.22224e+07	4.53892e+06	1.05508e+06	8.60047e+06	5.75374e+06	8.97892e+06	1.20112e+07	1.24227e+07	4.18081e+06	5.20236e+06	6.90219e+06	5.247e+06	4.623e+06	7.07378e+06	9.61067e+06	1.81693e+06	6.54315e+06	3.37266e+06	2.62271e+06	1.06678e+07	1.43184e+07	7.49436e+06	9.4859e+06	2.99966e+06
M101T20_1	1.31628	0.396469	0.95375	0.346368	0.860175	UP	100.984	100.984	100.986	19.9092	19.7012	20.0815	76	18	21	839015	1.67881e+06	1.94795e+06	2.20978e+06	1.62627e+06	1.83908e+06	1.98261e+06	239716	535321	1.63914e+06	607620	1.40422e+06	1.3583e+06	1.44473e+06	1.41578e+06	1.25906e+06	1.51402e+06	2.19462e+06	1.02619e+06	207582	2.6459e+06	136286	2.53661e+06	287959	9.30138e+06	3.05035e+06	237112	1.72698e+06	912053	5.06278e+06	5.83823e+06	3.322e+06	4.47492e+06	1.84883e+06
M101T21_1	1.13411	-0.181566	-0.585704	0.56228	0.908858	DOWN	100.984	100.984	100.985	20.7635	20.612	20.896	57	17	20	826473	1.77047e+06	1.37432e+06	1.56111e+06	856456	2.30084e+06	1.24042e+06	240812	5.9201e+06	1.0182e+06	1.59904e+06	330804	1.62562e+06	1.19354e+06	1.82911e+06	2.89271e+06	750275	4.34552e+06	1.2078e+06	1.22131e+06	2.43842e+06	266362	1.52518e+06	1.27424e+06	2.18913e+06	1.46009e+06	1.21643e+06	645962	941360	2.68592e+06	1.7918e+06	2.53407e+06	2.99376e+06	309839
M101T17_2	1.1575	-0.211016	-0.762453	0.451351	0.888946	DOWN	100.984	100.984	100.986	16.9033	16.7275	17.0977	74	19	21	1.11104e+06	3.42243e+06	2.32124e+06	2.95674e+06	1.51006e+06	580409	3.1563e+06	374908	7.25757e+06	664444	2.59634e+06	2.73533e+06	5.93248e+06	2.15308e+06	6.01646e+06	2.61731e+06	2.34109e+06	8.80077e+06	3.82937e+06	5.7705e+06	4.84724e+06	2.41934e+06	2.26843e+06	3.10123e+06	986052	5.02355e+06	4.01395e+06	1.86729e+06	1.34951e+06	4.15391e+06	3.23271e+06	2.9228e+06	2.51029e+06	3.67373e+06
M101T21_2	1.38664	-0.471596	-1.31876	0.195188	0.80591	DOWN	100.984	100.984	100.986	21.0608	20.9039	21.2221	63	19	20	750393	1.65011e+06	1.20448e+06	1.19e+06	1.04026e+06	647372	993431	214123	5.25273e+06	1.90152e+06	453300	1.92827e+06	300425	588290	1.33259e+06	2.34639e+06	1.80526e+06	1.23977e+06	1.55692e+06	1.45438e+06	1.4021e+06	2.94207e+06	1.70164e+06	1.31764e+06	3.6239e+06	3.73055e+06	1.14186e+06	612637	875349	1.93291e+06	3.80682e+06	852345	800982	959823
M101T22	1.07579	0.105402	0.364272	0.717848	0.927171	UP	100.984	100.984	100.986	21.7149	21.2349	22.2206	220	19	21	838860	1.37771e+06	1.04487e+06	1.48214e+06	779046	714129	1.28126e+06	230550	4.66355e+06	1.21927e+06	685226	368534	1.18653e+06	1.63529e+06	1.37802e+06	1.09518e+06	191752	3.16222e+06	1.41957e+06	2.3222e+06	1.09757e+06	1.01269e+06	706844	1.93616e+06	1.24774e+06	308192	2.65448e+06	884209	975994	2.22495e+06	1.65743e+06	1.48667e+06	1.66252e+06	2.15058e+06
M101T19_3	1.13469	-0.182301	-0.510944	0.612394	0.915688	DOWN	100.984	100.984	100.986	19.4361	19.1772	19.6931	104	19	21	887777	2.09762e+06	1.69802e+06	1.84863e+06	1.43285e+06	2.27967e+06	3.00518e+06	200828	7.45007e+06	1.28457e+06	1.50855e+06	890286	534696	2.20574e+06	2.5787e+06	1.32101e+06	1.25526e+06	1.70071e+06	295741	2.02241e+06	2.58035e+06	1.5512e+06	2.33906e+06	5.40093e+06	1.5475e+06	3.02792e+06	216904	914005	681420	5.15824e+06	344393	517192	2.7515e+06	2.39134e+06
M101T11_1	1.34436	0.426914	2.24266	0.0311689	0.68717	UP	100.985	100.984	100.986	10.9861	10.9403	11.034	42	20	22	4.89955e+06	2.20931e+07	8.42747e+06	2.9701e+07	1.32307e+07	1.38266e+07	2.00001e+07	1.09442e+07	2.61148e+07	1.31933e+07	2.29295e+07	1.6524e+07	2.13696e+07	1.90202e+07	1.42681e+07	2.2487e+07	2.18382e+07	2.9047e+07	1.73348e+07	2.06148e+07	3.54342e+07	1.37821e+07	2.73455e+07	3.05903e+07	4.51987e+07	5.8133e+07	1.46091e+07	1.17899e+07	2.14706e+07	5.67732e+07	2.80909e+07	1.73561e+07	2.9237e+07	2.57158e+07
M101T20_3	1.27362	-0.34893	-1.10233	0.278066	0.837243	DOWN	100.985	100.984	100.986	20.1935	20.083	20.3142	47	17	17	860176	1.97816e+06	1.4271e+06	1.55319e+06	1.0147e+06	2.16e+06	2.69978e+06	317427	6.31244e+06	449053	1.6603e+06	709478	2.48864e+06	1.89689e+06	1.63806e+06	968496	3.3805e+06	1.63226e+06	2.34528e+06	475450	3.53074e+06	1.66764e+06	215292	2.01178e+06	3.00373e+06	430449	1.66056e+06	940493	1.28291e+06	1.43834e+06	657545	4.20277e+06	2.99924e+06	958019
M101T18_2	1.07419	0.103248	0.292661	0.771309	0.931875	UP	100.985	100.984	100.986	18.2584	18.025	18.4445	86	19	21	1.0194e+06	2.42594e+06	1.79549e+06	2.60592e+06	2.18498e+06	2.77522e+06	288269	270176	6.64176e+06	714858	1.6808e+06	2.70978e+06	1.38834e+06	1.97336e+06	233806	1.75703e+06	1.72049e+06	1.97354e+06	3.50775e+06	2.65164e+06	3.61998e+06	2.30661e+06	2.99342e+06	2.37457e+06	6.93747e+06	9.12078e+06	284390	1.94977e+06	1.12583e+06	5.0148e+06	2.8717e+06	3.77333e+06	3.16488e+06	272489
M101T20_2	1.22476	0.292503	1.0968	0.279292	0.83774	UP	100.985	100.984	100.986	20.4709	20.3268	20.6053	57	19	19	853682	1.74781e+06	1.09491e+06	2.14066e+06	1.22623e+06	1.45635e+06	538113	271555	2.39597e+06	253268	1.93333e+06	1.95752e+06	2.80264e+06	1.64719e+06	1.41201e+06	2.90715e+06	1.30301e+06	4.24059e+06	533832	1.90008e+06	3.90851e+06	1.44085e+06	942881	1.14045e+06	1.97096e+06	2.51409e+06	404405	771949	1.0804e+06	3.03133e+06	3.31086e+06	250222	4.87761e+06	1.73135e+06
M101T23_1	1.10064	0.138347	0.350993	0.727523	0.92807	UP	100.985	100.984	100.986	23.3132	22.9116	23.7709	164	19	21	767243	1.47571e+06	1.14564e+06	1.62423e+06	1.57968e+06	1.59422e+06	1.54193e+06	225583	4.18569e+06	2.12681e+06	731662	1.30474e+06	201797	1.94109e+06	1.27016e+06	2.02611e+06	174777	1.07e+06	3.62664e+06	1.56246e+06	1.16647e+06	1.04185e+06	105074	404043	3.21317e+06	1.7126e+06	1.52147e+06	851197	929130	8.11921e+06	1.96483e+06	3.02204e+06	982341	1.47807e+06
M101T16_2	1.38428	0.469132	1.64806	0.107204	0.741589	UP	100.985	100.984	100.986	16.1937	16.0577	16.3257	63	18	21	998730	3.17746e+06	2.35585e+06	4.39848e+06	2.44357e+06	3.56746e+06	3.88019e+06	542708	2.31162e+06	265056	9.97738e+06	2.34012e+06	3.76422e+06	5.43248e+06	553075	3.51314e+06	804250	4.37502e+06	2.63473e+06	4.91393e+06	5.79517e+06	720658	3.96491e+06	3.32947e+06	863631	7.72406e+06	2.67392e+06	2.09804e+06	1.95505e+06	4.86726e+06	7.85698e+06	3.54643e+06	3.81198e+06	7.11324e+06
M101T18_1	1.04266	-0.0602752	-0.199631	0.842822	0.937293	DOWN	100.985	100.984	100.986	17.73	17.4464	18.0181	120	19	21	880962	2.40433e+06	1.34595e+06	2.30595e+06	1.83042e+06	2.84589e+06	3.43733e+06	235795	5.89314e+06	810398	4.48981e+06	1.81876e+06	2.90369e+06	2.25982e+06	2.14841e+06	855050	2.64893e+06	1.69602e+06	3.63752e+06	1.93495e+06	2.65432e+06	1.55733e+06	2.73251e+06	2.83664e+06	690268	7.65427e+06	235757	3.03968e+06	982628	6.01156e+06	2.72188e+06	1.55961e+06	2.33524e+06	4.70255e+06
M101T13_1	1.02206	-0.031473	-0.115502	0.908635	0.94157	DOWN	100.985	100.984	100.986	13.4722	13.1567	13.7005	105	19	21	2.93104e+06	1.0883e+07	6.6784e+06	1.06481e+07	6.47226e+06	1.45952e+07	9.15298e+06	1.10934e+06	1.74651e+07	2.91041e+07	1.00421e+07	8.57225e+06	1.401e+07	1.69237e+07	7.56535e+06	1.0125e+07	8.53609e+06	1.11834e+07	1.20421e+07	4.90588e+06	1.69193e+07	4.25846e+06	731790	4.33736e+06	1.60803e+07	2.14783e+07	1.4132e+07	4.60487e+06	3.19425e+06	2.16637e+07	1.4979e+07	1.64392e+07	2.06358e+07	3.94901e+06
M101T14_2	1.08659	-0.119806	-0.426934	0.671717	0.922557	DOWN	100.985	100.984	100.986	14.2818	14.1599	14.4233	59	19	19	1.9769e+06	6.17583e+06	3.59103e+06	5.68369e+06	3.87924e+06	1.01277e+07	8.20162e+06	865623	1.06223e+07	4.7315e+06	6.67571e+06	8.66789e+06	866231	9.02726e+06	757031	7.89302e+06	1.06118e+07	4.6881e+06	5.82122e+06	1.20856e+07	932433	2.75484e+06	4.86624e+06	5.70623e+06	7.61426e+06	6.73669e+06	1.19854e+07	6.85809e+06	2.54994e+06	1.17674e+07	2.27732e+06	1.28342e+07	988707	9.75342e+06
M101T13_2	1.25572	0.328513	1.67592	0.102777	0.739004	UP	100.985	100.984	100.986	12.9141	12.6885	13.1121	56	20	22	5.40697e+06	3.44494e+07	1.23737e+07	4.32587e+07	2.09628e+07	3.15288e+07	3.79389e+07	1.96131e+07	5.63598e+07	3.35053e+07	4.41007e+07	3.46887e+07	3.28056e+07	4.08496e+07	3.93181e+07	3.77583e+07	3.63198e+07	5.88146e+07	3.22659e+07	1.77535e+07	3.34729e+07	1.55117e+06	3.77169e+07	2.80366e+07	3.45893e+07	9.50999e+07	3.5661e+07	2.00379e+07	2.77339e+07	5.66604e+07	6.11374e+07	6.62152e+07	5.85134e+07	5.84288e+07
M101T17_3	1.11598	-0.158316	-0.512241	0.611423	0.915565	DOWN	100.985	100.984	100.986	17.2795	17.1102	17.4312	68	18	21	967298	3.19579e+06	2.20804e+06	2.86365e+06	1.97138e+06	3.34432e+06	2.82803e+06	358014	6.24316e+06	3.03952e+06	1.78007e+06	2.14046e+06	2.67726e+06	4.62883e+06	1.96674e+06	882586	609666	1.64727e+06	1.87683e+06	3.89173e+06	4.83704e+06	2.37473e+06	3.26515e+06	5.97e+06	9.55435e+06	6.26913e+06	1.0268e+06	1.23789e+06	1.19664e+06	6.86996e+06	2.18744e+06	4.83863e+06	3.24862e+06	2.01278e+06
M101T23_2	1.22697	0.295104	1.0442	0.302949	0.846644	UP	100.985	100.984	100.986	22.5695	22.2389	22.9051	131	19	21	725909	1.41156e+06	1.04713e+06	1.73194e+06	930026	1.14527e+06	1.24139e+06	284898	4.20109e+06	1.14741e+06	1.19978e+06	2.45328e+06	1.60039e+06	1.70294e+06	294857	1.06355e+06	247190	1.63134e+06	727745	123568	3.58039e+06	1.59957e+06	2.00364e+06	1.09324e+06	889576	1.71669e+06	1.7143e+06	118128	1.14715e+06	1.99758e+06	1.97436e+06	2.70334e+06	3.50411e+06	820699
M101T24	1.28149	-0.357827	-0.874259	0.388034	0.873124	DOWN	100.985	100.984	100.986	23.9214	23.7749	24.0016	56	19	19	735551	1.21345e+06	1.12088e+06	946903	814239	168048	1.47865e+06	234511	4.66252e+06	293754	2.2688e+06	1.69231e+06	1.38092e+06	1.22375e+06	1.06005e+06	161355	1.16226e+06	1.37086e+06	410837	411137	2.08656e+06	104531	1.40638e+06	95630.8	2.59617e+06	482760	1.00266e+06	409334	988737	657928	2.26918e+06	994700	428545	1.4422e+06
M101T4_1	1.18481	-0.244655	-0.378319	0.707506	0.926185	DOWN	100.985	100.984	100.986	3.98954	3.85034	4.21584	33	8	12	4.1086e+06	1.22107e+07	1.84643e+07	1.03061e+07	1.3513e+07	1.4066e+06	1.36821e+06	1.40596e+06	7.53543e+07	1.37419e+06	1.37009e+06	1.28432e+06	1.48338e+06	1.42512e+06	1.22807e+06	1.23323e+06	1.41034e+06	1.76508e+07	1.43891e+07	1.48042e+07	1.70396e+07	3.17823e+06	2.21941e+07	2.38629e+07	4.07518e+07	3.28812e+06	1.61122e+06	1.25914e+06	5.45835e+07	3.04588e+06	2.564e+06	2.12757e+06	1.11454e+06	1.96821e+06
M101T6_1	1.91258	0.935519	1.44294	0.157247	0.782798	UP	100.985	100.984	100.986	6.12109	5.80247	6.49782	50	8	13	2.40925e+06	4.82444e+06	8.17159e+06	9.22999e+06	1.1473e+07	0	5552.19	148560	5.64629e+06	444711	175656	166476	116474	16944.2	0	131090	105086	2.19723e+07	1.41249e+07	4.61937e+06	1.8591e+06	852851	2.09973e+07	2.34655e+07	1.64068e+06	1.54043e+07	97766.2	110862	5.11742e+06	864423	93788.2	31712.1	1.95227e+06	178940
M101T5_1	1.28074	0.356972	0.731653	0.468651	0.892605	UP	100.985	100.984	100.986	4.96906	4.66599	5.20974	47	9	12	3.61572e+06	7.16115e+06	8.31214e+06	9.17154e+06	9.49209e+06	856340	784756	800067	1.55899e+07	716816	750421	759442	1.03729e+06	819277	681954	790311	895219	1.193e+07	1.1255e+07	1.04696e+07	1.837e+07	8.56463e+06	1.0088e+07	1.94604e+07	2.86035e+07	1.98145e+06	933378	793698	1.31766e+07	1.9433e+06	1.63598e+06	1.31767e+06	9.21931e+06	1.14765e+06
M101T4_2	1.21022	-0.27527	-0.536978	0.594462	0.913365	DOWN	100.985	100.984	100.986	4.40303	4.2381	4.63924	30	9	11	3.9896e+06	1.17878e+07	1.32769e+07	9.74022e+06	1.12242e+07	1.10155e+06	1.01603e+06	1.11452e+06	1.98249e+07	1.01152e+06	1.0006e+06	1.08643e+06	1.38006e+06	1.07776e+06	920998	1.08191e+06	1.16895e+06	2.02682e+07	2.02192e+07	2.83266e+07	2.77526e+07	1.00169e+07	3.35303e+07	2.61662e+07	3.76909e+07	2.92516e+06	1.48689e+06	958967	4.45831e+07	2.68204e+06	2.14085e+06	1.89736e+06	1.16915e+07	1.59528e+06
M101T5_2	1.61721	0.693508	1.23424	0.224521	0.819003	UP	100.985	100.984	100.986	5.47733	5.22311	5.77051	45	8	15	3.31093e+06	7.77728e+06	1.30077e+07	1.25775e+07	1.211e+07	1.55093e+06	1.20419e+06	1.17196e+06	8.05691e+06	851461	899906	1.23145e+06	1.63566e+06	951853	595171	1.23219e+06	1.37787e+06	1.52524e+07	9.631e+06	9.64916e+06	3.78921e+07	2.61118e+06	9.60624e+06	1.26667e+06	4.88771e+07	2.92328e+07	1.68755e+06	1.21736e+06	1.36852e+07	1.33711e+07	2.67685e+06	1.02347e+07	4.92989e+07	1.44366e+06
M101T1	1.27149	0.346515	0.689438	0.494601	0.897663	UP	100.985	100.984	100.986	0.884163	0.627891	1.09141	26	6	11	3.13394e+06	6.03462e+06	7.83006e+06	7.67293e+06	7.53586e+06	1.07062e+06	1.11409e+06	1.19767e+06	2.02131e+07	1.15778e+06	1.32668e+06	1.10834e+06	1.18879e+06	1.0796e+06	1.06571e+06	980882	1.12717e+06	4.0683e+06	1.35414e+07	3.23275e+06	2.29521e+07	2.05052e+06	9.8373e+06	8.83493e+06	2.35446e+07	2.65684e+06	1.36915e+06	1.08755e+06	2.28778e+07	2.30366e+06	1.90185e+06	1.75097e+06	1.17464e+07	1.38e+06
M101T3_1	1.2075	0.272027	0.573368	0.569638	0.909929	UP	100.985	100.984	100.986	3.29029	3.09263	3.47148	29	8	12	3.80327e+06	1.06895e+07	1.25419e+07	1.29076e+07	1.24986e+07	1.7095e+06	1.82543e+06	1.91687e+06	2.45046e+07	1.80047e+06	1.97689e+06	1.66721e+06	2.01013e+06	1.85005e+06	1.73576e+06	1.67552e+06	1.8722e+06	1.84318e+07	1.231e+07	2.50501e+07	2.26865e+07	4.50465e+06	3.43038e+07	1.08708e+07	4.10881e+07	4.29617e+06	2.08641e+06	1.80665e+06	1.99526e+06	4.32044e+06	3.54441e+06	2.73799e+06	1.46035e+07	2.43975e+06
M101T4_3	1.5604	0.641915	1.18335	0.243821	0.826103	UP	100.985	100.984	100.986	3.61858	3.49823	3.75673	19	4	11	3.83525e+06	4.60634e+06	7.24869e+06	7.18772e+06	6.84771e+06	749164	681243	592819	3.32511e+06	818443	815433	749880	950925	741858	508401	879285	699011	1.03784e+07	2.57495e+06	2.48969e+06	4.42926e+06	2.21484e+06	2.27171e+07	1.07276e+07	2.50834e+07	2.28131e+06	1.00192e+06	675213	9.8378e+06	1.91231e+06	1.57586e+06	1.2779e+06	7.06067e+06	1.07139e+06
M101T2	1.12663	0.172013	0.343304	0.733173	0.928585	UP	100.985	100.984	100.986	1.98952	1.47026	2.63354	84	9	12	4.30443e+06	8.68656e+06	1.0163e+07	9.78654e+06	1.05944e+07	1.21537e+06	1.21356e+06	1.24574e+06	2.90511e+07	1.24671e+06	1.31192e+06	1.07559e+06	1.43895e+06	1.21839e+06	1.18872e+06	1.17137e+06	1.22696e+06	3.31864e+06	1.73275e+07	1.445e+07	2.93367e+07	1.47224e+07	1.58308e+07	1.06653e+07	2.54755e+07	2.87581e+06	1.3645e+06	1.22654e+06	1.59404e+07	2.62932e+06	2.26064e+06	1.87901e+06	1.24966e+07	1.55589e+06
M101T3_2	1.33306	0.41474	0.646814	0.52154	0.902433	UP	100.985	100.984	100.986	2.85641	2.65136	3.02133	28	8	11	3.73582e+06	1.09705e+07	1.58818e+07	1.46243e+07	2.06053e+07	1.03616e+06	1.01238e+06	1.01617e+06	5.59049e+07	1.01529e+06	1.14453e+06	926737	1.12487e+06	1.02673e+06	1.0078e+06	966901	951844	4.34132e+07	1.46792e+07	2.57338e+07	2.92147e+07	1.62536e+07	7.27374e+06	9.61525e+06	6.0924e+06	2.29166e+06	1.18476e+06	944931	3.15025e+07	2.11064e+06	1.72713e+06	1.59711e+06	1.55335e+06	1.30145e+06
M101T9	1.58367	0.663268	1.42234	0.162986	0.786886	UP	101.023	101.022	101.025	8.73967	8.20188	9.46729	70	20	22	1.70958e+07	4.62629e+07	6.43504e+07	7.3265e+07	5.80846e+07	1.14648e+07	1.24735e+07	1.89583e+07	3.30047e+07	8.95011e+06	1.64257e+07	1.09478e+07	1.27076e+07	1.2664e+07	1.00562e+07	8.65122e+06	1.26566e+07	5.312e+07	8.82125e+07	5.75501e+07	2.36659e+08	4.64102e+07	3.73632e+07	2.61141e+07	2.10868e+08	1.18183e+07	9.38568e+07	3.08985e+07	3.13111e+07	9.8339e+07	1.88032e+08	3.28214e+07	1.58065e+07	2.14443e+08
M101T11_2	1.08589	-0.118882	-0.446797	0.657664	0.921033	DOWN	101.023	101.009	101.025	10.9058	10.8165	11.0393	20	5	14	1.22837e+06	5.03823e+06	2.25507e+06	4.63971e+06	3.45091e+06	3.60667e+06	3.51502e+06	2.29757e+06	9.81798e+06	3.68287e+06	4.04284e+06	3.54668e+06	4.17557e+06	3.74986e+06	3.72846e+06	3.6899e+06	3.86514e+06	8.56207e+06	5.75614e+06	9.34112e+06	3.18386e+06	3.7707e+06	7.50193e+06	5.26231e+06	7.66797e+06	8.55186e+06	3.02106e+06	591814	767605	8.8057e+06	5.60087e+06	5.1182e+06	7.87793e+06	4.02552e+06
M101T8	1.28792	0.365044	0.649138	0.520047	0.902181	UP	101.024	101.023	101.024	7.61068	7.36963	7.92409	29	10	11	1.43395e+06	4.2569e+06	5.32763e+06	5.48256e+06	6.87083e+06	203793	182288	107877	1.3212e+06	159939	260357	164943	824376	195821	172651	995756	156533	1.0884e+07	1.49981e+07	1.18398e+07	1.12303e+07	3.16046e+06	8.3549e+06	7.7269e+06	1.21982e+07	473041	160954	104161	719933	145743	754385	343998	397949	171348
M101T7	1.08982	0.124092	0.309195	0.759042	0.930851	UP	101.06	101.059	101.061	6.63084	6.52073	6.84549	31	16	12	4.09996e+06	1.44912e+07	9.82233e+06	1.57928e+07	1.68449e+07	1.20146e+07	1.22802e+07	1.78749e+07	8.98695e+06	1.5008e+07	9.52711e+06	1.21402e+07	6.11827e+06	1.24935e+07	1.53071e+06	9.05081e+06	1.06829e+07	2.06089e+07	6.48992e+06	1.12817e+07	3.31893e+07	4.03463e+07	1.92547e+07	2.79067e+07	3.03749e+06	8.28243e+06	2.9844e+06	3.03528e+06	2.96179e+07	2.7182e+06	1.95154e+06	2.26287e+07	1.27438e+07	2.22823e+06
M101T6_2	1.17571	-0.233533	-0.665491	0.512118	0.900816	DOWN	101.06	101.059	101.061	5.6473	5.47065	6.03538	68	20	22	3.82209e+06	2.43095e+07	2.29758e+07	2.06764e+07	8.65995e+06	2.50048e+06	9.79932e+06	1.58936e+07	5.06205e+07	7.93552e+06	1.11388e+07	4.39003e+06	6.77495e+06	1.07904e+07	1.22791e+07	2.04492e+07	1.74977e+07	4.81267e+07	2.82188e+07	2.75955e+07	9.96978e+06	2.08319e+07	2.11979e+07	8.11662e+07	7.90133e+07	2.32568e+07	5.47765e+06	1.71014e+07	1.51701e+07	1.53843e+07	1.5131e+07	2.27886e+07	2.47301e+07	1.19024e+07
M101T6_3	1.0596	0.0835233	0.22788	0.820989	0.935733	UP	101.06	101.059	101.061	6.32791	6.13603	6.5112	48	19	18	5.29132e+06	2.45864e+07	1.66952e+07	2.60518e+07	2.45595e+07	1.51187e+07	1.76719e+07	2.30764e+07	5.61712e+07	2.17401e+07	9.2565e+06	2.0265e+07	1.22157e+07	1.1685e+07	3.09015e+06	1.67433e+07	1.2565e+07	2.55887e+07	3.43215e+07	6.70296e+07	3.60167e+07	2.26874e+07	1.77759e+07	5.22496e+07	1.64594e+07	1.52378e+07	2.50129e+07	2.07511e+07	3.87118e+07	2.90505e+07	2.15529e+07	4.6037e+06	1.3396e+07	4.39297e+06
M102T13	1.51779	0.601972	1.63718	0.110564	0.743423	UP	101.98	101.979	101.981	12.9032	12.6575	13.0185	40	14	18	4.5049e+06	7.30479e+06	5.52045e+06	1.10871e+07	9.15971e+06	9.86746e+06	7.96749e+06	9.85053e+06	2.34347e+07	1.21216e+07	3.22333e+06	1.2954e+07	6.85657e+06	1.0964e+07	5.30441e+06	9.77377e+06	1.02427e+07	1.67362e+06	6.68445e+06	1.6902e+06	7.70943e+06	1.6514e+06	1.57608e+06	1.2407e+06	1.3094e+06	3.16931e+07	1.25994e+07	4.30675e+06	2.07545e+07	2.8902e+07	2.27162e+07	1.20479e+07	2.16297e+07	6.3925e+06
M102T14	1.35014	-0.433105	-0.837031	0.408247	0.878643	DOWN	101.98	101.979	101.981	13.5311	13.1968	13.7718	47	13	13	1.30011e+06	6.38946e+06	7.20744e+06	4.73245e+06	5.392e+06	7.49121e+06	2.19778e+07	4.39833e+06	5.23662e+06	8.56359e+06	2.12463e+07	5.77476e+06	1.93069e+07	1.2941e+07	2.06116e+06	1.00929e+07	511605	2.88022e+06	1.36966e+06	604450	743837	512908	559920	548662	967409	1.16226e+07	8.18367e+06	7.29133e+06	8.25109e+06	4.04898e+06	7.00296e+06	2.67784e+06	3.72542e+06	3.91853e+06
M102T11	1.00051	0.000731821	0.00439442	0.996516	0.946447	UP	101.98	101.979	101.981	10.9949	10.8078	11.0446	43	20	22	4.14174e+06	6.81844e+06	2.65955e+06	6.8219e+06	2.41969e+06	5.56257e+06	5.33527e+06	5.83686e+06	1.61632e+07	7.79703e+06	7.65827e+06	6.84468e+06	7.26178e+06	6.87457e+06	5.78689e+06	8.12075e+06	6.41219e+06	7.64425e+06	4.47878e+06	5.41206e+06	7.6739e+06	3.01962e+06	4.66126e+06	4.72497e+06	9.09999e+06	1.12393e+07	7.29004e+06	5.58177e+06	1.08906e+07	1.02229e+07	9.98813e+06	7.95897e+06	1.15106e+07	6.71032e+06
M102T9_1	1.77193	-0.825319	-1.37347	0.180793	0.798134	DOWN	101.98	101.979	101.981	9.44577	9.32947	9.64312	18	11	4	356257	1.11959e+06	1.43473e+06	631851	714199	293562	294780	2.7823e+06	1.30356e+06	163803	1.32595e+06	906664	509937	273209	941246	6.55029e+06	1.03203e+06	388339	370724	280826	1.783e+06	1.36326e+06	376861	436243	1.01528e+06	816922	82612.8	364824	1.14367e+06	197103	154185	1.92633e+06	790312	102041
M102T9_2	1.14079	-0.190039	-0.741187	0.46291	0.891418	DOWN	102.019	102.018	102.02	9.09361	9.02173	9.13739	35	18	17	2.66443e+06	1.08621e+07	5.61065e+06	9.5215e+06	6.11084e+06	1.67248e+07	1.65685e+07	1.88569e+07	2.06937e+07	2.1941e+06	5.37858e+06	1.00009e+07	1.08878e+07	1.40974e+07	5.62243e+06	1.14129e+07	1.20107e+07	1.219e+07	1.28685e+07	1.36734e+07	982302	1.26863e+07	1.05778e+07	9.34978e+06	464642	1.18024e+07	354666	2.12076e+07	1.92593e+07	497101	336215	1.30509e+07	1.70877e+07	425585
M102T7	1.23024	0.298938	0.524389	0.603492	0.91455	UP	102.019	102.018	102.02	7.40934	7.16927	7.61015	43	19	21	2.88523e+06	9.04459e+06	8.86076e+06	1.1127e+07	1.61422e+07	3.43807e+06	8.33769e+06	1.97725e+06	3.18064e+07	1.3374e+06	1.95284e+06	1.86623e+06	2.97591e+06	4.61764e+06	3.3776e+06	2.8345e+06	4.41856e+06	1.75997e+07	5.88964e+06	1.52314e+07	2.13456e+07	7.75587e+06	1.06447e+07	7.08405e+06	2.64008e+07	1.81883e+06	1.24085e+06	5.371e+06	6.54238e+07	1.80708e+06	2.17244e+06	3.25043e+06	1.93974e+06	1.55159e+06
M102T8	1.02683	-0.0381919	-0.128379	0.898498	0.940949	DOWN	102.055	102.054	102.056	8.49578	8.3807	8.93605	47	20	22	5.57343e+06	1.84894e+07	1.21532e+07	1.80064e+07	1.22061e+07	1.03885e+07	1.50507e+07	1.35949e+07	7.37968e+06	8.08439e+06	7.32177e+06	7.50042e+06	1.05066e+07	1.04385e+07	9.23612e+06	8.18137e+06	1.2308e+07	2.86815e+07	2.81589e+07	3.15125e+07	4.18604e+07	2.30989e+07	2.58458e+07	2.2789e+07	4.78504e+07	2.49154e+06	8.28251e+06	9.41143e+06	1.62439e+07	7.06865e+06	6.91305e+06	6.30114e+06	8.95184e+06	7.14168e+06
M103T8	1.05635	0.0790871	0.260993	0.795567	0.933815	UP	103.002	103.002	103.004	8.4566	8.28452	8.70964	56	20	22	5.9644e+06	2.17909e+07	1.67133e+07	2.30188e+07	1.34049e+07	1.15844e+07	9.04728e+06	7.22864e+06	1.81282e+07	7.58073e+06	1.07135e+07	9.70543e+06	1.07019e+07	1.09097e+07	1.03421e+07	8.53114e+06	9.73741e+06	4.03603e+07	2.9583e+07	3.97065e+07	5.34797e+07	2.06984e+07	3.57808e+07	2.93951e+07	6.2603e+07	1.24643e+07	1.40104e+07	9.34632e+06	8.85655e+06	1.86756e+07	1.8388e+07	9.48554e+06	1.65363e+07	1.40812e+07
M103T9_2	1.77922	-0.831246	-1.0783	0.293127	0.843099	DOWN	103.002	103.002	103.004	8.90465	8.80821	9.00789	27	12	12	2.36625e+06	7.10025e+06	1.25696e+07	3.99065e+06	3.0269e+06	5.97716e+06	6.11021e+06	1.06293e+06	2.37957e+06	735030	6.18286e+06	2.96087e+06	1.04935e+06	5.00127e+06	829678	2.60805e+06	915049	6.33743e+06	4.80632e+06	1.51925e+06	2.48048e+07	6.16259e+06	1.36779e+06	5.54492e+06	5.56498e+07	2.15995e+06	1.50984e+06	3.78804e+06	1.82275e+06	2.56677e+06	4.07077e+06	6.22466e+06	8.36853e+06	1.8997e+06
M103T9_1	1.06941	0.0968155	0.4036	0.68878	0.92433	UP	103.003	103.002	103.004	9.19508	9.03768	9.42515	52	19	20	1.97276e+06	5.55051e+06	2.54404e+06	5.93577e+06	3.59541e+06	7.61364e+06	6.89215e+06	6.03403e+06	1.13859e+07	4.44588e+06	5.57788e+06	7.18446e+06	7.96982e+06	5.68372e+06	5.73091e+06	5.92476e+06	6.87298e+06	215881	1.98811e+06	6.32552e+06	5.59417e+06	4.44793e+06	5.73116e+06	282621	5.10862e+06	1.12152e+07	2.68937e+06	7.15968e+06	1.0271e+07	8.48791e+06	727960	1.07373e+07	1.32278e+07	4.60339e+06
M103T10	1.84804	0.885999	1.5249	0.135188	0.764397	UP	103.003	103.002	103.004	9.92502	9.44151	10.3023	81	6	12	510506	605038	999195	1.11814e+06	1.18007e+06	103418	92812.1	134584	383517	94982	112561	75083.1	113177	106478	88292	94961.5	88279.7	213082	2.98811e+06	548608	2.71928e+06	854378	186708	175879	2.92658e+06	247905	3.03389e+06	142303	272594	1.58593e+06	4.49928e+06	168593	219067	2.54795e+06
M103T11	1.48535	0.570804	1.20176	0.237533	0.823882	UP	103.003	103.002	103.004	10.8122	10.6429	10.9416	27	7	14	390392	1.2857e+06	1.89294e+06	1.90972e+06	1.41072e+06	234543	241029	362472	1.18753e+06	263238	287826	226886	278066	255490	232442	231766	255594	3.02477e+06	1.76495e+06	911151	7.46897e+06	1.67816e+06	1.19643e+06	560303	5.05236e+06	689889	915030	375012	861353	3.65016e+06	4.87312e+06	385774	584257	3.44606e+06
M103T7	1.0661	0.0923457	0.479094	0.634643	0.918402	UP	103.039	103.038	103.041	7.44982	7.12611	7.63764	44	20	22	4.76357e+06	2.82701e+07	1.35091e+07	3.01388e+07	1.15743e+07	2.51728e+07	2.341e+07	1.35795e+07	5.34216e+07	1.90469e+07	2.17947e+07	1.79221e+07	2.3643e+07	2.30173e+07	1.9715e+07	2.04695e+07	2.14592e+07	5.19724e+07	3.7456e+07	2.66764e+07	5.94912e+07	1.55801e+07	3.69813e+07	1.58955e+07	3.86974e+07	4.40381e+07	1.59792e+07	1.41667e+07	4.8768e+07	2.32642e+07	2.25997e+07	3.26651e+07	2.76451e+07	1.70387e+07
M104T9_1	1.24113	-0.311651	-0.948777	0.348493	0.86076	DOWN	104.034	104.022	104.036	9.14201	9.10401	9.22697	56	20	22	2.13319e+08	8.32562e+08	5.53665e+08	6.70811e+08	5.49748e+08	1.67919e+09	1.7319e+09	1.35653e+09	1.44541e+09	8.76143e+08	9.4706e+08	1.22585e+09	1.50972e+09	2.22985e+06	1.02334e+09	1.26722e+09	2.94081e+06	5.47723e+08	5.27385e+08	4.98411e+08	5.46829e+08	4.73073e+08	1.18884e+06	4.73498e+08	5.15598e+08	3.26871e+06	2.61661e+08	3.44722e+06	1.49177e+09	3.5767e+08	2.85972e+08	1.77485e+09	2.13741e+09	2.87814e+08
M104T7	1.03795	0.0537395	0.111073	0.912162	0.941783	UP	104.043	104.035	104.043	7.45722	7.33727	7.60233	18	5	12	237527	396723	478010	411779	391027	61338.7	76196.6	13684.9	190694	42834	169955	48225.7	81549.5	72598.4	52519.4	104275	76924.8	1.38073e+06	526807	632104	775358	406236	490600	1.53429e+06	1.19754e+06	177032	166740	15119.5	197044	259162	72736.1	143299	73779.9	33713.5
M104T9_2	1.3439	-0.426422	-0.77887	0.441306	0.886704	DOWN	104.046	104.044	104.062	9.15461	9.11587	9.2443	26	10	9	4.24402e+07	9.36734e+07	1.12313e+08	6.97028e+07	8.34382e+07	3.78405e+06	778178	3.67738e+06	3.40442e+08	1.85422e+08	2.09506e+08	2.52281e+06	2.57025e+06	3.83671e+06	2.09262e+08	1.51713e+06	3.33737e+08	1.10194e+06	1.1842e+08	1.10815e+08	1.1199e+08	1.11249e+08	1.30948e+06	961139	1.20567e+08	2.39216e+06	4.34232e+07	3.71358e+06	3.54079e+08	6.26728e+07	5.62017e+07	563903	4.91149e+06	5.60202e+07
M105T8	1.49851	0.583525	1.32155	0.194508	0.805565	UP	105.018	105.016	105.019	8.27823	8.14333	8.34494	30	12	18	825958	2.00416e+06	2.67477e+06	3.00325e+06	2.16884e+06	1.55464e+06	306045	1.67967e+06	1.10691e+07	3.96263e+06	4.59266e+06	1.47449e+06	1.47325e+06	1.63619e+06	707603	1.83143e+06	1.55999e+06	268601	142523	166608	679895	104704	176111	586718	6.11042e+06	2.33321e+06	4.9599e+06	1.68992e+06	6.30465e+06	7.0131e+06	6.07945e+06	178836	251423	4.57684e+06
M105T7	1.05218	0.0733802	0.0919995	0.927174	0.942671	UP	105.019	105.018	105.019	7.46584	7.35357	7.52309	23	11	11	1.31854e+06	1.88552e+06	3.60494e+06	1.98391e+06	3.29615e+06	116388	757096	139052	1.6284e+07	20717.3	48492	30451	51178.4	430974	46235.2	68098.7	90070.3	2.26017e+06	2.5085e+06	1.36991e+06	3.39193e+06	2.09606e+06	1.94628e+06	2.41801e+06	3.63678e+06	140232	39300.8	134192	1.49622e+07	59613.6	62689.1	115576	80343.6	33580.4
M105T9	1.18911	-0.249883	-1.27201	0.211199	0.813456	DOWN	105.038	105.037	105.039	9.14516	9.10846	9.21784	42	20	22	7.12351e+06	3.41196e+07	1.12303e+07	2.86934e+07	1.61746e+07	4.43213e+07	4.75836e+07	5.05964e+07	5.29199e+07	2.56457e+07	2.73822e+07	3.73439e+07	4.55248e+07	5.0203e+07	2.80629e+07	3.78225e+07	4.31322e+07	2.48247e+07	2.3864e+07	2.51793e+07	2.6211e+07	2.27535e+07	2.4001e+07	2.1316e+07	2.37046e+07	4.71447e+07	7.63272e+06	5.18764e+07	5.49251e+07	9.68771e+06	6.84955e+06	5.05407e+07	6.12956e+07	8.23691e+06
M106T3	1.02754	0.0391927	0.0884159	0.930016	0.942836	UP	105.959	105.959	105.961	2.9812	2.9367	3.00761	31	15	16	1.44464e+06	2.80534e+06	2.3033e+06	2.8826e+06	3.31072e+06	3.77364e+06	988281	147261	1.28705e+06	5.95595e+06	4.49592e+06	5.86131e+06	457064	1.74466e+06	2.13291e+06	1.47297e+06	177554	5.98149e+06	1.74619e+06	5.83585e+06	3.85637e+06	88214.9	6.62409e+06	3.07412e+06	405950	5.11251e+06	1.8644e+06	61351.9	72334.8	244318	3.75361e+06	163935	2.61908e+06	3.16041e+06
M106T9	1.31058	-0.390207	-1.10797	0.274602	0.836053	DOWN	106.039	106.038	106.04	9.15248	9.12453	9.40187	35	18	17	1.53771e+06	4.5934e+06	2.8158e+06	3.50485e+06	3.53748e+06	8.20111e+06	8.95476e+06	7.01754e+06	6.35638e+06	3.68151e+06	4.02465e+06	5.92927e+06	7.54573e+06	8.46318e+06	3.85254e+06	6.75841e+06	7.36791e+06	559187	2.08377e+06	1.997e+06	2.28952e+06	2.00267e+06	2.30484e+06	1.94018e+06	537805	7.50176e+06	364591	7.2506e+06	6.98193e+06	220654	134727	8.62508e+06	1.16861e+07	172681
M107T7	1.03936	-0.0556971	-0.156352	0.876548	0.93956	DOWN	106.922	106.921	106.923	7.34058	7.06935	7.44682	22	10	10	158903	443592	346360	426793	349299	876952	610000	246493	240675	112559	651193	122723	151861	183761	137000	649752	153247	917248	177927	202454	1.13804e+06	466095	152708	596534	1.08463e+06	120827	132540	275158	828474	120324	142968	589726	220631	126966
M107T8	1.01819	-0.0260063	-0.112882	0.910737	0.941697	DOWN	106.98	106.979	106.981	8.40991	8.36358	8.44958	35	18	17	2.30575e+06	1.3356e+07	5.42125e+06	1.31174e+07	8.12179e+06	1.48654e+07	1.50702e+07	1.41347e+07	1.82179e+07	1.15607e+07	1.26064e+07	1.26481e+07	1.52927e+07	1.70168e+07	1.47702e+07	1.29275e+07	1.45517e+07	1.99115e+07	6.65359e+06	1.99724e+07	12101.9	1.49869e+07	1.66618e+07	1.52133e+07	47118.8	9.9984e+06	5972.55	1.67672e+07	2.34548e+07	7786.06	19949.3	1.08128e+07	1.7033e+07	7344.99
M109T7	1.28425	0.360923	0.976148	0.335791	0.857164	UP	108.919	108.918	108.92	7.32918	7.19165	7.4232	29	16	13	256376	956801	653589	1.22877e+06	1.1126e+06	782310	620447	202357	938030	2.37092e+06	613595	2.25363e+06	665896	950876	754152	535143	2.55453e+06	761871	811376	552842	1.19387e+06	654196	842409	625619	451964	553442	2.66155e+06	291391	876265	3.99276e+06	3.54449e+06	910367	698467	2.77411e+06
M109T9	1.68077	-0.749121	-2.3492	0.0240119	0.681045	DOWN	109.04	109.039	109.041	9.0283	8.98635	9.08468	30	18	12	962016	2.35352e+06	1.365e+06	1.40027e+06	1.25416e+06	4.00598e+06	3.99945e+06	3.57241e+06	3.93543e+06	1.27026e+06	1.60174e+06	2.93246e+06	3.56062e+06	4.17597e+06	2.02277e+06	2.75123e+06	4.10619e+06	311069	1.89743e+06	1.08819e+06	283994	1.00549e+06	1.22128e+06	807287	2.52118e+06	1.11122e+06	223628	3.76948e+06	4.19565e+06	313671	255268	394445	2.96919e+06	199044
M111T7	1.27449	0.349916	0.602543	0.550451	0.907082	UP	110.985	110.984	110.986	7.42096	7.17249	7.50147	26	9	14	432024	760089	1.20674e+06	968722	1.01774e+06	196077	258429	89665.2	5.41176e+06	113967	188781	118492	191392	206837	158802	225792	108099	542854	867612	802061	1.55491e+06	974816	775344	495979	1.92011e+06	242059	73376	77852.1	3.26721e+06	122576	166405	413689	203755	93086.5
M111T9_2	1.14481	-0.195113	-0.16201	0.872392	0.93929	DOWN	111.007	111.007	111.009	8.73928	8.50576	8.81263	23	4	16	9.14378e+07	1.2218e+08	3.73733e+08	1.06724e+08	2.15793e+08	1.54141e+06	1.17553e+06	488434	1.11858e+06	7.06805e+06	6.78045e+06	1.02502e+06	1.39753e+06	1.24e+06	1.92033e+06	995823	847637	473633	282626	290670	1.3375e+09	211339	351021	280606	1.0786e+09	990794	1.67012e+08	723294	836759	1.48223e+08	5.92216e+08	1.05217e+07	4.31043e+06	5.99656e+08
M111T8	1.81924	-0.863332	-1.76861	0.0855381	0.726643	DOWN	111.008	111.007	111.009	7.94594	7.79654	7.98426	42	18	19	6.74139e+06	4.67175e+07	4.29407e+07	2.56798e+07	3.29324e+07	1.17131e+08	9.76782e+07	2.60094e+07	8.47637e+07	8.31945e+07	1.72132e+07	7.23566e+07	1.13399e+08	1.01204e+08	3.8338e+07	7.86063e+07	6.38014e+07	4.67015e+06	8.24931e+06	4.90798e+06	445732	9.9579e+06	7.44298e+06	4.41276e+06	567778	4.61748e+07	763184	6.1135e+07	8.53004e+07	670361	6.21623e+06	6.20745e+07	1.14624e+08	2.43813e+06
M111T9_1	4.12181	2.04328	2.04726	0.0532332	0.695872	UP	111.019	111.006	111.02	9.09115	8.84762	9.24784	68	20	22	2.72979e+07	1.57918e+07	7.19728e+06	6.50908e+07	1.12695e+08	2.5039e+07	2.7321e+07	2.13083e+07	2.219e+07	8.70994e+06	1.05674e+07	1.92676e+07	2.49414e+07	2.44772e+07	2.13339e+07	1.92732e+07	2.02134e+07	8.3583e+06	9.26108e+06	9.73045e+06	8.34027e+06	8.11402e+06	9.95757e+06	8.8877e+06	8.54458e+06	1.78052e+07	3.14712e+08	2.16218e+07	2.30164e+07	2.50306e+08	3.40983e+08	3.51497e+07	2.68966e+07	2.78159e+08
M112T8_1	1.80963	-0.855698	-1.76749	0.0854335	0.726554	DOWN	112.016	112.014	112.017	7.93492	7.83436	7.97854	38	18	19	9.27012e+06	6.21324e+07	5.54598e+07	3.43342e+07	4.53698e+07	1.41966e+08	1.13488e+08	1.39614e+07	1.32312e+08	1.0322e+08	1.23762e+08	4.92682e+07	1.38655e+08	1.17747e+08	9.55912e+07	8.85039e+07	7.78977e+07	5.65988e+06	7.94053e+06	5.72976e+06	400181	1.33323e+07	7.15142e+06	5.39988e+06	662124	4.51055e+07	911881	6.94808e+07	1.32179e+08	774318	8.55455e+06	8.28644e+07	1.59307e+08	1.67868e+07
M112T8_2	2.18144	1.12528	1.58767	0.125478	0.754802	UP	112.039	112.015	112.039	8.29351	8.23232	8.37087	26	13	10	2.23485e+06	2.42144e+06	2.07293e+06	5.28221e+06	8.16712e+06	3.66525e+06	2.64407e+06	1.18939e+06	2.00812e+06	1.54671e+06	5.17402e+06	2.10427e+06	4.40741e+06	4.54547e+06	1.79771e+06	2.83049e+06	3.58034e+06	88501.3	148126	106753	5.59337e+06	182856	106621	82068.3	6.62723e+06	1.98467e+06	1.66631e+07	1.12089e+06	2.53711e+07	3.60484e+06	1.80096e+07	4.61377e+06	2.91181e+06	1.80044e+07
M112T9	2.44386	-1.28916	-2.71115	0.0118476	0.654943	DOWN	112.039	112.039	112.04	9.03961	8.90923	9.4414	27	11	11	2.12435e+06	7.48635e+06	6.7386e+06	3.06333e+06	2.93328e+06	2.0244e+07	1.35863e+07	553303	1.22534e+06	9.75078e+06	1.57195e+07	7.72433e+06	1.37761e+07	1.56462e+07	1.4684e+07	1.33016e+07	9.46984e+06	480694	396208	461685	5.09314e+06	722679	115863	324239	6.45125e+06	3.20142e+06	5.70685e+06	726411	1.62002e+06	4.34293e+06	4.65013e+06	1.34905e+07	560565	4.54851e+06
M113T8_1	1.29878	0.377154	1.29218	0.2046	0.810472	UP	112.936	112.935	112.938	8.46985	8.36437	8.72325	39	18	21	3.00687e+06	6.69164e+06	3.79908e+06	8.69094e+06	6.06552e+06	9.61421e+06	1.13051e+07	3.71305e+06	185999	9.65313e+06	1.10565e+07	7.73072e+06	8.51847e+06	9.17357e+06	1.49916e+07	7.1971e+06	7.11827e+06	5.24713e+06	2.45389e+06	5.53032e+06	5.20786e+06	5.48048e+06	2.62127e+06	75046.2	6.95908e+06	9.19322e+06	2.00285e+07	4.56704e+06	341785	1.92386e+07	1.91487e+07	6.53793e+06	6.06791e+06	1.62274e+07
M113T6_1	1.22308	0.290522	0.70475	0.48515	0.895877	UP	112.984	112.983	112.986	6.45374	6.10025	6.74673	43	14	16	6.29764e+06	2.06607e+07	2.17635e+07	2.52697e+07	2.04927e+07	4.78389e+06	6.14008e+06	458880	1.85291e+07	4.47423e+07	3.50296e+07	560958	7.42143e+06	9.96252e+06	3.86528e+06	5.62557e+06	2.28492e+07	8.38116e+06	2.87368e+07	5.90997e+07	1.65999e+07	4.04552e+06	7.12503e+07	7.05249e+06	5.80789e+07	5.45398e+07	5.05683e+06	3.27597e+07	2.77241e+07	5.82624e+07	2.45224e+07	1.53337e+07	4.78078e+07	2.39956e+06
M113T6_2	1.8282	-0.870421	-1.11381	0.274669	0.836073	DOWN	112.984	112.983	112.986	5.77238	5.58393	6.08404	39	16	16	6.23996e+07	4.01895e+08	6.50688e+08	2.19831e+08	3.49414e+08	3.50151e+08	1.75996e+09	2.07793e+09	1.75273e+09	3.56186e+07	2.09559e+08	2.84646e+07	2.16013e+08	8.89684e+07	6.3053e+08	9.53964e+07	1.19672e+08	7.93716e+07	3.3357e+07	3.51558e+08	2.77445e+07	4.46575e+07	3.13214e+07	1.27211e+07	9.21699e+07	1.74777e+08	2.75562e+07	1.20045e+09	5.66176e+08	7.68382e+07	2.69478e+08	7.48157e+07	2.85019e+08	4.28361e+08
M113T4_1	1.0147	0.0210545	0.0751696	0.940474	0.943436	UP	112.985	112.983	112.986	3.56958	3.55004	3.61199	42	20	22	1.41933e+08	4.97799e+08	3.34339e+08	5.05117e+08	2.9249e+08	4.82063e+08	6.37238e+08	7.99805e+08	1.67002e+09	6.48483e+08	4.92429e+08	5.07631e+08	5.02495e+08	5.49294e+08	6.77787e+08	3.20469e+08	5.34659e+08	3.19958e+08	1.6624e+08	5.09022e+08	3.13311e+08	1.16361e+08	1.94647e+08	1.59268e+08	3.54792e+08	6.91316e+08	5.39989e+08	6.20518e+08	1.41749e+09	6.24782e+08	5.37468e+08	6.07477e+08	8.10352e+08	7.69744e+08
M113T7_1	1.0649	-0.0907118	-0.0903652	0.928554	0.942751	DOWN	112.985	112.984	112.987	7.41598	7.12948	7.5619	23	8	11	3.83925e+07	5.10448e+07	1.30452e+08	4.79341e+07	8.57339e+07	2.36498e+06	2.3533e+06	2.7079e+06	5.93274e+08	1.47081e+06	1.59942e+06	1.44622e+06	1.83877e+06	2.15218e+06	1.76408e+06	1.39747e+06	1.67615e+06	4.34481e+07	7.32151e+07	7.53274e+07	3.79031e+07	5.4118e+07	6.43536e+07	4.134e+07	1.71448e+07	4.00899e+06	1.54695e+06	2.40564e+06	4.06172e+08	3.13445e+06	2.91483e+06	3.01394e+06	3.1278e+06	2.08377e+06
M113T5_1	1.07146	-0.0995815	-0.243917	0.80913	0.934852	DOWN	112.985	112.983	112.987	5.05522	4.80007	5.24783	47	16	16	7.05812e+07	3.43224e+08	3.79859e+08	3.20332e+08	1.87221e+08	1.47511e+08	1.24804e+08	2.31292e+08	1.74706e+09	2.52713e+08	1.66809e+08	1.58871e+08	1.01595e+08	5.97858e+07	5.40786e+08	1.29928e+08	1.11229e+08	6.91396e+08	1.30216e+08	3.3923e+08	5.01043e+08	2.6995e+08	3.79393e+08	1.46253e+08	6.34606e+08	6.58543e+08	9.81512e+07	3.1425e+08	3.87461e+08	3.93688e+08	1.11896e+08	1.06405e+08	2.37636e+08	2.13542e+08
M113T4_2	1.11381	0.155502	0.449423	0.655566	0.9208	UP	112.985	112.983	112.986	4.06124	3.81372	4.18464	47	20	21	6.80022e+07	2.83269e+08	2.12405e+08	3.15507e+08	2.52143e+08	2.91822e+08	4.27985e+08	3.40123e+08	8.81951e+08	4.84307e+08	3.30317e+08	2.43511e+08	1.67796e+08	1.39782e+08	4.27421e+08	4.80284e+07	2.00457e+08	4.82769e+08	7.20336e+07	2.8791e+08	2.22582e+08	2.42053e+07	9.33578e+07	4.72154e+06	4.94294e+08	1.02866e+08	2.06995e+08	3.73024e+08	1.26776e+09	3.11161e+08	4.89614e+08	2.24062e+08	4.63414e+08	3.97707e+08
M113T4_3	1.22453	-0.292229	-0.443051	0.660166	0.921309	DOWN	112.985	112.983	112.986	4.37295	4.24644	4.75962	54	17	19	7.15906e+07	3.17645e+08	4.35193e+08	2.59401e+08	4.1457e+08	3.87185e+08	5.57924e+07	1.12071e+09	1.86573e+09	3.32142e+08	3.28916e+08	1.85079e+08	1.39785e+08	3.57509e+08	2.86839e+08	2.49623e+08	1.57016e+08	4.08262e+07	6.0313e+07	2.98538e+08	2.00325e+08	5.86592e+07	9.84472e+07	8.7558e+07	4.19111e+07	2.64962e+08	1.29192e+08	8.27242e+08	1.96122e+09	1.97709e+08	2.10347e+08	1.90348e+08	2.35627e+08	2.97816e+08
M113T5_2	2.01476	1.01061	1.2731	0.213969	0.81466	UP	112.985	112.983	112.986	5.39446	5.29822	5.55737	31	13	12	7.05891e+07	2.22614e+08	2.77124e+08	4.48514e+08	7.79873e+08	2.01717e+08	1.03977e+08	1.59066e+08	5.51506e+08	3.87511e+08	1.99289e+08	2.02875e+08	8.00718e+08	2.39617e+08	9.67469e+07	1.24206e+08	1.04768e+09	3.67781e+07	5.392e+07	6.371e+07	4.00788e+07	2.62347e+07	4.42212e+06	6.99278e+07	4.23043e+07	3.87728e+08	6.99153e+08	1.16125e+08	3.52971e+09	4.63964e+08	1.02361e+09	1.25094e+09	6.15767e+08	2.62904e+08
M113T7_2	1.22915	0.297665	0.540004	0.592279	0.913073	UP	112.998	112.998	112.999	7.40058	7.28475	7.55035	42	17	21	1.47279e+06	2.82923e+06	3.34385e+06	3.47756e+06	4.4059e+06	1.32727e+06	1.55567e+06	1.58647e+06	2.37083e+06	1.05352e+06	816340	883672	1.2385e+06	1.64618e+06	1.31493e+06	978425	906702	131316	1.29737e+07	7.0903e+06	9.75292e+06	1.18045e+06	4.38673e+06	1.98328e+06	3.40735e+06	1.16354e+06	665505	479938	1.99397e+06	2.62483e+06	1.88085e+06	1.81602e+06	1.21051e+06	1.4911e+06
M113T8_3	1.73407	0.794165	1.1733	0.250864	0.828573	UP	113.023	113.022	113.024	8.35811	8.23671	8.485	20	11	8	1.35339e+07	1.58528e+07	1.60858e+07	2.74899e+07	4.33538e+07	3.77526e+07	2.79122e+07	4.70939e+06	2.26122e+07	6.58036e+06	5.68005e+06	8.2421e+06	4.52646e+07	5.07848e+06	5.3377e+06	2.66668e+07	2.43403e+07	1.89802e+06	2.75764e+06	2.71385e+06	4.98554e+07	1.97841e+06	2.20803e+06	1.72572e+06	3.37423e+07	9.14988e+06	9.3019e+07	7.57166e+06	1.39095e+07	1.1137e+08	9.75156e+07	3.73967e+06	7.49511e+06	9.59376e+07
M113T9_1	1.97611	0.982663	2.31851	0.0272358	0.684189	UP	113.023	113.013	113.025	8.75129	8.64126	8.99387	58	20	22	1.90788e+07	2.69032e+07	2.27538e+07	5.31637e+07	4.74641e+07	2.01154e+07	2.22063e+07	2.41597e+07	4.60083e+07	1.70831e+07	1.63385e+07	2.06266e+07	2.26997e+07	2.51465e+07	1.79897e+07	1.5379e+07	1.67126e+07	3.42177e+07	1.26931e+07	3.27076e+07	2.13659e+07	2.02508e+07	1.81951e+07	1.63742e+07	1.17795e+08	3.31086e+07	7.37994e+07	2.44223e+07	5.20546e+07	1.10053e+08	8.29277e+07	2.30407e+07	2.71574e+07	8.42492e+07
M113T8_2	1.59327	-0.671991	-1.44383	0.15689	0.782535	DOWN	113.024	113.023	113.025	7.96859	7.87791	8.14248	50	20	21	1.66065e+07	9.56573e+07	8.37287e+07	6.00383e+07	7.53495e+07	2.47133e+08	1.08443e+08	8.49285e+07	2.22028e+08	9.63451e+07	1.88265e+08	1.52015e+08	2.31049e+08	2.05023e+08	9.38252e+07	8.454e+07	7.27078e+07	9.37623e+06	2.14284e+07	1.12159e+07	7.69643e+06	2.81272e+07	2.13516e+07	1.62169e+07	1.14311e+07	1.27051e+08	1.49926e+07	1.24857e+08	2.30541e+08	1.04267e+07	2.68375e+07	1.45739e+08	2.48638e+08	2.51338e+07
M113T9_2	1.30773	-0.38706	-1.54611	0.130028	0.759347	DOWN	113.034	113.034	113.036	9.10929	9.0555	9.17614	42	20	22	3.41606e+07	1.61902e+08	7.9706e+07	1.23804e+08	7.98101e+07	2.71712e+08	2.9377e+08	2.275e+08	2.2254e+08	9.77882e+07	1.08591e+08	1.99149e+08	2.60166e+08	2.79154e+08	1.18584e+08	2.16038e+08	2.27329e+08	9.48404e+07	8.98271e+07	9.16742e+07	8.09187e+07	9.42163e+07	9.91939e+07	9.11662e+07	7.38726e+07	1.89844e+08	3.65783e+07	2.29333e+08	2.59453e+08	4.84191e+07	3.45146e+07	2.33783e+08	3.20003e+08	4.3016e+07
M114T4	1.00761	-0.0109328	-0.0270692	0.978541	0.945517	DOWN	113.988	113.988	113.989	3.57979	3.53981	3.6765	35	17	18	3.09369e+06	8.01208e+06	7.25903e+06	7.95159e+06	7.20304e+06	1.12303e+07	1.07791e+07	1.43662e+07	3.26888e+07	1.2299e+07	5.52344e+06	8.76016e+06	8.82412e+06	6.55564e+06	1.15019e+07	7.65292e+06	9.45653e+06	1.1159e+06	1.16306e+06	8.45466e+06	1.00671e+06	1.04555e+06	596385	1.94724e+06	5.27391e+06	1.58766e+07	8.86372e+06	1.21044e+07	3.18704e+07	1.07203e+07	1.23363e+07	7.40421e+06	1.28725e+07	1.04597e+07
M114T9_1	1.29134	-0.368866	-1.58599	0.120616	0.750343	DOWN	114.018	114.017	114.02	9.10692	8.94922	9.17993	44	20	22	1.87197e+07	8.8634e+07	3.89077e+07	6.86374e+07	4.28034e+07	1.42285e+08	1.56751e+08	1.10936e+08	1.31174e+08	5.84556e+07	5.92705e+07	1.03453e+08	1.35631e+08	1.38223e+08	6.51198e+07	1.08209e+08	1.22707e+08	7.32457e+07	6.22911e+07	6.76929e+07	3.95775e+07	5.67905e+07	5.13211e+07	5.34275e+07	3.61178e+07	9.99644e+07	1.96689e+07	1.17549e+08	1.51725e+08	2.62173e+07	1.9892e+07	1.24226e+08	1.71276e+08	2.39676e+07
M114T8_1	1.1851	0.245014	0.517505	0.607696	0.915091	UP	114.023	114.022	114.025	7.63465	7.45698	7.85	43	19	20	4.93915e+06	1.85588e+07	2.17263e+07	2.19941e+07	2.12185e+07	4.90272e+06	6.81275e+06	3.89565e+06	8.62315e+07	4.18834e+06	7.49768e+06	3.89701e+06	2.08355e+06	7.072e+06	5.30673e+06	7.29994e+06	4.77944e+06	3.62888e+07	3.20062e+07	3.49898e+07	2.06889e+07	2.5551e+07	7.42424e+06	1.37026e+07	5.65577e+07	2.08885e+06	8.31343e+06	6.27959e+06	9.60801e+07	2.58401e+06	1.21262e+07	9.47531e+06	9.2494e+06	6.70002e+06
M114T8_2	1.6198	-0.695815	-2.53991	0.0151035	0.665802	DOWN	114.026	114.024	114.027	7.98256	7.86177	8.01791	14	10	4	1.58555e+06	6.00528e+06	2.90341e+06	3.70742e+06	2.95531e+06	1.13995e+07	9.04677e+06	3.34014e+06	8.03723e+06	7.01799e+06	4.8034e+06	6.98525e+06	1.0517e+07	4.83409e+06	7.32845e+06	1.53162e+06	5.12316e+06	3.87293e+06	3.56064e+06	3.97182e+06	8.78384e+06	2.93257e+06	3.45263e+06	3.3672e+06	1.01994e+07	4.97834e+06	908161	1.45092e+06	8.09277e+06	1.5058e+06	1.22002e+06	2.83533e+06	2.5157e+06	836985
M114T9_2	1.32754	-0.408751	-1.63227	0.112226	0.744293	DOWN	114.038	114.038	114.039	9.11292	9.06868	9.208	33	17	16	1.68675e+06	6.67202e+06	3.8045e+06	5.02587e+06	2.5405e+06	9.96244e+06	1.07329e+07	7.94603e+06	6.46515e+06	1.1959e+07	1.41189e+07	7.37075e+06	9.44543e+06	9.9775e+06	2.88882e+06	8.05136e+06	8.84256e+06	2.81737e+06	864506	2.41016e+06	2.46635e+06	3.16375e+06	3.23402e+06	3.06089e+06	7.66245e+06	6.89283e+06	3.47607e+06	7.77247e+06	9.268e+06	4.58285e+06	3.83494e+06	7.95977e+06	1.02403e+07	4.6339e+06
M114T9_3	1.01547	-0.0221462	-0.10403	0.917666	0.942112	DOWN	114.054	114.042	114.057	8.62793	8.50005	8.71312	54	20	22	1.35734e+08	6.896e+08	3.04816e+08	6.79095e+08	3.49469e+08	8.18581e+08	8.29177e+08	7.55465e+08	1.43054e+09	6.15026e+08	6.42725e+08	6.22773e+08	7.65387e+08	1.24414e+06	6.60801e+08	6.31158e+08	7.4199e+08	7.00146e+08	6.49133e+08	8.5819e+08	9.95997e+08	5.73913e+08	1.46613e+06	5.77306e+08	9.20982e+08	8.18742e+08	4.76923e+08	8.05495e+08	1.44434e+09	6.38405e+08	5.53557e+08	8.16444e+08	1.10637e+09	5.44071e+08
M115T9_1	1.40328	0.488804	0.663847	0.511839	0.900768	UP	114.935	114.934	114.936	8.96145	8.91814	9.12837	18	11	6	2.98202e+06	2.18797e+06	2.5832e+06	3.07034e+06	5.6149e+06	8.25076e+06	1.91767e+06	2.05303e+06	756386	8.17798e+06	4.44578e+06	3.3576e+06	5.16866e+06	3.38016e+06	2.14736e+06	618590	2.03903e+06	52281.1	837463	133731	58866.2	28899	189285	134488	11355.5	2.03204e+07	433854	2.61741e+06	417339	1.81802e+06	1.74201e+06	1.24925e+07	1.50581e+07	1.22677e+06
M115T11	1.30471	0.38373	1.68566	0.101327	0.738112	UP	114.979	114.978	114.981	11.0217	10.9647	11.0834	42	20	22	3.64961e+06	8.79675e+06	3.50445e+06	1.14772e+07	6.49e+06	6.79632e+06	6.33478e+06	3.32437e+06	1.55834e+07	1.12898e+07	9.85747e+06	9.93024e+06	9.716e+06	7.54524e+06	7.34953e+06	8.33956e+06	8.8313e+06	1.13085e+07	6.49924e+06	6.12525e+06	1.17643e+07	4.7584e+06	5.86493e+06	7.06064e+06	1.76559e+07	3.08024e+07	1.16203e+07	2.73643e+06	8.41062e+06	2.07394e+07	1.68299e+07	1.05935e+07	2.26386e+07	1.27655e+07
M115T13	1.25705	0.33004	2.2945	0.0273068	0.68425	UP	114.979	114.979	114.981	12.8851	12.821	13.1664	44	20	22	1.02037e+06	3.29588e+06	1.25156e+06	4.14308e+06	1.12971e+06	3.13964e+06	3.92737e+06	562047	3.07116e+06	3.05094e+06	3.21883e+06	2.57771e+06	3.92635e+06	3.3157e+06	1.98643e+06	3.03892e+06	3.4128e+06	4.09043e+06	1.53801e+06	3.9991e+06	6.83561e+06	3.42327e+06	3.44465e+06	2.68874e+06	4.6698e+06	5.57756e+06	4.50995e+06	449476	5.19445e+06	5.89508e+06	4.83154e+06	5.04966e+06	4.31114e+06	3.88685e+06
M115T9_2	1.82463	0.867602	4.02313	0.000346985	0.575755	UP	115.003	115.002	115.004	8.61883	8.4836	8.75716	45	18	22	1.65767e+06	6.65043e+06	2.72844e+06	1.21346e+07	5.71762e+06	6.31323e+06	5.61212e+06	7.81134e+06	1.09448e+07	4.97665e+06	5.27258e+06	7.67489e+06	5.45748e+06	5.59768e+06	5.23546e+06	4.66294e+06	3.8396e+06	7.11018e+06	1.25596e+07	4.14314e+06	7.08222e+06	3.07833e+06	1.32447e+07	6.01068e+06	6.38112e+06	9.90726e+06	6.62044e+06	7.90479e+06	9.12541e+06	8.57375e+06	5.1854e+06	5.95223e+06	9.057e+06	6.74863e+06
M115T8	1.22265	0.290015	0.740289	0.463576	0.891557	UP	115.02	115.018	115.04	7.64361	7.4157	7.99783	73	20	22	2.31236e+07	9.92621e+07	1.00023e+08	1.21363e+08	9.27549e+07	1.90471e+07	4.2001e+07	3.90387e+07	4.18891e+08	3.80993e+07	3.59381e+07	2.52684e+07	5.20612e+07	3.49432e+07	3.07773e+07	4.32019e+07	4.43921e+07	1.72299e+07	1.44183e+08	1.5597e+08	2.08968e+08	1.2279e+08	1.40689e+08	1.47942e+08	2.23812e+08	4.17903e+07	5.63727e+07	3.95802e+07	4.59522e+08	9.48051e+07	7.50101e+07	5.94832e+07	6.07878e+07	8.71298e+07
M115T9_3	1.85824	-0.893938	-2.75544	0.0104062	0.648152	DOWN	115.021	115.002	115.022	9.08825	8.83426	9.4008	45	16	9	1.58012e+06	3.89601e+06	2.65332e+06	2.09661e+06	1.2798e+06	4.97486e+06	5.30876e+06	3.69187e+06	3.34862e+06	437084	3.01192e+06	3.67332e+06	4.10245e+06	4.18885e+06	1.03043e+06	3.77427e+06	3.80494e+06	1.53414e+06	6.93489e+06	4.2722e+06	1.07886e+07	1.18219e+06	1.42164e+06	1.36935e+06	9.06977e+06	2.61552e+06	325767	3.81471e+06	2.41231e+06	3.10768e+06	536427	4.32422e+06	5.33803e+06	423765
M115T9_4	1.0425	0.0600419	0.470869	0.640343	0.91907	UP	115.059	115.058	115.061	8.62823	8.50005	8.73973	43	20	22	7.78945e+06	3.96595e+07	1.01769e+07	4.13449e+07	1.29584e+07	4.19113e+07	4.26135e+07	3.9233e+07	7.55162e+07	3.14408e+07	3.2668e+07	3.24541e+07	3.78471e+07	4.16889e+07	3.42738e+07	3.3446e+07	3.83744e+07	3.62695e+07	4.03397e+07	4.10747e+07	5.15631e+07	3.04226e+07	3.46287e+07	2.99079e+07	4.75164e+07	4.27707e+07	2.40213e+07	4.15698e+07	7.75198e+07	3.09326e+07	2.48457e+07	4.361e+07	5.72421e+07	2.57977e+07
M115T4	1.23413	-0.303497	-0.792609	0.433063	0.884796	DOWN	115.075	115.075	115.076	4.3542	4.32845	4.37182	25	13	12	2.16888e+06	3.61801e+06	3.04437e+06	2.93162e+06	2.51067e+06	5.93795e+06	4.46182e+06	4.05132e+06	1.29099e+07	5.35896e+06	4.95912e+06	4.76016e+06	4.39248e+06	4.9201e+06	4.45924e+06	4.92086e+06	5.32494e+06	331434	445258	606544	539669	391238	2.4327e+06	489185	667299	4.91077e+06	4.0809e+06	3.53791e+06	8.18456e+06	6.0563e+06	4.38181e+06	3.83717e+06	6.73028e+06	5.86193e+06
M115T5_2	1.11002	-0.150583	-0.35097	0.727749	0.928091	DOWN	115.075	115.075	115.077	4.88572	4.58819	5.03397	34	15	16	5.60976e+06	1.76142e+07	1.82898e+07	1.58684e+07	1.32806e+07	1.9145e+07	2.40875e+06	2.14202e+07	6.2229e+07	5.51882e+07	5.44826e+07	1.56151e+07	1.1869e+07	1.78157e+07	1.76303e+07	1.57329e+07	1.47625e+07	5.66227e+06	1.93984e+06	1.14632e+07	1.2397e+07	3.91907e+06	1.84719e+06	2.27903e+06	4.4766e+06	2.65048e+06	2.12272e+07	1.6175e+07	2.89214e+07	2.32325e+07	2.56575e+06	3.31063e+06	2.86509e+07	3.28848e+07
M115T5_1	1.16382	-0.218867	-0.932933	0.356463	0.863441	DOWN	115.076	115.074	115.077	5.49944	5.13443	5.70887	63	20	21	2.73929e+07	1.12656e+08	5.11362e+07	9.67982e+07	5.89885e+07	1.70332e+08	1.44816e+08	7.12944e+07	2.08445e+08	1.29185e+08	1.39407e+08	7.77988e+07	7.04982e+07	1.33979e+08	3.41468e+07	1.74649e+08	8.3723e+07	3.90743e+07	1.41255e+08	1.97358e+08	1.28134e+08	6.43377e+07	8.09251e+07	7.01682e+07	9.35853e+07	8.52845e+07	1.08514e+07	5.76468e+07	1.3044e+08	4.49795e+07	6.94079e+07	1.05345e+08	1.04046e+08	1.20555e+08
M115T6_1	1.25306	0.325455	1.22679	0.228801	0.820662	UP	115.076	115.074	115.077	6.31934	6.01111	6.98747	100	20	22	1.18447e+07	5.38503e+07	2.37623e+07	6.74777e+07	4.57544e+07	5.56358e+07	2.62724e+07	4.53354e+07	1.07343e+08	6.50814e+07	6.69958e+07	4.00893e+07	3.07217e+07	4.34124e+07	1.1204e+08	3.97465e+07	4.07171e+07	3.15414e+07	5.14473e+07	6.2907e+07	7.44386e+07	3.14156e+07	3.33403e+07	5.06291e+07	6.78969e+07	4.40315e+07	5.03256e+07	2.51641e+07	7.62317e+07	6.2705e+07	3.31036e+07	2.28767e+07	5.32382e+07	1.74407e+08
M115T6_2	1.77335	0.826474	1.98415	0.0564201	0.696576	UP	115.076	115.075	115.077	5.87116	5.77188	5.98184	24	8	13	1.8458e+07	1.94921e+07	1.47614e+07	3.45662e+07	3.20955e+07	8.93282e+06	9.85121e+06	4.97378e+07	2.17519e+07	1.25246e+07	1.09247e+07	7.21624e+06	2.54858e+07	3.29623e+07	6.24636e+06	9.92511e+06	2.82858e+07	4.96646e+06	7.11063e+06	9.71476e+06	4.82539e+07	1.6408e+07	6.16983e+06	2.9072e+07	4.4302e+07	3.4921e+07	9.62304e+07	3.42755e+07	5.1284e+07	1.17106e+08	7.18822e+06	5.94569e+06	4.32103e+07	1.06223e+07
M116T9_1	1.57863	-0.658677	-1.20375	0.235962	0.823319	DOWN	115.919	115.919	115.921	9.03014	8.94489	9.23343	24	14	9	3.96553e+06	9.23027e+06	9.39821e+06	5.847e+06	8.75396e+06	2.04839e+07	1.75735e+07	1.68156e+07	3.28337e+07	5.77817e+06	5.72367e+06	1.23919e+07	1.66012e+07	1.7997e+07	6.06216e+06	1.38697e+07	1.55585e+07	86051.1	807794	304475	28319.8	110467	1.29984e+06	275304	3895.7	1.85419e+07	143585	2.07082e+07	2.0536e+07	2.28248e+06	118345	1.88943e+07	2.32889e+07	259000
M116T9_2	1.41246	-0.49821	-1.10238	0.277034	0.836821	DOWN	116.034	116.033	116.036	9.00664	8.93486	9.38496	34	16	14	4.47262e+06	1.83525e+07	1.61225e+07	1.29933e+07	1.52979e+07	5.15113e+07	4.66429e+07	1.97822e+07	1.54497e+07	5.43686e+06	2.69776e+07	1.92868e+07	3.68736e+07	3.1257e+07	2.49388e+07	2.99164e+07	3.26681e+07	1.58423e+06	1.08126e+07	3.86869e+06	1.24717e+06	2.10031e+06	4.69473e+06	125896	1.87541e+06	2.75567e+07	15642.4	3.1546e+07	1.76137e+07	24593.2	27169.9	4.10492e+07	5.3938e+07	32429
M116T8_1	1.05679	0.0796851	0.164374	0.870683	0.939178	UP	116.035	116.033	116.036	8.48937	8.20446	8.71433	42	18	15	2.31729e+07	3.60493e+07	1.92211e+07	3.80964e+07	5.48266e+07	6.45995e+07	5.38531e+07	4.52829e+07	4.59137e+07	4.07366e+07	3.69037e+07	3.95881e+07	5.54595e+07	4.68387e+07	4.07998e+07	4.50172e+07	4.21359e+07	7.81146e+06	6.4585e+07	2.07577e+07	2.02648e+06	7.87823e+06	3.46182e+07	2.26689e+07	3.51098e+06	5.76611e+07	113729	4.82766e+07	4.11265e+07	94612.8	158062	4.97997e+07	7.8223e+07	223791
M116T8_2	1.21841	-0.284998	-0.7506	0.457843	0.890348	DOWN	116.035	116.034	116.049	7.85577	7.78898	8.15465	35	14	11	2.61504e+06	5.08304e+06	2.95742e+06	4.17187e+06	4.77477e+06	4.78924e+06	8.40591e+06	8.68875e+06	6.89267e+06	3.90957e+06	7.48167e+06	5.10687e+06	4.98687e+06	1.02914e+06	7.98177e+06	5.68792e+06	894319	1.13568e+07	1.47338e+06	5.5196e+06	1.42684e+06	7.19138e+06	3.92414e+06	1.16094e+06	3.75307e+06	1.22181e+06	64450.3	1.40113e+07	1.11165e+06	86721.4	84741.3	7.58471e+06	1.68481e+06	75469.1
M116T7_1	2.08045	1.0569	1.62466	0.113662	0.745026	UP	116.035	116.034	116.049	7.43326	7.16927	7.62774	41	16	17	1.09721e+07	2.43285e+07	3.62653e+07	5.06142e+07	6.56675e+07	3.97001e+06	8.59706e+06	2.22099e+06	1.30167e+08	5.82914e+06	2.23427e+06	575483	3.43626e+06	5.05124e+06	4.06841e+06	815484	4.35664e+06	7.65407e+07	1.6213e+07	1.90152e+07	1.35087e+07	4.2493e+07	3.24045e+07	1.55078e+07	9.95648e+07	470227	1.46103e+06	2.38233e+06	1.68555e+08	1.85698e+06	1.99553e+06	2.54756e+06	613545	1.38112e+06
M116T7_2	1.13374	0.181093	0.676301	0.504531	0.899475	UP	116.049	116.048	116.051	6.73504	6.66852	6.81891	42	20	22	4.439e+07	1.48455e+08	1.18512e+08	1.6831e+08	5.92613e+07	9.193e+07	8.64667e+07	1.89518e+08	2.13101e+08	1.47556e+08	1.57466e+08	7.4085e+07	1.43932e+08	9.57459e+07	2.67017e+08	1.38141e+08	1.1493e+08	6.67315e+07	5.55644e+07	6.21876e+07	3.74941e+08	5.8187e+07	5.7941e+07	6.1469e+07	5.12189e+08	1.27139e+08	2.05482e+08	1.82487e+08	1.44476e+08	2.2435e+08	2.20313e+08	8.08963e+07	1.73386e+08	1.93951e+08
M116T6_1	1.3169	0.397149	0.762016	0.451263	0.888927	UP	116.049	116.048	116.051	6.14923	5.62103	6.49384	79	18	20	1.08136e+07	3.46678e+07	5.31371e+07	4.56541e+07	3.83025e+07	1.14952e+07	6.81594e+07	1.63278e+07	8.78319e+06	3.92899e+06	3.20649e+07	5.04903e+07	2.4406e+07	2.2146e+07	3.9734e+07	2.01192e+07	5.75778e+06	6.28619e+06	448221	3.86552e+06	2.24889e+08	2.30477e+07	6.49083e+06	3.88132e+06	1.21034e+08	1.50096e+06	3.75537e+07	3.41447e+07	6.14094e+07	5.72555e+07	4.04178e+07	3.67985e+07	1.07337e+07	1.52943e+08
M116T9_3	1.01049	0.0150553	0.0210442	0.983364	0.945769	UP	116.06	116.059	116.061	8.62648	8.58832	8.67267	18	7	11	2.46609e+07	1.71213e+07	1.38878e+07	1.73009e+07	3.72871e+07	2.49778e+07	2.65053e+07	1.97549e+06	4.17532e+07	1.4555e+06	1.56637e+06	1.20833e+06	1.64401e+06	2.31401e+07	2.92214e+07	1.47864e+06	1.87951e+07	1.63596e+06	3.17031e+07	3.509e+07	7.76063e+06	2.71939e+07	2.88947e+07	2.72402e+07	9.18556e+06	2.14156e+06	1.94862e+06	2.04484e+07	3.51953e+06	1.82642e+06	1.26153e+06	2.66157e+07	2.44658e+06	2.98531e+06
M116T8_3	1.63131	0.706028	1.61376	0.119946	0.749704	UP	116.071	116.07	116.073	8.48929	8.3288	8.76265	43	20	21	1.46159e+08	2.05769e+08	8.5106e+07	3.35672e+08	3.66863e+08	2.01776e+08	1.99289e+08	1.91438e+08	4.211e+08	1.91378e+08	2.45189e+08	1.46241e+08	1.98231e+08	1.8331e+08	2.31533e+08	1.64535e+08	1.72282e+08	2.22575e+08	2.32842e+08	3.21953e+08	6.20277e+06	2.13288e+08	2.87205e+08	2.21881e+08	6.31261e+07	2.26171e+08	1.34924e+07	1.96031e+08	4.01609e+08	6.42672e+06	1.08429e+07	2.00184e+08	2.92254e+08	3.26194e+07
M116T11	1.51732	0.601524	1.00092	0.323497	0.853447	UP	116.071	116.07	116.073	10.8746	10.6651	11.1153	37	10	11	2.4676e+06	9.45799e+06	1.22664e+07	1.43508e+07	1.89786e+07	845898	939925	981274	2.19464e+06	913980	1.0521e+06	4.5165e+06	1.08867e+06	2.36425e+06	7.98145e+06	926575	4.28333e+06	3.60679e+07	3.94004e+07	2.18251e+07	2.92205e+07	4.10889e+06	9.46559e+06	1.35269e+07	7.45586e+06	917776	559244	3.6194e+06	1.94146e+06	253061	154801	788592	1.23558e+06	259791
M116T9_4	2.73929	1.4538	2.00466	0.0557109	0.696426	UP	116.071	116.07	116.073	9.16673	8.83803	9.43926	52	8	14	1.23521e+07	9.17425e+06	1.121e+07	2.5131e+07	3.54353e+07	1.88506e+06	2.00462e+06	2.27823e+06	2.22284e+07	1.5925e+06	1.69772e+06	1.38527e+06	1.04186e+07	1.64831e+06	1.77073e+06	1.37152e+06	1.72148e+06	3.84135e+07	3.50782e+06	2.40885e+07	8.26379e+06	5.28651e+06	2.91142e+07	2.00765e+07	4.73157e+06	1.41192e+07	261847	9.13426e+06	1.77394e+07	135340	57122.9	1.80325e+06	1.25028e+07	223845
M116T6_2	1.04	-0.056585	-0.238127	0.813425	0.935174	DOWN	116.079	116.078	116.079	5.61513	5.56179	5.84861	20	9	11	1.97129e+06	4.28855e+06	2.72113e+06	4.12361e+06	1.55276e+06	969882	485262	3.62654e+06	1.13876e+07	4.84955e+06	4.80039e+06	4.89675e+06	2.91284e+06	7.01568e+06	880060	4.64368e+06	4.18852e+06	2.93786e+06	3.74784e+06	4.01098e+06	6.53048e+06	1.93683e+06	3.37445e+06	3.06602e+06	9.50985e+06	2.88248e+06	4.64212e+06	2.92259e+06	7.04863e+06	6.5415e+06	690437	3.05841e+06	5.90491e+06	6.80031e+06
M117T6	2.48708	-1.31445	-1.01029	0.321482	0.852814	DOWN	116.906	116.904	116.927	5.72583	5.52167	6.29854	43	15	14	1.21791e+08	1.89221e+08	4.56513e+08	7.60817e+07	2.16007e+08	1.82171e+08	2.33054e+08	5.40249e+08	2.04853e+09	1.60924e+08	1.51945e+08	8.01591e+06	9.43905e+07	1.54714e+08	1.29925e+08	1.27773e+07	1.50676e+07	1.1754e+06	118788	5.04261e+06	1.7465e+07	5.43114e+06	517499	2.04375e+07	2.48147e+06	8.89957e+07	9.02294e+07	3.43314e+07	1.0287e+09	5.09598e+06	6.01805e+06	9.49603e+07	6.82957e+07	6.67081e+07
M117T4_2	3.80558	-1.92812	-0.961624	0.347854	0.860585	DOWN	116.906	116.905	116.907	4.37598	4.22027	4.65289	51	17	19	2.25339e+08	6.04372e+08	2.05149e+09	1.58812e+08	3.05916e+08	1.20382e+08	1.1027e+08	1.15501e+09	9.2538e+09	2.12194e+08	2.87368e+08	8.6245e+07	9.98357e+07	2.54414e+08	1.84762e+08	1.13861e+08	1.33091e+08	1.65571e+07	913194	1.5727e+06	1.71536e+07	1.06664e+07	1.48813e+07	5.23445e+06	9.22508e+06	2.65061e+08	6.15696e+07	1.09337e+09	1.06574e+09	1.38425e+08	1.24688e+08	6.93806e+07	1.30267e+08	1.00404e+08
M117T5	1.31707	0.397328	0.375232	0.709736	0.9264	UP	116.906	116.904	116.91	5.09802	4.70759	5.48319	93	19	22	1.10098e+08	1.40784e+08	2.87336e+08	1.85421e+08	4.69593e+08	1.11148e+08	7.54001e+07	1.31747e+09	1.20515e+07	1.22661e+08	1.5078e+08	2.21477e+08	3.99955e+07	6.46618e+07	3.0172e+08	5.00319e+07	5.38195e+07	2.31925e+07	1.35716e+06	1.25278e+07	2.92555e+07	4.59763e+07	2.344e+07	2.78439e+07	1.30861e+08	6.20826e+08	5.33283e+07	9.40237e+07	2.20629e+09	1.57553e+08	2.17938e+08	3.15216e+07	1.11859e+08	4.86863e+07
M117T4_3	1.07651	0.106359	0.130659	0.896914	0.940851	UP	116.907	116.904	116.907	3.96553	3.78857	4.15788	52	18	18	1.3264e+08	1.72345e+08	1.96141e+08	1.85531e+08	4.26307e+08	2.03481e+08	8.16076e+07	5.56956e+08	7.82726e+08	2.72546e+08	1.20463e+08	2.39035e+08	1.7726e+08	2.27238e+08	2.3914e+08	1.92952e+08	1.4718e+08	3.09647e+07	1.53957e+06	1.59803e+07	1.67105e+07	1.00802e+07	1.11113e+07	6.73811e+07	5.25561e+07	2.4368e+08	1.96797e+08	5.4115e+08	2.02171e+09	1.33646e+08	1.05734e+08	9.30161e+07	1.381e+08	3.97207e+07
M117T4_1	1.31279	-0.392641	-0.392105	0.697759	0.925231	DOWN	116.907	116.893	116.908	3.52497	3.4997	3.58046	43	20	22	4.32179e+08	5.09831e+08	1.21143e+09	3.88356e+08	7.05128e+08	3.74073e+08	3.14232e+08	1.32488e+09	5.51284e+09	2.52445e+08	3.66534e+08	2.50141e+08	3.45208e+08	3.42674e+08	2.89549e+08	2.30965e+08	1.9735e+08	4.41158e+07	1.18242e+07	5.40775e+07	6.01456e+07	2.59604e+07	5.39398e+07	5.38686e+07	9.18083e+07	6.95195e+08	2.16225e+08	1.47369e+09	3.19467e+09	4.24884e+08	3.59865e+08	2.44146e+08	4.52496e+08	2.76451e+08
M117T11_1	1.03852	-0.0545293	-0.10848	0.91417	0.941903	DOWN	116.927	116.927	116.928	10.8778	10.6418	11.0058	31	11	12	535295	2.11798e+06	2.40515e+06	2.03942e+06	2.27474e+06	4.02583e+06	2.80541e+06	5.68933e+06	7.95984e+06	2.10017e+06	4.04945e+06	4.25618e+06	4.4664e+06	1.57467e+06	557548	140633	4.25501e+06	31536	75723.4	51586.7	100651	16473.3	82253.7	69789.9	51130	6.40936e+06	1.56645e+06	5.1554e+06	2.64866e+06	6.06048e+06	4.19842e+06	3.99555e+06	2.586e+06	3.77919e+06
M117T8_1	1.17283	0.23	0.54356	0.589921	0.912756	UP	116.927	116.927	116.933	8.07397	7.87308	8.22975	30	15	11	827262	1.58439e+06	1.35092e+06	1.85823e+06	1.89107e+06	2.72584e+06	2.03855e+06	3.51975e+06	5.62201e+06	2.34974e+06	1.46916e+06	2.03121e+06	1.11803e+06	1.96044e+06	2.11155e+06	972846	1.97656e+06	172506	201299	1.06604e+06	363461	32783.8	650295	1.13935e+06	166458	4.8591e+06	2.99361e+06	4.99719e+06	3.37742e+06	3.93769e+06	3.05051e+06	2.74681e+06	5.49172e+06	898101
M117T9_1	1.43236	-0.518391	-0.973847	0.336063	0.857244	DOWN	116.927	116.927	116.929	8.96806	8.76818	9.10231	30	17	11	2.99822e+06	8.56759e+06	8.66815e+06	5.98146e+06	8.51445e+06	1.64446e+07	1.79666e+07	1.94553e+07	3.24045e+07	6.62988e+06	5.66102e+06	8.27728e+06	1.52406e+07	1.14174e+07	4.81177e+06	1.44348e+07	1.11624e+07	1.1964e+06	641902	2.19579e+06	106874	639062	1.26533e+06	1.3908e+06	9443.59	1.07297e+07	173446	1.67813e+07	1.98462e+07	821638	663397	2.11735e+07	2.68569e+07	477176
M117T11_2	2.02185	1.01568	3.39179	0.00157551	0.575755	UP	116.958	116.958	116.96	10.9905	10.9378	11.0371	21	11	10	1.38463e+06	1.2225e+06	1.12569e+06	2.47172e+06	1.2611e+06	410964	384209	259661	821350	901811	1.1208e+06	945278	833304	2.79289e+06	1.52235e+06	840056	832174	1.90343e+06	290210	2.83329e+06	4.78874e+06	263549	296066	1.26351e+06	1.14645e+06	3.70196e+06	1.19051e+06	3.97554e+06	3.02893e+06	3.00293e+06	2.00783e+06	799073	2.6393e+06	1.07785e+06
M117T12_2	2.14752	1.10267	2.34096	0.0262323	0.68329	UP	116.971	116.971	116.972	12.2429	12.1257	12.4035	47	13	20	8.15824e+06	6.46997e+06	5.91713e+06	1.38944e+07	1.35195e+07	1.34963e+06	1.83252e+06	7.07702e+06	5.76154e+06	7.50921e+06	2.17273e+07	1.54122e+06	1.83626e+06	8.81602e+06	2.08938e+06	6.37998e+06	1.5244e+06	2.71926e+06	1.73039e+07	1.75487e+06	1.3677e+07	2.07358e+06	1.28445e+07	2.52357e+06	9.05823e+06	7.4326e+06	9.25295e+06	4.14841e+06	6.83509e+07	6.64297e+06	2.01952e+07	1.85394e+07	1.48462e+07	9.60408e+06
M117T12_1	1.17606	0.233957	0.534458	0.596047	0.913575	UP	116.971	116.971	116.973	11.775	11.3105	12.1226	139	20	22	1.10396e+07	1.82326e+07	1.70227e+07	2.14426e+07	2.17909e+07	1.48114e+07	1.1674e+07	2.54691e+07	8.4796e+07	6.87116e+06	1.36508e+07	1.02333e+07	1.98622e+07	1.34714e+07	7.91136e+06	4.67802e+06	1.40854e+07	2.21096e+07	1.80184e+07	1.88382e+07	2.02875e+07	556858	1.58431e+07	1.47984e+07	2.66865e+07	4.55575e+07	1.05003e+07	2.30763e+07	1.09817e+08	1.7131e+07	6.20793e+06	1.86112e+07	1.83566e+07	6.90108e+06
M117T8_2	1.14113	0.190457	0.564201	0.57582	0.91081	UP	116.971	116.97	116.974	7.55838	7.45611	7.64943	41	19	22	1.23839e+07	5.03102e+07	4.13411e+07	5.74103e+07	4.00501e+07	1.67856e+07	1.50714e+07	3.68758e+06	1.49446e+08	2.08457e+07	2.13945e+07	1.7446e+07	2.87852e+07	1.59294e+07	1.78201e+07	1.77614e+07	2.52252e+07	9.93645e+07	8.86314e+07	8.51687e+07	5.78215e+07	4.54488e+07	9.94431e+07	9.97235e+07	8.04045e+07	4.36008e+07	1.51522e+07	1.51007e+07	1.07554e+08	2.99627e+07	2.29512e+07	2.55082e+07	4.30899e+07	1.58488e+07
M117T11_3	1.01859	0.0265782	0.0791762	0.937328	0.943257	UP	116.972	116.971	116.972	11.1193	10.9861	11.2095	43	20	22	1.33869e+07	7.47364e+07	6.25688e+07	7.6126e+07	4.97016e+07	6.2243e+07	2.54994e+07	8.29778e+07	3.17282e+08	2.84427e+07	4.42559e+07	5.4879e+07	5.5102e+07	8.02319e+07	4.01643e+07	4.76296e+07	4.87553e+07	7.63986e+07	8.18416e+07	8.46618e+07	1.15975e+08	4.99894e+07	5.97079e+07	2.65096e+07	1.12182e+08	1.11843e+08	5.375e+07	1.01185e+08	2.68185e+08	8.20087e+07	7.22201e+07	5.31191e+07	5.10529e+07	5.48298e+07
M117T8_3	1.05079	-0.071469	-0.14478	0.885801	0.940154	DOWN	116.972	116.971	116.973	8.11858	7.96233	8.20377	30	12	15	5.70658e+06	1.77141e+07	2.26025e+07	1.6858e+07	1.43997e+07	2.17876e+06	1.75264e+06	2.1539e+07	8.45818e+07	1.68433e+07	1.24545e+07	4.32954e+06	2.64521e+06	2.37439e+06	1.72376e+06	1.79048e+07	2.29997e+06	1.77178e+07	8.02022e+06	8.46886e+06	6.62636e+07	1.36645e+07	2.108e+06	2.24497e+07	4.49622e+07	3.58396e+07	8.3219e+06	3.67395e+06	2.84575e+07	3.55898e+06	3.31306e+06	2.27373e+06	1.21741e+07	8.42738e+06
M117T13	1.06793	-0.0948156	-0.148416	0.883159	0.939985	DOWN	116.972	116.971	116.972	12.682	12.4185	12.9784	90	20	22	9.42401e+06	1.65875e+07	2.91645e+07	1.55324e+07	1.32749e+07	1.17701e+06	1.0677e+07	3.82479e+07	1.31962e+08	6.38296e+06	1.83454e+07	4.33853e+06	651201	4.86731e+06	9.61016e+06	7.10074e+06	8.04258e+06	1.61598e+06	1.93582e+07	1.51911e+06	3.61489e+07	1.40702e+06	8.02461e+06	6.49974e+06	1.5774e+07	1.28208e+07	5.00734e+06	2.17842e+06	5.41516e+07	1.18228e+07	1.08425e+06	2.9318e+07	1.24455e+07	2.38563e+07
M117T8_4	1.42516	0.511127	0.991091	0.32824	0.85491	UP	116.972	116.971	116.972	7.87085	7.84159	7.94969	18	5	13	7.18675e+06	1.21802e+07	1.86847e+07	1.73587e+07	1.47177e+07	2.04235e+06	2.06649e+06	3.40061e+06	1.39974e+07	1.87181e+06	2.20866e+06	1.79391e+06	2.1891e+06	2.05902e+06	1.77258e+06	1.91279e+06	1.91355e+06	2.63249e+07	6.16125e+07	1.23984e+07	1.06215e+07	1.71978e+07	4.56083e+06	8.82687e+06	6.48324e+07	3.97407e+06	1.70782e+06	3.50563e+06	1.20358e+07	1.57648e+07	1.47417e+07	7.96864e+06	2.27479e+07	9.61518e+06
M117T22_2	1.02402	-0.0342509	-0.0688107	0.94551	0.94372	DOWN	116.972	116.971	116.972	22.1883	22.0594	22.3233	30	9	12	385073	466077	557658	455143	462038	67268.3	78070.9	960621	1.86138e+06	80060.1	68321.3	63237	78343.4	78991.4	82351.4	64332.9	60135.7	793499	161304	1.29701e+06	195218	307572	1.00818e+06	624015	1.39164e+06	96587.9	66102.6	566300	1.88832e+06	98332.9	75109.9	75192.2	129090	64214.2
M117T24_2	1.82989	-0.871756	-1.08906	0.286821	0.840712	DOWN	116.972	116.971	116.972	23.8989	23.7331	24.0014	38	10	12	423656	542631	946279	296538	372000	54199	64825.4	911210	4.22534e+06	93337.6	73746.6	76925.6	86658.3	64144.3	99919	62217.8	79438.7	454842	548317	977023	154827	39666.2	1.1654e+06	828337	792259	134855	75738.8	46754.5	1.663e+06	106244	84642.3	81754.4	120232	61397.1
M117T20_1	1.09173	0.126615	0.280856	0.780313	0.932609	UP	116.972	116.971	116.973	20.0369	19.7952	20.2517	52	10	12	428592	451317	494380	492716	457334	83062.1	92812.4	224580	1.17981e+06	86041.6	90345.4	83287	109695	80443.4	96622.1	79640.9	78861.3	641795	838418	101099	1.32969e+06	398068	835885	1.49349e+06	1.1027e+06	133716	86074.7	807204	1.89893e+06	135618	82053.8	90151	133898	68054.3
M117T19_3	1.00943	-0.0135372	-0.0225544	0.982144	0.945706	DOWN	116.972	116.971	116.972	18.9563	18.8451	19.0748	30	9	12	414011	501744	785250	497058	520930	65170.7	67649.1	500976	3.18335e+06	56532.8	73840	60416.8	84795.7	65750.4	77450.4	54726.3	72675.3	908657	149769	81349.5	1.10655e+06	73947	866886	796738	1.68766e+06	76951.4	59042.9	576470	1.80438e+06	81983.7	66638.1	69251	106174	48013.7
M117T21_3	1.2124	0.27786	0.485972	0.630111	0.917864	UP	116.972	116.971	116.972	20.6784	20.5671	20.7935	26	8	12	400358	443454	718102	537642	509072	84377	93206.6	427345	2.95965e+06	98217.9	77036.4	79117.8	104249	81782.2	92351.1	65023.9	68538.8	1.1322e+06	94673.7	222413	322299	423766	662900	1.62095e+06	158988	106510	75111.9	718062	1.83381e+06	124285	93335.8	80405.3	144045	71887.8
M117T14_2	1.23909	0.309281	0.497401	0.621705	0.916845	UP	116.972	116.971	116.972	14.2041	13.9945	14.4047	49	10	12	653835	670682	1.07721e+06	831036	1.00501e+06	135229	114706	873085	4.60253e+06	72241.5	117186	78183.9	91482.1	116485	100933	96527.9	82305.5	188975	417355	1.19178e+06	1.62678e+06	451805	1.12956e+06	132309	1.79419e+06	94662.9	104318	1.05716e+06	2.99558e+06	104839	87858	90893.4	151924	81136.8
M117T19_1	1.08992	0.124227	0.140947	0.888622	0.940332	UP	116.972	116.971	116.972	18.5655	18.3151	18.7968	61	10	12	454661	586694	1.18938e+06	639452	1.23542e+06	67398.2	65373.2	253330	5.3076e+06	63167.1	57274	65552.5	79917.7	91209.6	59831.4	69347.5	67384.9	1.11575e+06	795480	1.25221e+06	179845	221022	72478.6	581057	1.26865e+06	129119	56453.2	700104	5.94896e+06	86143.9	58875.7	64417.7	97892	60602.1
M117T16_2	1.19978	0.262768	0.532315	0.597524	0.91377	UP	116.972	116.971	116.972	16.486	16.2989	16.6735	45	10	12	479199	466201	493176	559338	637137	98412.9	83641	730544	411658	75278.3	102107	76980.5	101319	71809.8	80925.5	70785	71469.5	394973	996809	751644	1.55706e+06	629991	1.28429e+06	364720	1.3696e+06	90814.5	69983.4	557461	2.36691e+06	92832	76723.6	74631.4	139238	64674.1
M117T14_1	1.23538	0.304956	0.445278	0.659144	0.921196	UP	116.972	116.971	116.972	13.5534	13.0631	13.9812	101	10	12	807153	901301	998792	1.11345e+06	1.97398e+06	153144	199782	1.28518e+06	3.60319e+06	129489	171668	136997	167738	218136	156768	165921	164832	1.95811e+06	2.23142e+06	1.19187e+06	1.24338e+06	83374.5	1.24058e+06	1.15144e+06	2.37302e+06	213967	147053	940423	5.12819e+06	211333	192404	195450	253315	143750
M117T16_1	1.17567	0.233482	0.466518	0.643377	0.919421	UP	116.972	116.971	116.972	15.6843	15.3898	15.9585	72	10	12	547207	542893	622107	638262	702625	99892.7	120389	698904	2.13484e+06	84153.6	104312	98635.7	117789	102931	81824.7	86630.2	90569.2	911491	926670	162838	1.59875e+06	79259.1	1.01574e+06	1.01325e+06	1.32899e+06	109698	94425.2	2.38906e+06	2.35295e+06	102087	99357.6	81877.8	131502	66987.7
M117T19_2	1.21996	-0.286829	-0.455838	0.651168	0.920308	DOWN	116.972	116.971	116.972	19.2121	19.0923	19.3567	33	10	12	402346	617945	858148	506531	710078	77758.5	111375	106044	2.28807e+06	87836.8	71434.1	78009.5	76103	80118.3	63899.7	82558.9	86762.6	671939	747839	775943	3.23377e+06	898190	453458	720832	1.64696e+06	102843	92154	597823	2.35135e+06	114509	75453.6	82896.2	115952	61959.1
M117T15_2	1.17934	-0.237979	-0.366657	0.715931	0.926991	DOWN	116.972	116.971	116.972	15.1802	15.0019	15.354	42	10	12	542610	797985	1.14811e+06	676637	979664	91662.5	102880	803580	4.91796e+06	96697.7	85400.6	77058.8	96124	114133	90186.4	72199.5	108763	840783	633395	2.22195e+06	987440	893747	1.11198e+06	866312	1.74743e+06	101726	87749.5	1.03384e+06	3.68221e+06	100256	90932.9	97042.5	117075	85331
M117T20_3	1.4038	-0.489343	-0.717337	0.478163	0.894516	DOWN	116.972	116.971	116.972	19.5984	19.408	19.7863	43	10	12	456209	754189	1.13025e+06	537246	779079	80705.4	79173.6	572506	4.56727e+06	82387.5	78087.5	71604.4	84640.6	75130.5	73534.7	75267.6	79246.3	2.10827e+06	553015	2.03012e+06	423130	295702	1.79142e+06	730648	1.23191e+06	100457	82125.7	463754	3.68021e+06	104682	73810.5	78785.7	123285	74142.8
M117T17_2	1.04037	0.0570937	0.0943842	0.925278	0.94256	UP	116.972	116.971	116.972	17.4891	17.2751	17.672	48	10	12	453221	564031	713911	586800	848313	92958.7	90122.4	1.45999e+06	2.2047e+06	68465.6	85133.2	82697.9	107936	80405	70147.3	100666	80803.6	648373	387704	315829	175493	372759	1.81674e+06	1.18956e+06	1.85014e+06	108086	65158.5	839987	3.94065e+06	104630	86244.4	87380.3	117290	78940.9
M117T20_2	1.09412	-0.129772	-0.206138	0.838162	0.936967	DOWN	116.972	116.971	116.972	20.4103	20.2785	20.5603	34	10	12	426601	479324	798712	438091	422513	61005	78719.6	416787	3.59728e+06	89740	76434.4	60769.2	80002.3	92402	70100.8	59141.2	64043.5	905496	617536	684358	916992	506533	295993	85616.8	827534	109206	75582.5	547669	1.15874e+06	92298.3	61949.8	74498.3	88002	59659.9
M117T16_3	1.03416	-0.0484536	-0.0770031	0.939027	0.943354	DOWN	116.972	116.971	116.972	16.1474	15.9869	16.2936	37	10	12	562566	723832	1.07001e+06	699925	927958	104183	110918	935019	3.81983e+06	98660.6	91821.3	86708.3	117503	128080	105707	109428	79044.3	844632	435637	3.35055e+06	691530	964197	164307	577410	1.66147e+06	129390	91209.2	594980	1.99881e+06	109162	86755.4	104569	131641	83986.2
M117T17_1	1.21985	-0.286708	-0.548306	0.586768	0.912328	DOWN	116.972	116.971	116.972	16.9605	16.7193	17.2496	68	10	12	556765	763144	879906	625603	729849	125427	114882	731078	2.68442e+06	109529	135853	106879	150320	141098	120703	99630.5	120453	1.92719e+06	2.17037e+06	2.30229e+06	128801	640250	683691	1.31504e+06	1.45499e+06	154970	97907.6	1.02742e+06	2.99082e+06	143086	111813	116799	148325	93945.1
M117T18_2	1.30422	-0.383191	-0.500313	0.621458	0.916815	DOWN	116.972	116.971	116.973	18.1541	18.0246	18.3014	31	9	11	513260	594412	1.16787e+06	455759	435116	69072.1	77726.8	401604	5.11142e+06	78513.9	80323.9	70165.7	101920	77493.9	81258.9	65086.3	77297.7	1.05111e+06	380931	1.05357e+06	1.96165e+06	522297	100380	230511	295888	93566.6	67462.8	480252	508385	90666.4	87476.8	72169.9	123237	66005.7
M117T21_1	1.43591	-0.52197	-0.794273	0.433938	0.885002	DOWN	116.972	116.971	116.972	20.9542	20.8019	21.0659	34	10	12	447794	516511	799294	359709	393254	48218.5	48604.5	437250	3.34067e+06	55184.1	53241.8	49333.1	55722.9	56387.4	54395	47840.7	48948.6	685071	612060	593160	1.59173e+06	936577	62259.1	403411	1.15015e+06	67154.8	53346.1	731058	1.39596e+06	80383	69048	54315.7	100738	56523.1
M117T18_1	1.0872	-0.120621	-0.17282	0.863697	0.938716	DOWN	116.972	116.971	116.972	17.8681	17.6894	18.0156	41	10	12	453716	618563	971094	568950	880821	60073.6	56517	608559	3.97189e+06	59045.3	70894.1	47199.7	69614.1	66543.1	57212.3	59064.9	62029.9	1.16998e+06	96452.5	112675	1.32068e+06	857057	1.02061e+06	567230	2.03793e+06	73640.6	39959.6	1.23812e+06	3.41122e+06	61827.5	53287.3	61301.9	79013.3	58691.5
M117T21_2	1.28624	-0.363164	-0.630137	0.532771	0.904293	DOWN	116.972	116.971	116.972	21.2815	21.1126	21.4688	46	10	12	407456	517984	673059	402711	487767	65894	55843.9	63481.6	2.61917e+06	65481.4	68233	50477.9	76006.5	55903.7	54580.1	57980.2	59352.1	1.16178e+06	591019	817940	1.00352e+06	300340	1.1546e+06	705823	1.33226e+06	97071.5	56481.6	669832	1.6671e+06	84847.7	66110.2	61223.9	82071.7	59004.6
M117T15_1	1.43174	0.517766	0.764556	0.450336	0.888723	UP	116.972	116.971	116.972	14.6276	14.427	14.7975	44	10	12	551421	613743	699977	878719	1.45036e+06	128048	161365	871876	2.07341e+06	104897	108028	121011	133280	124466	119463	100090	135326	574221	1.34381e+06	1.54134e+06	2.35628e+06	737751	129011	641637	769553	127803	108383	1.26805e+06	5.89994e+06	146117	122235	131237	179820	111103
M117T24_1	1.47536	0.561064	1.1222	0.268955	0.834382	UP	116.972	116.971	116.972	23.5934	23.4601	23.7019	32	10	11	451779	284357	314002	419529	459057	64023.1	69351.2	255135	1.10666e+06	70961.3	71765.6	59534.3	97348.3	75815.7	70242.9	54479.2	71914.4	598728	832457	176261	191548	758529	465466	472226	124694	102440	76545	139034	1.63085e+06	110288	82177.8	56170.3	108566	47681.9
M117T23_2	2.47794	-1.30914	-1.18719	0.249072	0.827956	DOWN	116.972	116.971	116.972	22.6994	22.5321	22.9006	43	10	12	442621	807655	1.7916e+06	325938	302148	74594.2	80206.3	806842	8.12738e+06	91129.4	84844	57165.4	68954	67261.9	77923.5	79947.2	77657	244056	815928	822238	1.40514e+06	380630	703782	310702	1.77671e+06	117430	78536.3	435545	271522	115001	92826.4	82891.2	100122	77295.8
M117T22_1	1.13043	-0.176872	-0.267634	0.79051	0.93342	DOWN	116.972	116.971	116.972	21.8297	21.6655	22.0148	42	10	12	452757	509551	787395	450758	616174	49880.8	64256.7	541869	3.18016e+06	65356.3	71727.6	65524.6	71444.2	53995.9	88344.6	54429.7	62999.1	570146	1.50852e+06	51369.7	1.57354e+06	649670	543628	75714.9	848443	92011.7	52915.9	747138	2.56967e+06	90959	76439.6	65656.1	98061.1	55521.5
M117T23_1	1.34944	0.432364	0.486985	0.629784	0.917825	UP	116.972	116.971	116.972	23.176	22.914	23.4335	60	10	12	460957	409788	574190	552986	1.24079e+06	51018.6	54446.1	780344	2.39446e+06	57384.5	40573.8	46687.9	62182.6	53590.3	58480.6	43884.5	51593.6	856391	135680	914790	773441	518179	395728	114559	792351	84421.6	47904.2	154164	5.94608e+06	77033	76593.2	59125.6	86279.9	60392.9
M117T7_1	1.14888	0.200223	0.342353	0.733945	0.928655	UP	117.018	117.018	117.02	7.39903	7.1129	7.54367	44	20	21	1.10113e+07	3.67466e+07	5.40468e+07	4.22172e+07	4.90355e+07	2.27301e+06	2.64805e+06	2.10936e+06	2.06171e+08	667397	1.02621e+06	947777	1.34092e+06	1.67393e+06	1.15156e+06	1.09734e+06	1.48944e+06	5.27115e+07	4.8477e+07	4.0053e+07	1.03869e+08	3.11242e+07	6.59593e+07	4.86251e+07	1.21516e+08	2.48635e+06	847739	1.72785e+06	1.31153e+08	2.50111e+06	2.24295e+06	2.13253e+06	2.07004e+06	782892
M117T8_5	1.24443	0.31548	0.982625	0.332055	0.85606	UP	117.018	117.018	117.019	8.37867	8.26056	8.76196	67	20	22	1.12947e+07	1.73282e+07	1.14333e+07	2.15636e+07	1.62771e+07	1.2125e+07	8.85563e+06	8.53076e+06	4.79076e+07	1.22998e+07	1.28241e+07	1.19264e+07	1.00852e+07	1.04637e+07	8.74682e+06	7.55876e+06	8.76416e+06	2.71493e+07	1.48752e+07	1.63164e+07	3.36579e+07	1.38109e+07	1.87649e+07	2.09541e+07	4.0947e+07	1.94427e+07	1.08093e+07	9.63436e+06	1.75532e+07	1.33689e+07	1.37384e+07	6.50398e+06	2.12495e+07	8.63466e+07
M117T9_2	1.25509	-0.327791	-0.995682	0.325463	0.854058	DOWN	117.019	117.018	117.02	9.01779	8.79707	9.21689	52	20	17	3.58134e+06	1.65306e+07	9.7782e+06	1.31709e+07	1.20549e+07	2.50229e+07	2.33891e+07	2.24222e+07	4.31395e+07	7.93899e+06	8.68701e+06	1.91736e+07	2.29216e+07	2.32834e+07	7.77267e+06	1.8774e+07	2.13837e+07	3.69852e+06	1.87597e+07	1.90777e+07	4.02631e+06	1.60845e+07	1.59348e+07	5.31391e+06	3.80855e+06	2.1045e+07	622348	2.41273e+07	3.94696e+07	1.25107e+06	804718	2.81452e+07	3.98643e+07	824629
M117T11_4	1.1613	-0.215746	-0.526667	0.60168	0.914315	DOWN	117.019	117.018	117.02	10.8301	10.6563	10.9459	27	8	11	793463	1.75255e+06	1.13652e+06	1.50912e+06	1.81082e+06	2.09414e+06	1.92058e+06	1.97897e+06	3.72107e+06	545500	706621	772384	656658	1.5957e+06	879585	454749	610187	1.64135e+06	2.83347e+06	1.35121e+06	3.73083e+06	3.83549e+06	2.11077e+06	744214	2.86748e+06	1.06786e+06	643447	868689	1.48836e+06	1.18577e+06	1.35494e+06	1.19828e+06	1.04329e+06	643573
M117T8_6	1.2055	0.269627	0.749749	0.458181	0.89042	UP	117.019	117.018	117.02	8.0312	7.71996	8.0509	27	11	12	2.4189e+06	6.12833e+06	4.28991e+06	7.38768e+06	6.46735e+06	4.22622e+06	4.66954e+06	3.35832e+06	1.18797e+07	1.91338e+06	2.18227e+06	1.84943e+06	2.15157e+06	1.45427e+06	3.63492e+06	1.90217e+06	1.90258e+06	6.5848e+06	9.43755e+06	1.25295e+07	1.24276e+07	1.0759e+07	8.38426e+06	8.15891e+06	1.31606e+07	2.22026e+06	2.12141e+06	3.41339e+06	6.25231e+06	3.41097e+06	2.80801e+06	2.6229e+06	2.32251e+06	2.28975e+06
M117T7_2	1.28949	0.366798	0.736769	0.465599	0.891977	UP	117.054	117.052	117.056	6.7389	6.55847	7.16193	49	20	22	1.03355e+07	2.53697e+07	2.91806e+07	3.2714e+07	3.53462e+07	6.56829e+06	6.84081e+06	1.00595e+07	2.19353e+07	1.00476e+07	1.59336e+07	6.84932e+06	1.53544e+07	4.77566e+06	1.09158e+07	1.0952e+07	1.03751e+07	2.21451e+07	1.89058e+07	1.19854e+08	2.60106e+07	6.22009e+07	1.29013e+07	7.81324e+07	3.66374e+07	8.91656e+06	9.63384e+06	2.42747e+07	1.68499e+07	1.25518e+07	8.32685e+06	7.52859e+06	6.34526e+07	1.28998e+07
M117T8_7	1.73242	0.792787	1.47048	0.153662	0.780113	UP	117.074	117.074	117.076	8.49437	8.45443	8.57477	36	18	17	7.78067e+06	9.85671e+06	6.89074e+06	1.70759e+07	2.18638e+07	7.78864e+06	9.12878e+06	1.3447e+07	3.45531e+07	9.98873e+06	1.08959e+07	4.22625e+06	6.54969e+06	6.78287e+06	1.02993e+07	7.16795e+06	7.31303e+06	9.55279e+06	1.07123e+07	1.67713e+07	988387	9.34958e+06	1.15778e+07	8.9059e+06	1.13486e+06	9.82984e+06	79483.6	1.5421e+07	3.54002e+07	44459.8	38120.3	4.47707e+06	1.02325e+07	154377
M118T11	1.73593	0.795709	1.59215	0.120726	0.750447	UP	117.954	117.953	117.976	10.9912	10.9425	11.0465	26	12	14	1.21955e+06	621946	651089	1.07966e+06	1.1627e+06	382628	261029	857266	3.00279e+06	898698	995281	812835	1.06825e+06	560218	513871	899391	739964	140805	172873	183445	241570	94309.2	156354	156417	300930	4.3893e+06	1.19242e+06	888401	1.01366e+06	3.20211e+06	2.14275e+06	950216	2.90386e+06	1.37112e+06
M118T7	1.88846	0.917212	4.20098	0.000168681	0.575755	UP	118.023	118.022	118.023	7.43739	7.17801	7.53542	23	9	11	415190	1.57922e+06	821904	2.9823e+06	1.30804e+06	1.23663e+06	866956	505604	3.85314e+06	1.41169e+06	1.45299e+06	1.16559e+06	1.37471e+06	1.11816e+06	1.11261e+06	1.01793e+06	1.03533e+06	1.99876e+06	1.03621e+06	2.37602e+06	2.90166e+06	1.84884e+06	1.10391e+06	1.40324e+06	2.76442e+06	5.67356e+06	1.74501e+06	430087	4.05323e+06	4.33288e+06	3.16362e+06	2.53675e+06	4.47893e+06	2.25587e+06
M118T9_1	2.79517	1.48293	1.2323	0.225949	0.819563	UP	118.036	118.016	118.037	8.96788	8.92742	9.01473	16	11	4	2.88175e+07	1.006e+07	3.56468e+07	2.81195e+07	5.76817e+07	831929	961051	406883	804950	816767	965264	702118	1.227e+06	1.60859e+08	802273	720503	666920	1.49614e+07	2.39255e+06	2.81419e+06	321757	5.93145e+06	2.78693e+06	1.85419e+06	374132	2.00489e+08	1.04193e+06	1.02245e+06	1.42222e+08	2.37131e+06	2.00542e+06	1.00493e+06	1.87894e+06	1.85805e+06
M118T23_2	1.82228	0.865747	1.83797	0.075568	0.717206	UP	118.04	118.039	118.042	23.2604	23.0999	23.4257	38	10	13	1.68452e+06	1.61025e+06	1.48399e+06	2.93433e+06	2.99919e+06	3.30977e+06	1.40456e+06	2.75751e+06	5.44405e+06	1.99486e+06	3.86911e+06	750605	873959	2.63861e+06	709348	2.98736e+06	1.84939e+06	252313	301190	269209	1.69607e+06	196203	229163	224822	446861	8.70131e+06	4.58018e+06	1.45032e+06	6.17796e+06	1.02097e+07	4.90044e+06	4.7282e+06	6.0196e+06	2.37725e+06
M118T21_3	1.02414	-0.0344145	-0.042132	0.96661	0.944881	DOWN	118.04	118.039	118.042	21.1335	21.008	21.2778	30	9	11	1.76827e+06	2.3218e+06	4.3583e+06	2.26707e+06	4.02848e+06	2.751e+06	2.22061e+06	4.21637e+06	1.99697e+07	653315	3.25671e+06	588289	671549	3.39061e+06	604735	1.70514e+06	3.10139e+06	210762	232659	231195	1.74904e+06	157508	199183	173549	352677	2.62111e+06	905489	1.19159e+06	9.92726e+06	5.13606e+06	1.31262e+06	985708	1.71888e+07	751619
M118T22_2	1.24807	0.319695	0.398329	0.693007	0.924757	UP	118.04	118.039	118.042	21.7634	21.6293	21.8938	26	9	11	1.81114e+06	2.14443e+06	5.06187e+06	2.67639e+06	3.32457e+06	732626	382132	3.38903e+06	2.31723e+07	469816	2.21611e+06	601172	708496	2.02685e+06	585463	3.33514e+06	2.48454e+06	204829	221861	235304	1.2558e+06	151331	195987	176906	342924	4.5447e+06	932152	1.71607e+06	8.08212e+06	1.04588e+07	643718	6.81296e+06	8.90512e+06	6.53939e+06
M118T24	2.87986	1.526	2.21279	0.0367973	0.690356	UP	118.04	118.039	118.042	23.7464	23.4575	23.9997	66	10	13	1.54569e+06	1.52096e+06	1.42783e+06	4.38017e+06	5.8727e+06	3.52156e+06	2.86144e+06	2.4507e+06	1.5681e+06	1.97847e+06	5.84975e+06	849396	997805	2.28862e+06	810245	2.25145e+06	1.86883e+06	296417	327278	311647	958895	219610	250179	255742	503143	1.71051e+07	5.65256e+06	717746	1.27958e+07	1.49563e+07	1.74485e+07	5.98645e+06	7.93559e+06	910073
M118T23_1	1.70358	0.768574	1.08846	0.283266	0.839326	UP	118.04	118.039	118.042	22.845	22.5888	23.0394	47	10	13	1.75657e+06	2.1333e+06	4.74713e+06	3.63425e+06	4.12866e+06	3.98738e+06	2.06143e+06	266767	2.16966e+07	2.42805e+06	2.87451e+06	746770	853078	3.02306e+06	713099	1.55707e+06	376238	246006	283101	259806	255434	179698	239478	217422	401032	8.47497e+06	3.34761e+06	2.96315e+06	1.13211e+07	2.15702e+06	6.14085e+06	6.90443e+06	5.24351e+06	1.47703e+07
M118T22_1	1.35068	0.433689	0.642822	0.524616	0.90295	UP	118.04	118.039	118.042	22.3755	22.2111	22.5614	38	10	12	1.73697e+06	2.60987e+06	3.31505e+06	3.52511e+06	5.70166e+06	6.151e+06	6.61246e+06	6.97602e+06	1.2693e+07	3.37345e+06	2.59527e+06	697344	776981	4.09181e+06	652048	2.30325e+06	3.3961e+06	236860	266546	253050	122042	178343	229001	206946	386006	9.28562e+06	1.11536e+06	733250	2.35027e+07	1.4581e+06	1.10907e+07	3.78494e+06	9.99657e+06	6.55507e+06
M118T21_1	1.25072	0.322764	0.490847	0.626293	0.917404	UP	118.04	118.039	118.042	21.4616	21.2861	21.6129	36	10	11	1.8568e+06	2.33531e+06	3.98919e+06	2.92083e+06	3.71482e+06	3.77286e+06	5.05577e+06	2.05678e+06	1.7939e+07	3.32615e+06	1.23214e+06	724308	841240	3.20233e+06	695063	4.24881e+06	248503	241935	266103	277475	1.55957e+06	181670	225909	197744	412838	1.27403e+07	1.10926e+06	3.56285e+06	1.03096e+07	7.09097e+06	9.0279e+06	2.53315e+06	5.83419e+06	1.65889e+06
M118T22_3	1.78274	0.834095	1.59594	0.120886	0.750598	UP	118.04	118.039	118.042	22.0565	21.9194	22.1756	30	10	11	1.86086e+06	1.5462e+06	1.48672e+06	2.75648e+06	3.19696e+06	3.44472e+06	2.13934e+06	2.83231e+06	5.19521e+06	2.85698e+06	3.55922e+06	571838	693504	2.52588e+06	574741	783178	2.1513e+06	206535	211665	225637	2.10458e+06	150753	197396	172592	326686	6.00211e+06	894064	2.19019e+06	5.4416e+06	9.76929e+06	6.56137e+06	7.02328e+06	7.96465e+06	431957
M118T21_2	1.21672	0.282995	0.350172	0.728557	0.928165	UP	118.04	118.039	118.042	20.8661	20.7148	20.9915	31	10	10	1.86583e+06	2.20596e+06	5.24766e+06	2.68403e+06	3.27323e+06	1.49745e+06	1.65655e+06	1.65105e+06	2.41281e+07	453477	3.17622e+06	547486	670350	2.58197e+06	561788	2.83774e+06	1.33223e+06	202030	218375	214603	1.58049e+06	141820	184289	164863	318321	3.55636e+06	890918	2.29167e+06	7.24243e+06	5.9986e+06	1.17545e+07	4.23164e+06	8.65896e+06	4.51546e+06
M118T9_2	1.03805	0.0538827	0.119615	0.905387	0.941372	UP	118.05	118.049	118.064	8.96754	8.92296	9.06466	51	19	20	1.56767e+08	3.34973e+08	3.33699e+08	3.47721e+08	3.56883e+08	881127	8.69645e+08	6.80478e+08	7.82328e+08	6.68939e+08	801429	653484	1.11077e+06	8.74668e+08	801480	6.51158e+08	7.46911e+08	2.64517e+08	2.49671e+08	2.51366e+08	4.37964e+06	2.1754e+08	2.10028e+08	2.17074e+08	6.51351e+06	9.10903e+08	2.03315e+06	1.15284e+06	7.95211e+08	1.85329e+06	186477	9.31695e+08	1.23605e+09	1.23555e+07
M119T6_1	1.02831	0.0402734	0.0316375	0.974919	0.945325	UP	118.903	118.901	118.904	5.5543	5.2801	6.2523	68	12	13	1.6684e+08	2.90697e+08	8.25988e+08	2.98926e+08	8.59055e+08	1.67968e+07	4.40531e+08	8.97292e+08	3.67887e+09	1.46896e+08	1.80375e+08	1.92122e+07	8.66687e+06	1.09391e+08	2.17598e+08	7.36756e+07	3.44863e+06	2.17649e+06	336730	2.39708e+06	3.00323e+06	4.28087e+06	2.15978e+06	2.86857e+06	3.95452e+06	2.67862e+08	2.34746e+08	1.47963e+09	3.88084e+09	1.79018e+08	5.75699e+07	1.80193e+08	7.06014e+07	8.31914e+07
M119T4_3	2.34071	-1.22695	-0.715594	0.482097	0.895287	DOWN	118.903	118.9	118.904	4.44125	4.27367	4.71522	55	14	16	1.87198e+08	4.09522e+08	1.42756e+09	1.74956e+08	3.49486e+08	1.02926e+08	2.61865e+08	5.35293e+08	6.45076e+09	7.37281e+07	1.37171e+08	2.00508e+08	1.00603e+08	9.92368e+07	7.91989e+07	6.75596e+07	2.76266e+07	6.08617e+06	902393	1.65129e+07	5.93477e+06	4.96286e+06	4.84356e+06	5.45397e+06	9.27616e+06	2.91495e+08	7.2454e+07	1.08373e+09	1.34519e+09	1.55171e+08	2.40385e+08	2.88391e+07	1.77308e+08	1.07472e+08
M119T4_2	1.11357	0.155186	0.154138	0.87828	0.939672	UP	118.903	118.901	118.904	3.97492	3.78274	4.18461	57	18	21	2.1811e+08	2.01717e+08	4.39705e+08	2.24625e+08	5.22744e+08	2.13251e+08	8.96535e+07	6.17188e+08	1.97698e+09	1.6633e+08	7.635e+07	1.65781e+08	7.77974e+07	2.02034e+08	6.43757e+07	6.99095e+07	1.4912e+08	1.76297e+07	1.14956e+06	3.63849e+07	1.54818e+07	1.0292e+07	5.19502e+06	3.31894e+07	4.62449e+07	2.31659e+08	4.49958e+07	1.70625e+09	1.94386e+09	8.79846e+07	4.72054e+07	4.43797e+07	1.10464e+08	7.07438e+07
M119T5	1.55385	0.635849	0.654519	0.517722	0.901784	UP	118.904	118.901	118.905	5.01344	4.78377	5.26735	70	18	20	1.09963e+08	1.33307e+08	2.20842e+08	2.07139e+08	4.75705e+08	1.0846e+08	2.71301e+07	3.51797e+08	9.93006e+08	1.93164e+08	1.76948e+07	4.71901e+07	1.28342e+08	9.41793e+07	2.67398e+08	3.26709e+07	5.54853e+07	5.11364e+07	2.09946e+06	4.33489e+07	4.20369e+07	4.41859e+07	2.6064e+07	7.75249e+07	6.32254e+07	1.622e+08	2.14041e+07	9.67081e+08	2.14155e+09	2.5087e+08	3.0647e+07	3.97413e+07	1.61227e+08	1.25259e+08
M119T4_1	1.29304	-0.370768	-0.37547	0.70998	0.926424	DOWN	118.904	118.902	118.905	3.53683	3.50381	3.69542	43	20	22	4.27149e+08	5.0298e+08	1.19075e+09	3.8899e+08	6.84136e+08	3.94961e+08	2.98761e+08	1.27513e+09	5.42429e+09	2.49305e+08	3.81445e+08	2.60428e+08	3.35016e+08	3.8429e+08	2.3963e+08	2.3909e+08	1.76225e+08	5.87786e+07	7.75246e+06	5.22862e+07	5.78801e+07	2.58872e+07	5.48879e+07	5.1354e+07	9.22076e+07	6.7312e+08	2.34352e+08	1.42502e+09	3.09781e+09	4.41921e+08	4.31044e+08	2.38195e+08	5.64868e+08	3.0287e+08
M119T9_1	1.17441	0.231936	0.410851	0.684334	0.923876	UP	118.942	118.941	118.942	8.68295	8.42127	8.79351	28	11	16	8.80635e+06	1.41796e+07	2.41706e+07	1.66527e+07	1.24289e+07	410865	1.05706e+06	2.7299e+06	2.26367e+06	301426	312937	807944	341063	369550	337678	294514	247792	2.25456e+07	1.72461e+07	2.35666e+07	8.51776e+07	1.57461e+07	1.81586e+07	1.66001e+07	7.5077e+07	572380	2.8645e+07	404849	1.82129e+07	3.9939e+07	3.4483e+07	918196	614534	2.71555e+07
M119T9_2	1.40812	0.493766	1.18767	0.242083	0.825477	UP	118.967	118.966	118.967	9.26089	9.13715	9.32103	16	11	5	2.00191e+06	9.5332e+06	9.39266e+06	1.34238e+07	1.17917e+07	1.3066e+07	1.12168e+07	1.98612e+06	4.74554e+07	6.26443e+06	7.21449e+06	7.52526e+06	1.21915e+07	1.10717e+07	5.84911e+06	8.89802e+06	7.75245e+06	6.21876e+06	5.23386e+06	5.66349e+06	9.08071e+06	4.10719e+06	4.95163e+06	4.67568e+06	1.02414e+07	1.11419e+07	1.94156e+07	5.99066e+06	2.96788e+07	4.55116e+07	3.48335e+07	2.60603e+07	1.41544e+07	2.21058e+07
M119T8_1	1.17222	0.229241	0.695403	0.490962	0.896983	UP	118.968	118.968	118.97	7.55821	7.27249	7.65801	42	19	22	3.80972e+06	1.46491e+07	1.2225e+07	1.71719e+07	1.11873e+07	6.58838e+06	4.36796e+06	3.7974e+06	4.5971e+07	5.66573e+06	6.12463e+06	5.18885e+06	6.14749e+06	4.5341e+06	5.18226e+06	4.95079e+06	5.65737e+06	2.25201e+07	2.83081e+07	2.64236e+07	1.78501e+07	1.38873e+07	2.2197e+07	3.28162e+07	2.48029e+07	1.43709e+07	4.42176e+06	2.82723e+06	3.31377e+07	8.82685e+06	6.25948e+06	6.68687e+06	1.35805e+07	4.90004e+06
M119T12_2	1.45355	0.53958	1.45313	0.156514	0.782258	UP	118.969	118.968	118.97	11.57	11.3828	11.726	33	9	12	4.25158e+06	4.2152e+06	5.12988e+06	6.12699e+06	3.0221e+06	2.79708e+06	2.62907e+06	1.01457e+06	2.36854e+07	2.90326e+06	2.78062e+06	2.44709e+06	2.88905e+06	2.64302e+06	2.30983e+06	2.35706e+06	2.24142e+06	3.43919e+06	1.68752e+06	7.6628e+06	1.08595e+07	4.39003e+06	3.49338e+06	1.38739e+06	686614	8.79408e+06	2.86464e+06	1.17636e+07	1.20514e+07	6.80439e+06	5.71279e+06	4.53178e+06	6.82608e+06	3.75201e+06
M119T11_1	1.06168	0.086345	0.218241	0.828444	0.936274	UP	118.969	118.968	118.97	11.1242	11.0218	11.2491	28	11	13	4.90603e+06	1.99945e+07	1.99037e+07	2.12277e+07	1.63303e+07	8.71414e+06	9.60625e+06	3.80256e+07	9.39784e+07	1.14312e+07	1.24148e+07	1.02917e+07	1.19642e+07	1.05039e+07	9.62205e+06	9.58163e+06	1.03534e+07	7.26843e+06	2.56758e+07	5.20693e+06	3.7851e+07	1.58823e+07	2.27766e+07	2.2144e+07	2.65976e+07	3.84184e+07	1.36404e+07	2.94959e+07	8.14159e+07	3.04565e+07	2.38587e+07	2.30784e+07	2.8294e+07	1.58288e+07
M119T12_1	1.43293	0.518968	1.11309	0.274008	0.83588	UP	118.969	118.968	118.97	11.8966	11.7438	12.0736	30	9	11	3.34939e+06	4.35587e+06	6.46522e+06	6.24165e+06	4.14336e+06	3.01411e+06	2.96894e+06	791513	3.11878e+07	3.04334e+06	3.32989e+06	2.6713e+06	3.28609e+06	2.86001e+06	2.59598e+06	2.57493e+06	2.74619e+06	1.53891e+06	706702	5.17456e+06	762064	3.90955e+06	5.23546e+06	2.92246e+06	5.79757e+06	9.86968e+06	3.77906e+06	5.38094e+06	1.61042e+07	8.55913e+06	6.53917e+06	5.50628e+06	7.61161e+06	4.11192e+06
M119T13_1	1.2567	0.329641	0.782588	0.440538	0.886529	UP	118.969	118.968	118.97	12.635	12.3678	12.9205	46	9	11	3.4708e+06	4.08622e+06	5.39532e+06	5.13516e+06	2.73918e+06	3.52857e+06	3.02833e+06	3.97118e+06	2.64042e+07	3.06288e+06	3.32506e+06	2.92681e+06	3.56967e+06	3.34941e+06	3.10605e+06	2.85587e+06	3.16813e+06	3.43758e+06	1.73085e+06	1.73005e+06	5.86349e+06	198334	357327	3.61263e+06	2.49802e+06	1.14174e+07	4.22188e+06	416401	1.01249e+07	8.38526e+06	7.54665e+06	5.69581e+06	7.9423e+06	4.53312e+06
M119T4_4	1.17266	0.229786	0.492176	0.625352	0.91729	UP	119.017	119.015	119.034	4.21582	3.90828	4.40159	31	12	9	3.42631e+06	7.3252e+06	7.23124e+06	8.58997e+06	9.36805e+06	3.05285e+06	2.52214e+06	1.67026e+06	2.02198e+07	2.57721e+06	2.56445e+06	2.48086e+06	2.28239e+07	1.72488e+07	1.8597e+06	1.5398e+06	1.53094e+06	1.23519e+07	920867	4.51667e+06	2.83767e+06	1.46976e+07	1.38221e+07	1.38954e+07	3.37104e+06	9.40221e+06	2.28273e+07	1.32532e+07	5.42545e+06	7.79389e+06	6.05081e+06	4.13821e+07	1.79339e+07	3.96948e+06
M119T6_2	1.38518	0.470069	0.543692	0.590297	0.912807	UP	119.017	119.015	119.034	6.38336	6.05638	6.5899	41	8	12	7.43134e+06	6.89123e+06	1.83069e+07	9.54556e+06	1.24779e+07	1.23907e+06	1.14146e+06	1.12453e+06	8.27902e+07	1.34654e+06	1.32404e+06	1.09647e+06	1.72808e+07	1.21268e+06	996446	949078	1.10083e+06	757330	9.04094e+06	4.36338e+06	726510	257341	5.42841e+06	4.2149e+06	1.43362e+06	1.95255e+07	2.87355e+07	1.05127e+06	2.47021e+06	4.68478e+07	2.46162e+07	1.09566e+07	3.41946e+06	1.82761e+06
M119T11_2	1.36273	-0.446498	-0.840026	0.410558	0.879244	DOWN	119.033	119.015	119.036	11.0663	10.748	11.3026	103	20	21	3.47713e+06	1.25581e+07	1.74424e+07	9.2154e+06	3.70134e+06	4.66005e+06	4.25066e+06	8.074e+06	1.73289e+07	1.10342e+07	7.31934e+06	5.64853e+06	1.08059e+07	5.21566e+06	8.17427e+07	5.2517e+06	6.87969e+06	7.81281e+06	9.78285e+06	9.01558e+06	9.26406e+06	3.7561e+06	6.05107e+06	5.36097e+06	3.19069e+07	2.25715e+07	7.91883e+06	8.58403e+06	1.06637e+07	1.3118e+07	9.23073e+06	6.72475e+06	1.34835e+07	6.36559e+06
M119T12_4	1.28494	0.361707	0.633438	0.530429	0.903911	UP	119.033	119.033	119.035	12.2356	12.1359	12.3501	35	15	13	6.84943e+06	1.15169e+07	1.29716e+07	1.47986e+07	2.01343e+07	1.18347e+07	1.15445e+07	1.23171e+07	5.86121e+07	1.38193e+07	2.239e+07	1.09035e+07	2.47304e+06	1.60541e+07	4.08162e+06	1.31622e+07	2.25391e+07	1.57889e+06	1.40178e+06	4.6507e+06	2.18687e+06	1.02011e+06	4.82024e+06	1.24515e+07	2.49614e+06	7.6897e+07	1.25166e+07	1.42663e+07	4.20764e+07	8.71503e+06	2.38014e+07	4.67051e+07	3.98815e+07	2.64767e+07
M119T13_3	1.96067	0.971347	1.69372	0.103061	0.739176	UP	119.033	119.033	119.036	12.5501	12.3945	12.7913	54	15	14	7.04241e+06	1.06026e+07	7.37252e+06	2.07881e+07	2.71262e+07	5.97943e+06	1.37443e+07	9.89397e+06	1.65624e+07	1.40169e+07	1.17853e+07	1.43738e+07	2.40086e+07	5.16004e+06	2.12737e+07	2.38877e+07	1.68148e+07	2.16673e+06	1.8905e+06	1.20861e+07	3.0508e+06	1.37645e+06	5.21271e+06	5.39746e+06	3.36919e+06	7.59494e+07	1.33816e+07	9.67172e+06	2.14663e+07	1.00473e+08	2.91281e+07	2.88947e+07	6.04622e+07	5.9067e+06
M119T12_5	1.55529	0.637186	1.44978	0.156146	0.781985	UP	119.033	119.033	119.035	11.723	11.5587	11.8831	55	15	14	6.28973e+06	8.41953e+06	7.57573e+06	1.30948e+07	1.28709e+07	1.37075e+07	1.00152e+07	1.53025e+07	1.99837e+07	1.61064e+06	1.57939e+07	7.7034e+06	9.9733e+06	1.1553e+07	9.30743e+06	2.78419e+07	2.07161e+06	1.60305e+06	1.58525e+06	690305	2.64409e+06	1.0487e+06	1.24183e+07	777626	2.75925e+06	4.85148e+07	1.92635e+07	2.08027e+07	2.42322e+07	3.50371e+07	2.61339e+07	1.60633e+07	1.95584e+07	1.72641e+07
M119T12_3	1.13754	0.185914	0.30912	0.758835	0.930833	UP	119.033	119.033	119.035	12.0202	11.8908	12.1213	34	15	11	6.5581e+06	1.04772e+07	1.43904e+07	1.19183e+07	1.58206e+07	1.79409e+06	1.10941e+07	8.63688e+06	6.47126e+07	1.3261e+07	1.12686e+07	1.25102e+07	2.80758e+07	1.18124e+06	1.10074e+07	1.42218e+07	2.32506e+06	1.69788e+06	1.52821e+06	6.32019e+06	2.44408e+06	1.05213e+06	8.96594e+06	5.00267e+06	2.44491e+06	6.67223e+07	1.46504e+07	2.73944e+06	2.60137e+07	1.52896e+07	3.69542e+07	5.75408e+06	1.18798e+07	4.43497e+06
M119T11_3	1.49802	0.583058	1.11195	0.272993	0.835583	UP	119.033	119.016	119.035	11.4223	11.3133	11.5433	42	16	15	7.012e+06	1.15151e+07	1.43849e+07	1.72499e+07	1.8909e+07	1.0804e+07	8.30419e+06	6.07512e+06	6.44716e+07	4.41279e+06	1.45614e+07	1.41845e+07	3.2068e+07	1.21381e+07	1.25157e+07	2.73049e+06	1.52167e+07	7.26764e+06	2.18573e+06	2.59452e+06	9.49078e+06	1.29086e+06	5.74745e+06	1.06525e+06	3.17757e+06	5.1258e+07	3.64067e+07	7.34279e+06	5.52977e+07	5.08132e+07	1.9758e+07	2.28701e+07	4.93153e+07	1.32052e+07
M119T8_2	1.70111	0.766481	1.02981	0.311903	0.849705	UP	119.034	119.017	119.035	8.08256	7.77966	8.46597	68	13	14	9.50105e+06	1.97441e+07	2.3195e+07	3.3587e+07	5.81674e+07	2.21168e+07	1.8872e+07	1.20328e+07	7.88417e+07	1.94738e+07	5.98069e+07	3.67264e+06	2.36519e+07	1.46989e+07	1.20415e+07	6.18069e+07	4.37404e+07	1.50944e+06	1.3438e+06	1.50961e+06	2.1188e+06	1.10285e+06	1.21906e+06	1.30612e+07	2.2611e+06	1.70923e+08	2.0938e+07	3.28747e+07	3.58451e+07	7.11908e+06	2.32901e+08	3.41357e+07	6.84349e+07	3.69614e+07
M119T10_3	1.18151	0.240631	0.450575	0.654822	0.920718	UP	119.034	119.032	119.036	9.54384	9.07201	9.82316	127	15	14	8.63504e+06	1.70395e+07	1.88408e+07	2.01324e+07	2.54185e+07	6.88865e+06	1.10441e+07	1.83038e+07	1.58619e+07	5.79209e+07	1.40854e+07	2.05993e+07	8.27374e+06	7.03155e+07	3.67577e+07	1.95761e+07	2.91571e+07	1.40135e+06	1.15846e+06	9.19597e+06	2.00287e+06	842954	9.46574e+06	5.82925e+06	2.10952e+06	6.15251e+07	2.07311e+07	2.17855e+06	2.69764e+07	9.98313e+07	3.2588e+07	5.23482e+06	4.63508e+07	1.96355e+07
M119T10_1	1.57956	0.659524	1.38218	0.176703	0.795724	UP	119.034	119.033	119.036	10.4447	10.2091	10.7237	109	15	14	8.394e+06	1.43797e+07	1.2406e+07	2.27135e+07	2.51102e+07	2.72496e+07	2.15867e+07	1.32838e+07	4.20494e+07	2.0022e+07	2.03392e+07	2.8733e+07	2.7856e+07	3.40667e+06	2.36107e+07	2.47315e+07	1.37381e+07	969810	801650	947840	1.42568e+06	650675	9.08922e+06	5.58548e+06	1.51605e+06	4.20433e+07	3.9361e+06	1.67756e+07	3.30877e+07	2.55851e+07	6.03157e+07	4.47567e+07	5.5298e+07	2.03406e+07
M119T19_2	1.15427	0.206985	0.553026	0.583979	0.911947	UP	119.034	119.032	119.036	19.4952	19.3652	19.5936	51	18	19	7.07748e+06	1.7291e+07	1.06558e+07	1.99586e+07	1.96714e+07	2.2175e+07	1.73711e+07	1.90698e+07	3.99032e+07	2.24661e+07	1.41791e+07	2.69475e+07	2.81422e+07	2.82285e+07	1.93308e+07	1.35264e+07	4.30162e+06	1.26808e+07	6.28936e+06	3.65125e+07	6.71731e+06	7.34659e+06	9.29709e+06	7.71061e+06	3.62522e+06	4.74516e+07	5.79905e+06	1.2529e+07	5.05747e+07	5.27398e+07	1.48219e+07	2.40686e+07	6.91587e+07	4.13288e+07
M119T10_2	2.01744	1.01252	1.63616	0.112992	0.744686	UP	119.034	119.032	119.036	10.0183	9.82892	10.2028	84	15	14	8.09053e+06	1.22128e+07	1.30852e+07	2.46387e+07	3.28715e+07	1.55759e+07	3.36996e+07	2.66904e+07	4.59118e+07	2.93211e+07	3.7672e+06	2.04504e+07	1.39147e+07	2.77685e+06	1.76972e+07	1.14195e+07	2.12453e+06	903791	791705	4.13643e+06	1.32602e+06	601769	7.31906e+06	4.48295e+06	1.34581e+06	6.65975e+07	3.02812e+07	2.05563e+07	1.27331e+08	6.38359e+06	9.04917e+07	3.1767e+07	3.59439e+07	2.18874e+07
M119T21_1	1.28944	0.36674	0.890069	0.379396	0.870609	UP	119.034	119.032	119.037	20.653	20.2786	21.0221	160	20	22	6.77014e+06	1.73248e+07	1.38154e+07	2.23392e+07	2.20977e+07	3.77669e+06	2.73116e+07	1.934e+07	4.35391e+07	2.72816e+07	1.90517e+07	1.60227e+07	4.82235e+07	1.13426e+07	1.76483e+07	1.80963e+06	1.7935e+07	9.70839e+06	5.50174e+06	1.23843e+07	4.10179e+07	5.76095e+06	1.0956e+07	3.54759e+06	4.33696e+06	4.85228e+07	2.01158e+07	1.77029e+07	2.81154e+07	1.04748e+08	3.38402e+07	1.92596e+07	4.68596e+07	2.68725e+07
M119T13_2	1.50814	0.592774	1.08678	0.284122	0.839663	UP	119.034	119.016	119.036	13.0542	12.8547	13.2245	57	17	18	7.45086e+06	2.90625e+07	3.53743e+07	4.38304e+07	5.18258e+07	1.04106e+08	1.53465e+07	5.92677e+07	1.17075e+08	1.84111e+07	2.61279e+07	3.41014e+06	8.63141e+07	3.26729e+07	1.11438e+07	3.35872e+07	3.73519e+07	3.10824e+06	4.20174e+06	7.29402e+06	4.1857e+06	4.69425e+06	4.70289e+06	3.5641e+06	4.68388e+06	9.65755e+06	6.62877e+07	9.11629e+07	3.03086e+07	1.11628e+08	1.15582e+08	3.7133e+07	1.94551e+08	9.95364e+07
M119T18_1	1.76891	0.822858	2.13016	0.0407162	0.692066	UP	119.034	119.032	119.037	17.9077	17.5428	18.3061	176	20	22	7.13946e+06	1.37251e+07	1.09423e+07	2.42785e+07	2.02058e+07	1.63648e+07	3.02584e+06	2.17314e+07	3.73172e+07	2.00531e+07	2.4658e+07	1.2786e+07	9.85863e+06	2.35836e+07	7.38308e+06	3.87274e+07	9.31484e+06	1.48237e+07	5.64838e+06	5.12067e+06	1.79177e+06	4.02222e+06	7.42649e+06	8.69022e+06	2.17549e+06	4.16798e+07	2.2615e+07	1.14538e+07	5.57608e+07	3.20586e+07	4.93773e+07	4.36285e+07	5.70406e+07	6.95712e+07
M119T17_1	1.20709	0.271531	0.832671	0.410676	0.879274	UP	119.034	119.032	119.037	16.6008	16.3484	16.8695	121	20	22	7.61429e+06	1.89609e+07	1.12836e+07	2.28875e+07	1.86861e+07	3.08386e+07	1.46561e+07	2.34846e+07	4.96111e+07	2.06012e+07	1.66754e+07	3.23337e+07	3.26234e+07	1.90765e+07	1.58054e+07	2.92992e+07	1.53171e+07	1.64865e+07	1.38986e+07	6.96075e+06	1.30434e+07	4.241e+06	7.21972e+06	5.9919e+06	1.10547e+07	5.32329e+07	2.04453e+07	2.25598e+07	1.53261e+07	6.01305e+07	4.18478e+07	3.50863e+07	4.88952e+07	1.29401e+07
M119T17_3	1.2384	0.308476	0.926591	0.360161	0.864649	UP	119.034	119.032	119.037	17.3799	17.2081	17.5381	68	20	20	7.22671e+06	1.92927e+07	1.27549e+07	2.38921e+07	1.90551e+07	2.00215e+07	1.66966e+07	1.86132e+07	6.38925e+07	2.8268e+07	1.4444e+07	1.19546e+07	2.57579e+07	1.64925e+07	3.13584e+07	2.92935e+06	8.8479e+06	9.6772e+06	2.1087e+07	1.88563e+07	1.37894e+07	4.18788e+06	1.71554e+07	2.11127e+07	2.07122e+07	7.85889e+07	2.9667e+07	2.70782e+07	3.33639e+07	1.62634e+07	3.51052e+07	5.93001e+07	3.66663e+07	3.65999e+07
M119T20_2	1.03378	0.0479281	0.090235	0.928553	0.942751	UP	119.034	119.032	119.037	20.1982	20.1441	20.2731	25	13	12	6.67815e+06	1.61335e+07	1.7935e+07	1.66785e+07	2.11812e+07	1.33803e+07	2.03915e+07	2.66995e+07	8.13396e+07	2.01624e+07	5.76569e+06	4.85076e+06	5.71273e+06	3.235e+07	4.85962e+06	2.03076e+07	2.30041e+07	2.64044e+06	2.16944e+06	1.39442e+07	1.04966e+07	4.88945e+06	4.84478e+06	2.10582e+06	2.27562e+07	8.6924e+07	6.43419e+06	2.42532e+07	1.05709e+07	1.38339e+07	1.07701e+07	5.34887e+07	4.17862e+07	3.56763e+06
M119T16_2	1.55029	0.632534	1.63247	0.111948	0.74415	UP	119.034	119.033	119.037	15.5837	15.4444	15.7061	58	20	21	7.39101e+06	1.70752e+07	1.29962e+07	2.64714e+07	2.33037e+07	4.1468e+07	1.92109e+07	1.5451e+07	3.47526e+07	2.22965e+07	1.69954e+07	2.57555e+07	4.65371e+07	1.38109e+07	2.94885e+07	1.15445e+07	2.73585e+06	1.71116e+07	6.86351e+06	1.54923e+06	1.08136e+07	1.53804e+06	6.34517e+06	4.21779e+06	1.30181e+07	8.26277e+07	2.19024e+07	2.00379e+07	5.11261e+07	4.80029e+07	3.24954e+07	4.82857e+07	5.46397e+07	6.99469e+07
M119T24	1.16026	0.214444	0.730808	0.46966	0.892811	UP	119.034	119.032	119.036	23.8674	23.682	23.9994	61	20	22	6.5213e+06	2.20499e+07	1.18963e+07	2.55836e+07	1.89389e+07	2.29246e+07	1.33083e+07	5.30353e+07	4.69904e+07	1.38447e+07	2.81823e+07	3.08232e+07	3.62543e+07	2.39604e+07	1.25731e+07	1.73659e+07	1.33091e+07	1.57356e+07	1.76035e+07	1.08934e+07	2.13249e+07	1.73444e+07	1.54742e+07	7.765e+06	2.22863e+07	3.12503e+07	3.29857e+07	3.28848e+06	2.45531e+07	5.01823e+07	7.58824e+07	2.09325e+07	4.19316e+07	5.47409e+07
M119T18_2	1.18686	0.247155	0.700566	0.487787	0.896382	UP	119.034	119.032	119.037	18.4937	18.3148	18.6285	63	19	18	6.44772e+06	1.91684e+07	1.40236e+07	2.27503e+07	1.89415e+07	3.14761e+07	3.21071e+07	3.49292e+07	5.19784e+07	2.3247e+07	2.234e+07	2.42124e+07	6.93629e+06	3.97165e+07	2.92089e+07	1.02495e+07	1.71512e+07	1.18626e+06	8.55515e+06	7.0686e+06	1.6302e+07	455606	7.51085e+06	6.5755e+06	1.21616e+07	1.98385e+07	2.85532e+07	2.46873e+07	4.15988e+07	1.68523e+07	6.32629e+07	3.71712e+07	7.47896e+07	1.69639e+07
M119T19_1	1.0551	0.0773744	0.207081	0.83701	0.936885	UP	119.034	119.032	119.037	19.1133	18.8868	19.3598	102	20	22	7.17949e+06	2.35092e+07	1.81114e+07	2.48045e+07	2.23583e+07	3.84541e+07	3.60215e+07	2.4709e+07	8.06704e+07	1.53434e+07	1.75627e+07	4.17308e+07	3.31504e+07	2.25571e+07	2.62716e+07	3.94048e+07	2.1602e+07	9.38945e+06	5.46737e+06	7.20797e+06	1.18962e+07	5.24123e+06	1.75431e+07	1.06977e+07	5.26419e+06	4.24085e+07	2.10083e+07	2.45754e+07	2.91997e+07	4.08926e+07	4.79476e+07	1.40214e+07	1.02907e+08	1.9026e+07
M119T21_2	1.12784	0.173567	0.469602	0.641259	0.919176	UP	119.034	119.033	119.037	21.1578	21.0459	21.2765	49	17	19	7.00925e+06	1.75499e+07	1.59574e+07	1.97935e+07	1.49027e+07	1.62299e+06	2.0411e+07	5.49237e+06	7.0202e+07	3.32034e+07	2.94641e+07	5.10406e+06	2.00505e+07	1.48285e+07	5.1662e+06	2.1649e+07	2.20295e+07	8.98055e+06	1.93519e+06	1.53065e+07	2.19601e+07	1.46435e+07	5.18652e+06	2.58126e+06	3.11807e+07	6.67475e+06	1.65061e+07	5.43946e+06	3.28219e+07	2.80787e+07	3.59314e+07	4.21002e+07	4.82869e+07	3.37437e+07
M119T23_2	1.66794	0.738067	1.55065	0.130103	0.759422	UP	119.034	119.032	119.037	22.9946	22.8151	23.1469	66	18	21	6.76256e+06	1.58996e+07	1.60996e+07	2.65195e+07	2.73274e+07	2.40245e+07	4.38936e+06	5.1386e+06	7.84323e+07	5.3908e+06	2.03372e+07	1.49791e+07	1.34819e+07	2.41549e+07	1.14943e+07	1.36797e+07	1.04251e+07	1.80518e+07	7.96882e+06	1.00045e+07	1.52514e+07	2.92319e+06	5.57315e+06	1.05332e+07	2.17579e+07	1.00316e+08	1.90867e+07	2.20193e+07	8.37295e+07	1.10054e+07	7.86934e+07	8.73959e+06	3.2814e+07	1.63173e+07
M119T19_3	1.76498	0.81965	1.51968	0.138807	0.767751	UP	119.034	119.033	119.037	18.7674	18.656	18.8779	46	17	20	7.27682e+06	1.76958e+07	1.78648e+07	3.12327e+07	3.73439e+07	2.43611e+07	1.05079e+07	2.06047e+07	8.44064e+07	2.69421e+07	6.07012e+06	2.5678e+07	3.16861e+07	5.64518e+06	5.42817e+06	8.27121e+06	2.38159e+07	1.25233e+07	5.99536e+06	1.08771e+07	1.66862e+07	3.73911e+06	6.12041e+06	1.02401e+07	1.43174e+07	1.64901e+08	3.11648e+07	2.04832e+07	3.13551e+07	4.47488e+07	2.81301e+07	1.18583e+07	9.45217e+07	2.51025e+07
M119T22_1	1.45171	0.537757	1.58873	0.120881	0.750594	UP	119.034	119.032	119.037	21.6057	21.2844	21.9023	127	20	22	6.68892e+06	1.64483e+07	1.15909e+07	2.38783e+07	1.82587e+07	3.12171e+07	1.19753e+07	3.69238e+07	1.96036e+07	2.02832e+07	3.3529e+06	1.54759e+07	1.2019e+07	4.19859e+07	1.00543e+07	3.22378e+07	6.90633e+06	4.3831e+06	1.28795e+07	1.01505e+07	2.63871e+07	631437	9.63419e+06	1.22952e+07	1.05704e+07	6.91332e+07	2.21799e+07	3.43333e+07	5.62806e+07	3.16445e+07	4.09076e+06	4.07656e+07	4.83761e+07	2.64568e+07
M119T17_2	1.55981	0.641371	1.40091	0.170839	0.792096	UP	119.034	119.032	119.037	17.0254	16.8721	17.2054	70	20	22	7.36419e+06	1.83562e+07	1.56309e+07	2.86322e+07	3.02486e+07	3.752e+07	5.40416e+07	2.00373e+07	1.01032e+07	4.53038e+07	4.79149e+07	1.1198e+07	1.48732e+07	2.84093e+07	3.00466e+06	1.55883e+07	1.55151e+07	1.0245e+07	8.76052e+06	5.79904e+06	9.41846e+06	6.85701e+06	4.85769e+06	5.39353e+06	1.22837e+07	9.05635e+07	1.98163e+07	1.76285e+07	5.00997e+07	1.15459e+08	7.29868e+07	1.28955e+07	6.08963e+07	2.3281e+07
M119T9_3	1.26566	0.339895	0.985219	0.330478	0.855588	UP	119.034	119.033	119.036	8.75017	8.64126	9.00264	52	20	21	2.04207e+07	7.83477e+07	6.22511e+07	9.9162e+07	7.4542e+07	4.55146e+07	4.66194e+07	1.04794e+08	3.07757e+08	6.57053e+07	1.10031e+08	5.76208e+07	7.21805e+07	4.66569e+07	1.00296e+08	8.92519e+07	4.82676e+07	6.78973e+07	2.25101e+07	5.67501e+07	1.17671e+08	4.5505e+07	2.44878e+07	2.03958e+07	1.17044e+08	1.55652e+08	1.19993e+08	5.00862e+07	1.17196e+08	2.19695e+08	1.89183e+08	1.83849e+08	1.09877e+08	1.43587e+08
M119T20_1	1.72875	0.789728	1.69195	0.100213	0.737411	UP	119.034	119.032	119.037	19.8467	19.6072	20.1219	110	20	22	6.74064e+06	1.55013e+07	1.44995e+07	2.67978e+07	2.7376e+07	2.19325e+07	6.74166e+06	2.64276e+06	4.48248e+07	2.22159e+07	5.96762e+07	2.52733e+06	2.21305e+07	2.18358e+07	1.58911e+07	1.20061e+07	1.69154e+07	1.07072e+07	807238	9.51118e+06	5.77789e+06	6.51544e+06	6.07759e+06	9.68989e+06	1.15988e+07	6.08463e+07	2.60445e+06	1.83497e+07	8.31023e+07	7.24534e+07	9.9916e+07	3.14775e+07	3.42537e+07	2.71272e+07
M119T14_1	1.70254	0.767691	1.55675	0.128706	0.758	UP	119.034	119.033	119.036	14.3066	14.0437	14.5608	113	20	22	7.50651e+06	1.645e+07	1.73049e+07	2.80068e+07	2.97159e+07	1.52323e+07	2.82677e+07	2.20427e+07	3.82227e+07	7.5636e+06	1.78749e+07	2.08215e+06	1.82851e+07	1.96975e+07	2.36874e+06	1.89984e+07	7.16365e+07	7.96179e+06	7.68789e+06	704325	1.53341e+06	2.89049e+06	6.30305e+06	3.04898e+06	3.65973e+07	2.57911e+07	2.62455e+07	3.00194e+06	4.77401e+07	7.11163e+07	3.76849e+07	5.3213e+07	1.22398e+08	1.79116e+07
M119T22_2	2.06	1.04265	2.40184	0.0230418	0.679934	UP	119.034	119.032	119.037	22.4991	22.1444	22.8023	132	20	22	6.81135e+06	1.3626e+07	1.07461e+07	2.80697e+07	2.58566e+07	2.3604e+07	3.52441e+07	1.1917e+07	3.5935e+07	1.42923e+07	1.69864e+07	6.35962e+06	2.8255e+07	1.6824e+07	2.59114e+07	1.07101e+07	4.72061e+06	8.84842e+06	6.37547e+06	1.88638e+06	3.09029e+06	4.56902e+06	5.87719e+06	6.69024e+06	4.42451e+06	7.91184e+07	3.01521e+07	1.84257e+07	3.3121e+07	4.0696e+07	4.34712e+07	8.28015e+07	8.84055e+07	1.79563e+07
M119T23_1	1.21243	-0.277897	-0.680231	0.501803	0.898983	DOWN	119.034	119.032	119.037	23.4026	23.155	23.6717	104	20	22	6.63432e+06	2.12519e+07	2.17278e+07	1.75284e+07	1.18274e+07	4.12069e+07	2.26361e+07	2.1106e+07	1.02987e+08	3.40048e+07	2.20686e+07	1.58953e+07	2.89267e+07	1.70378e+07	1.94507e+07	2.04556e+07	7.09815e+06	1.93785e+07	8.89333e+06	6.42811e+06	6.00028e+06	663029	7.55164e+06	9.31666e+06	1.39332e+07	2.64589e+07	1.63581e+07	2.53894e+07	1.94954e+07	4.98353e+07	2.72365e+07	1.45212e+07	6.96559e+06	3.4066e+07
M119T22_3	1.63481	0.709122	1.36676	0.181349	0.798454	UP	119.034	119.033	119.037	22.0184	21.9129	22.1423	49	17	19	6.42574e+06	1.33723e+07	1.29533e+07	2.18612e+07	2.57703e+07	2.63333e+07	1.58982e+07	1.71614e+07	5.97376e+07	5.11334e+06	1.04509e+07	9.98932e+06	2.89888e+06	4.89529e+06	8.84322e+06	4.38394e+06	2.75298e+07	4.15208e+06	5.33749e+06	1.67955e+07	6.57132e+06	1.19113e+07	6.85996e+06	8.35371e+06	1.42303e+07	1.53744e+07	2.57703e+07	1.72817e+07	2.9914e+07	7.7775e+07	1.99983e+07	4.03692e+07	1.10558e+08	2.51663e+07
M119T14_2	2.06897	1.04891	1.97134	0.0599801	0.697275	UP	119.035	119.032	119.036	13.6579	13.2309	14.0269	150	20	22	7.93643e+06	1.45153e+07	1.00969e+07	3.00317e+07	3.53668e+07	2.37272e+07	1.46517e+07	7.35873e+06	4.04519e+07	1.61994e+07	1.63666e+06	1.42595e+07	2.97604e+07	2.7315e+07	1.65201e+07	1.22919e+07	1.08779e+07	1.24027e+07	7.70649e+06	1.61e+07	9.47935e+06	814435	2.0856e+07	6.30046e+06	1.59663e+06	1.18959e+08	1.92168e+07	1.53571e+07	3.77371e+07	1.42147e+08	4.25426e+07	3.98317e+07	5.2334e+07	2.88468e+07
M119T15	1.20939	0.274281	0.703879	0.485709	0.895984	UP	119.035	119.032	119.036	15.0274	14.5919	15.4298	198	20	22	7.87608e+06	1.85791e+07	1.53942e+07	2.24694e+07	2.0282e+07	1.67882e+07	1.91126e+07	3.77397e+07	6.42569e+07	3.68596e+07	3.46982e+06	2.0077e+06	3.28738e+07	2.66711e+07	1.76267e+07	2.39194e+07	1.6424e+06	2.17602e+07	1.24656e+07	1.04063e+07	7.52493e+06	7.92195e+06	8.39088e+06	6.6234e+06	1.35212e+07	7.18227e+07	2.05079e+06	2.33562e+07	2.21285e+07	4.73708e+07	4.87775e+07	3.89155e+07	6.6239e+07	2.21818e+07
M119T16_3	1.37409	0.458476	1.26301	0.215074	0.815132	UP	119.035	119.032	119.036	16.2163	16.0621	16.3395	57	17	22	7.68475e+06	1.56158e+07	1.08284e+07	2.14576e+07	1.84841e+07	3.9305e+07	3.81208e+06	1.73229e+07	3.62941e+07	1.77213e+07	3.21727e+07	2.43225e+07	1.59843e+07	1.70012e+07	1.16321e+07	1.26162e+07	1.57371e+07	1.43649e+06	1.64075e+06	1.33781e+07	1.0218e+07	1.17934e+06	1.42169e+07	7.56683e+06	1.87589e+07	6.83744e+07	1.5014e+07	1.9458e+07	5.96453e+07	4.79467e+07	3.08575e+07	4.87088e+06	3.98646e+07	6.35326e+06
M119T16_1	2.03484	1.02492	2.68165	0.0121365	0.656125	UP	119.035	119.032	119.037	15.8843	15.7226	16.0527	73	20	21	7.45218e+06	1.36334e+07	9.08181e+06	2.77418e+07	2.27643e+07	4.83606e+06	4.53481e+06	8.1531e+06	2.16224e+07	1.92382e+07	1.7791e+07	9.41168e+06	1.68077e+07	3.75991e+07	1.73988e+07	892382	2.55131e+07	1.91888e+07	6.14918e+06	8.08038e+06	1.29215e+07	5.3486e+06	6.81965e+06	7.88685e+06	2.24749e+07	3.82023e+07	2.07397e+07	4.91008e+07	4.32867e+07	4.7859e+07	3.34078e+07	2.69576e+07	9.04872e+07	1.65198e+07
M119T9_4	1.16265	0.217419	0.365595	0.71774	0.927161	UP	119.054	119.052	119.055	8.97195	8.94646	9.01683	35	18	17	2.24747e+07	2.04497e+07	1.21063e+07	2.37745e+07	4.07221e+07	3.37986e+07	3.23324e+07	2.69306e+07	3.17643e+07	2.59345e+07	2.94727e+07	2.71178e+07	3.04392e+07	3.45954e+07	2.96597e+07	2.57324e+07	2.85423e+07	9.88616e+06	9.92683e+06	9.74447e+06	18191.6	7.5991e+06	8.44721e+06	7.04453e+06	6711.62	3.63231e+07	11390.6	2.72466e+07	2.89933e+07	0	4876.41	4.01534e+07	4.79524e+07	10059.8
M120T8_2	1.16628	0.22191	0.622618	0.537148	0.904999	UP	119.946	119.945	119.947	8.12458	8.08129	8.17216	34	16	18	2.72375e+06	8.53578e+06	6.44921e+06	9.95508e+06	8.28071e+06	1.04087e+07	8.18781e+06	1.53414e+07	2.44496e+07	1.39105e+07	1.63649e+07	1.29855e+07	1.27479e+07	1.00059e+07	2.22045e+06	1.21153e+07	1.13661e+07	3.0949e+06	3.43025e+06	4.20035e+06	1.79295e+06	284380	3.58164e+06	2.95403e+06	1.27295e+06	2.00542e+07	1.19851e+07	1.31196e+07	2.3342e+07	1.89431e+07	2.03525e+07	1.50657e+07	2.68708e+07	1.2697e+07
M120T6_1	1.45588	-0.54189	-1.09748	0.278999	0.837622	DOWN	119.946	119.945	119.947	6.23574	5.97532	6.38701	35	16	13	5.43192e+06	1.48567e+07	1.32265e+07	1.02046e+07	1.4243e+07	2.32763e+07	4.16862e+07	2.49115e+07	1.74677e+07	5.30865e+06	4.70639e+06	1.74841e+07	5.21125e+07	1.55612e+07	419145	1.7562e+07	1.59932e+07	2.20507e+06	9.48885e+06	1.56763e+07	7.70255e+06	1.34677e+07	4.51789e+06	7.27522e+06	311654	3.09369e+06	3.34186e+06	2.1734e+07	4.21614e+07	6.09443e+06	2.82005e+06	2.04133e+07	4.71616e+07	76934.9
M120T6_2	2.31335	-1.20998	-0.804935	0.429865	0.884039	DOWN	119.946	119.945	119.947	6.49722	6.44027	6.59899	19	10	9	7.57195e+06	1.66633e+07	5.12153e+07	7.2024e+06	1.24062e+07	1.84626e+06	1.87903e+06	1.04852e+07	2.33264e+08	122028	150711	1.04178e+07	3.27065e+06	2.68502e+06	166526	1.11717e+07	3.17631e+06	3.62305e+06	1.2739e+07	1.48759e+07	744831	8.4243e+06	1.11629e+07	2.60301e+06	456576	4.99291e+07	29903.8	7.48338e+06	1.34473e+07	22569.7	87818	7.46305e+06	3.46491e+07	16109.9
M120T8_1	1.31535	-0.395443	-1.15568	0.256449	0.830445	DOWN	119.946	119.946	119.947	7.79619	7.22537	7.91511	68	18	20	2.6021e+06	1.13799e+07	9.02456e+06	8.65164e+06	5.74638e+06	1.37945e+07	1.34177e+07	2.19624e+07	3.77931e+07	7.94742e+06	1.62592e+07	1.5216e+07	1.73407e+07	7.83349e+06	1.9884e+07	1.2215e+07	1.50991e+07	4.56326e+06	7.40228e+06	329267	1.07447e+06	3.73929e+06	7.85692e+06	3.09821e+06	771689	9.4024e+06	1.0161e+07	1.95282e+07	2.54497e+07	3.89828e+06	5.97421e+06	5.04888e+06	1.10078e+07	5.5537e+06
M120T7	1.04684	0.0660343	0.126426	0.900051	0.941045	UP	119.947	119.946	119.948	6.8321	6.72491	6.889	19	8	11	1.8026e+06	3.87997e+06	4.84963e+06	4.06169e+06	4.42505e+06	175450	187686	558129	6.67036e+06	214666	1.15725e+06	370458	392187	227782	89862.4	523597	435653	1.26905e+07	2.95609e+06	8.68456e+06	1.51232e+06	5.40792e+06	9.53304e+06	1.31548e+07	1.26571e+07	1.32678e+06	154423	460325	1.27041e+07	250861	186596	283852	1.03844e+06	134593
M120T10	1.39486	-0.480121	-0.84919	0.401068	0.876739	DOWN	119.975	119.972	119.977	10.0562	9.50159	10.4771	135	16	16	4.23957e+06	8.74283e+06	7.88634e+06	6.26789e+06	1.08838e+07	3.33841e+06	2.06629e+07	6.2344e+06	9.51606e+06	1.93974e+07	1.29784e+07	7.38013e+06	2.77489e+07	1.56178e+07	1.57689e+07	7.52609e+06	1.21379e+07	3.30123e+06	2.11545e+06	7.62199e+06	304116	1.27511e+06	1.35808e+06	249474	323828	2.05015e+07	133610	1.4359e+07	7.53653e+06	367331	304936	4.34808e+06	4.71121e+07	161869
M120T9_1	1.23863	-0.308751	-0.746053	0.460002	0.890806	DOWN	119.975	119.974	119.977	8.52708	8.2398	8.75973	59	20	22	4.46673e+07	2.75759e+08	2.23388e+08	2.22631e+08	2.38056e+08	3.20604e+08	3.09556e+08	4.58517e+08	5.01279e+08	6.18726e+08	2.50195e+08	6.41615e+08	3.05143e+08	7.55113e+08	2.48293e+08	2.35313e+08	2.89572e+08	5.05547e+07	4.71891e+07	2.54568e+08	4.66467e+06	3.88355e+07	9.55717e+07	8.56293e+07	4.23589e+06	7.30383e+08	2.25248e+06	4.70396e+08	4.36978e+08	4.86432e+06	5.10407e+06	8.26676e+08	4.85063e+08	9.81624e+06
M120T9_2	1.5221	-0.606065	-0.845467	0.40302	0.877262	DOWN	119.975	119.973	119.977	8.91137	8.8823	8.94575	19	10	9	8.9916e+07	1.28689e+08	1.74538e+08	8.45469e+07	1.62666e+08	3.23631e+08	2.92586e+08	1.39136e+08	7.29658e+08	4.3224e+07	2.11568e+08	5.31789e+07	6.19226e+07	6.89242e+07	2.46253e+08	2.04774e+08	5.77632e+07	3.33901e+07	3.21022e+07	1.09716e+07	235973	6.98109e+06	3.17089e+07	2.54534e+07	316278	7.14838e+07	403915	1.53047e+08	7.02015e+08	660274	560859	7.75758e+07	3.51465e+08	302106
M120T9_3	1.73641	-0.796109	-1.39978	0.169455	0.791208	DOWN	119.975	119.973	119.988	9.2275	9.13685	9.3156	43	17	19	7.36486e+07	5.79299e+08	5.81617e+08	3.33619e+08	5.52814e+08	1.23386e+09	1.22445e+09	1.97379e+09	1.66803e+08	6.62274e+08	6.73403e+08	8.07449e+08	1.19007e+09	1.07284e+09	7.73535e+08	7.81918e+08	9.33128e+08	1.32908e+07	7.4981e+06	932857	611754	1.74385e+07	2.57708e+07	2.6141e+07	771923	1.11431e+09	896943	1.98952e+09	3.44861e+08	1.66839e+06	1.64353e+06	1.13718e+09	7.05262e+08	6.51428e+06
M120T11	1.10306	0.141512	0.0740376	0.94135	0.943486	UP	119.975	119.974	119.976	10.9175	10.7416	11.0062	43	14	15	1.60944e+07	1.62578e+07	6.78528e+07	1.79333e+07	7.87595e+07	3.04509e+08	906135	841019	897584	220175	1.38657e+06	200090	321645	992939	557337	190479	1.29068e+06	1.79555e+06	1.30445e+06	2.46898e+06	403715	3.83794e+06	1.50593e+06	1.08682e+06	439257	616884	269405	367495	634089	636956	453946	3.7054e+08	1.13904e+06	314312
M120T9_4	1.27201	0.347105	0.362659	0.720008	0.927374	UP	120.055	120.054	120.056	8.97128	8.94646	9.00814	20	11	9	3.09636e+06	1.60529e+06	1.44265e+06	2.0429e+06	5.45369e+06	3.22593e+06	3.95041e+06	668648	2.26168e+06	2.81341e+06	2.89671e+06	2.80993e+06	764762	3.0399e+06	2.7229e+06	2.83312e+06	3.13256e+06	161287	111308	79645.6	4952.09	114620	121145	392977	0	3.73092e+06	5842.22	631418	2.37973e+06	4578.86	4852.29	3.53354e+06	4.85063e+06	4902.45
M121T6_1	1.88931	-0.917861	-0.57292	0.57151	0.910198	DOWN	120.9	120.899	120.901	5.55739	5.23738	6.10567	63	12	11	5.46152e+07	1.62153e+08	5.42583e+08	8.58266e+07	2.58136e+08	3.74836e+07	1.37962e+08	3.90219e+08	2.4369e+09	1.95121e+07	3.56845e+07	5.66112e+07	2.11322e+07	3.78101e+07	2.09353e+07	2.45981e+07	2.13473e+07	360306	11526.7	501111	386212	250040	334534	533124	498091	7.66688e+07	7.45816e+07	4.56868e+08	1.15676e+09	6.91596e+06	2.18419e+07	4.43999e+07	6.80642e+06	4.4934e+06
M121T4_3	1.73328	-0.793508	-0.690193	0.495969	0.897917	DOWN	120.9	120.898	120.902	4.40104	4.26405	4.73285	44	12	11	5.20414e+07	8.29763e+07	2.06233e+08	4.78723e+07	1.00625e+08	8.90641e+07	2.93503e+07	4.23197e+08	8.64934e+08	2.77524e+07	7.42038e+07	2.97543e+07	1.40607e+07	2.61385e+07	3.37234e+07	1.94786e+07	1.49928e+07	2.04449e+06	141886	1.89852e+06	1.73608e+06	834403	1.55027e+06	1.97813e+06	2.69229e+06	8.59009e+07	1.73749e+07	2.57798e+08	4.21073e+08	3.61885e+07	7.19393e+07	1.23448e+07	1.99542e+07	5.00296e+07
M121T4_2	1.08316	-0.115242	-0.117587	0.90699	0.94147	DOWN	120.9	120.899	120.901	3.9015	3.7387	4.14385	39	12	10	7.05969e+07	6.83645e+07	1.45309e+08	6.3116e+07	1.43543e+08	1.06717e+08	7.82946e+07	1.56438e+08	6.58066e+08	3.12002e+07	1.44332e+07	3.42426e+07	8.785e+07	6.87847e+07	3.57667e+07	3.58494e+07	4.71044e+07	1.92263e+06	273701	1.80386e+06	1.75506e+06	844456	1.47361e+06	1.53048e+06	2.94018e+06	5.8128e+07	1.3943e+07	4.82191e+08	5.16972e+08	9.1654e+07	4.07065e+07	2.8514e+07	3.16559e+07	1.121e+07
M121T5_1	1.04874	0.0686561	0.0609126	0.951747	0.944069	UP	120.9	120.899	120.902	5.01518	4.79068	5.19637	41	10	9	3.24857e+07	3.49544e+07	9.58542e+07	3.6658e+07	8.42777e+07	1.80174e+07	3.27851e+06	4.34053e+08	7.91507e+07	3.08734e+07	2.491e+07	2.16598e+07	1.75388e+07	6.84666e+06	3.73611e+07	1.40051e+07	1.65773e+06	1.41545e+06	219412	1.33162e+06	1.42741e+06	762605	1.05389e+06	1.2369e+06	2.28797e+06	5.79364e+07	2.65316e+06	3.79746e+08	1.51004e+08	3.79755e+07	5.60097e+07	1.21365e+07	4.71119e+07	3.81356e+06
M121T4_1	1.37103	-0.455256	-0.441097	0.662331	0.921546	DOWN	120.9	120.899	120.902	3.52525	3.50381	3.61007	42	20	22	1.41886e+08	1.61248e+08	3.87707e+08	1.17611e+08	2.23518e+08	1.21013e+08	8.41963e+07	4.26601e+08	1.76172e+09	1.0937e+08	1.15174e+08	8.13471e+07	1.025e+08	9.45208e+07	8.10614e+07	7.50276e+07	5.69903e+07	1.72285e+07	2.89436e+06	1.86258e+07	1.95392e+07	7.72878e+06	1.81407e+07	1.62994e+07	1.49811e+07	2.10131e+08	7.40598e+07	4.45242e+08	1.01958e+09	1.14536e+08	9.58815e+07	7.52344e+07	1.23277e+08	7.59737e+07
M121T9_1	1.08025	-0.111367	-0.453193	0.652987	0.920512	DOWN	120.978	120.973	120.979	9.25712	9.12878	9.36529	18	11	4	1.57539e+06	1.10746e+07	6.2343e+06	1.02519e+07	5.45454e+06	2.27797e+07	1.08674e+07	7.16209e+06	1.91178e+07	4.12656e+06	4.84496e+06	1.47665e+07	1.52552e+07	2.26207e+07	5.21545e+06	1.84869e+07	1.64978e+07	7.53809e+06	5.69414e+06	6.77947e+06	1.03969e+07	4.7715e+06	6.36843e+06	5.84604e+06	1.23558e+07	3.12222e+06	1.20128e+07	6.4081e+06	1.43357e+07	1.72561e+07	1.47029e+07	1.83372e+07	2.41847e+07	1.3119e+07
M121T9_2	1.66079	0.73187	3.08797	0.00371049	0.575755	UP	120.978	120.978	120.98	8.52292	8.47823	8.71582	17	12	3	1.43171e+06	4.68094e+06	2.79452e+06	7.77406e+06	3.67195e+06	4.0487e+06	2.97638e+06	7.72351e+06	1.16495e+07	2.0114e+06	2.74121e+06	3.92262e+06	4.54378e+06	4.75128e+06	7.54268e+06	3.83332e+06	2.83187e+06	1.24491e+06	3.88815e+06	4.78577e+06	7.56566e+06	3.57121e+06	4.40744e+06	243149	9.33622e+06	1.19175e+07	9.05559e+06	1.21782e+07	8.58602e+06	1.33205e+07	1.00415e+07	7.79414e+06	1.80813e+07	8.06328e+06
M121T7	1.27777	0.353625	1.55012	0.12946	0.758771	UP	121.029	121.028	121.031	6.63455	6.51681	6.694	39	18	21	9.78372e+06	3.47406e+07	2.15147e+07	4.43904e+07	1.85311e+07	3.10623e+07	2.92007e+07	2.44214e+07	5.8333e+07	1.83242e+07	2.18923e+07	1.83122e+07	2.09361e+07	7.65313e+06	6.89651e+06	2.11973e+07	2.30635e+07	3.5601e+07	5.20342e+07	3.72433e+07	8.18936e+07	6.37201e+07	3.43929e+07	2.95405e+07	7.90934e+07	4.48392e+07	1.88505e+07	2.38449e+07	5.14427e+07	3.68578e+07	2.9949e+07	4.80989e+07	4.27326e+07	4.2001e+07
M121T4_4	1.09095	-0.12558	-0.523873	0.60383	0.914594	DOWN	121.029	121.028	121.031	4.32921	4.13337	4.35174	43	20	22	9.11101e+06	4.01354e+07	2.38594e+07	3.67895e+07	1.64684e+07	2.31148e+07	5.24314e+07	2.29008e+07	9.85159e+07	2.68559e+07	3.33962e+07	1.99977e+07	2.47225e+07	2.22095e+07	3.57136e+07	4.78338e+07	5.08636e+07	4.12752e+07	1.86395e+07	4.07486e+07	7.14418e+07	2.67817e+07	3.1113e+07	1.82674e+07	9.58853e+07	3.91877e+07	4.21249e+07	2.16416e+07	3.8171e+07	9.48154e+07	4.0211e+07	2.45465e+07	4.36848e+07	3.80464e+07
M121T8_2	1.1655	0.220946	0.456945	0.650243	0.920204	UP	121.029	121.027	121.03	8.20364	8.16406	8.32286	25	11	13	1.17861e+07	5.67533e+07	5.78955e+07	6.61458e+07	7.48875e+07	2.80621e+07	8.26417e+07	7.85292e+07	2.12967e+07	9.03254e+07	2.15114e+08	8.11294e+07	9.62771e+07	1.99848e+07	5.55874e+07	1.68334e+08	9.11115e+07	8.70866e+06	5.47881e+06	7.27943e+06	1.23923e+07	5.0143e+06	6.56181e+06	6.12087e+06	5.51161e+07	1.59853e+08	9.27895e+07	7.68395e+07	1.54402e+07	1.29323e+08	1.11844e+08	9.20221e+07	3.18701e+08	2.16478e+07
M121T6_2	1.20886	0.273643	0.864666	0.393453	0.874652	UP	121.029	121.027	121.031	6.20751	5.99774	6.42283	62	20	22	1.80435e+07	9.05425e+07	8.20549e+07	1.09453e+08	5.58245e+07	6.12277e+07	4.52797e+07	8.84044e+07	3.99036e+08	8.09474e+07	8.33835e+07	5.06556e+07	4.35419e+07	4.29495e+07	5.2235e+07	6.35455e+07	2.00098e+08	5.32602e+07	7.75084e+07	7.1179e+07	1.47239e+08	4.95782e+07	5.74697e+07	5.15965e+07	9.17152e+07	2.28369e+08	1.11589e+08	8.53653e+07	1.79682e+08	1.15462e+08	3.61889e+07	2.31157e+07	9.73004e+07	9.12919e+07
M121T6_3	1.52792	0.611569	1.7531	0.0905901	0.730706	UP	121.029	121.027	121.031	5.83373	5.70441	5.98738	28	12	14	2.98363e+07	3.7436e+07	1.92022e+07	5.71992e+07	4.8891e+07	5.56083e+07	5.12961e+07	2.65696e+07	3.28025e+07	6.57579e+07	6.65099e+07	5.18742e+07	3.50828e+07	2.99878e+07	1.29739e+07	5.39985e+07	1.64388e+07	6.6368e+07	1.51142e+07	1.35336e+07	2.77335e+07	6.52156e+06	4.49169e+07	3.07211e+07	4.49107e+07	2.14691e+07	1.92982e+08	1.58878e+07	6.09146e+07	1.87379e+08	2.02166e+07	9.7357e+06	7.49682e+07	2.60715e+07
M121T5_2	1.01884	0.0269216	0.128757	0.898198	0.940931	UP	121.029	121.027	121.031	5.49499	5.12089	5.62964	55	20	21	2.59342e+07	1.34566e+08	5.85798e+07	1.371e+08	6.89253e+07	1.04411e+08	1.45612e+08	1.98798e+08	2.36834e+08	1.24363e+08	1.09322e+08	9.83991e+07	8.94533e+07	1.31015e+08	1.74763e+08	1.28465e+08	1.93739e+08	6.58123e+07	2.35967e+08	2.03539e+08	1.68026e+08	2.68705e+07	7.97112e+07	7.19416e+07	1.04272e+08	1.15357e+08	8.55788e+07	1.5087e+08	1.88818e+08	3.23754e+07	1.35256e+08	1.09488e+08	2.40819e+08	1.77605e+08
M121T8_1	1.21534	-0.281361	-1.01685	0.315544	0.850906	DOWN	121.029	121.027	121.031	7.9803	7.87464	8.14439	35	18	17	8.19233e+06	6.21279e+07	2.99408e+07	5.11198e+07	3.99027e+07	9.68992e+07	8.02587e+07	6.25161e+07	1.28503e+08	7.51782e+07	2.01225e+07	6.65938e+07	8.57294e+07	1.0082e+08	8.46188e+07	1.53095e+07	7.67105e+07	4.2459e+07	5.66484e+07	3.71824e+07	4.72857e+07	2.62382e+07	7.05448e+07	3.11876e+07	3.77536e+07	2.85263e+07	7.69955e+07	6.00749e+07	1.59913e+07	7.86656e+07	7.71056e+07	1.8099e+07	2.98482e+07	1.96325e+08
M121T4_5	2.43	1.28096	3.20048	0.00282633	0.575755	UP	121.03	121.029	121.031	3.92284	3.89044	3.96684	21	6	15	8.26003e+06	2.20555e+07	2.5196e+07	5.35948e+07	3.79229e+07	8.21707e+06	7.87676e+06	8.26023e+06	1.83612e+07	5.37778e+07	4.26763e+07	7.11698e+06	8.274e+06	8.30652e+06	4.48006e+07	8.13603e+06	9.0973e+06	8.74857e+06	6.90203e+06	8.39599e+06	8.34899e+07	5.38219e+06	7.27374e+06	1.37902e+07	8.22258e+07	1.29772e+07	7.59203e+07	7.7971e+06	6.38573e+07	1.33779e+08	1.02551e+08	9.12893e+06	1.58023e+07	1.02758e+08
M122T6_1	1.18249	-0.241824	-0.297018	0.768405	0.931636	DOWN	121.943	121.942	121.944	6.2342	6.05652	6.32885	17	11	5	2.20769e+06	3.57445e+06	3.85564e+06	3.02214e+06	7.72774e+06	1.04249e+07	660761	8.68282e+06	4.42264e+06	161020	838065	6.154e+06	7.57369e+06	3.21873e+06	19203	1.27605e+07	5.50867e+06	573941	557763	3.76799e+06	47659.9	4.13266e+06	431911	1.52155e+06	30401.5	685357	39633.7	1.19156e+06	3.38327e+07	1.07104e+06	9465.75	604949	1.38871e+07	0
M122T8_1	1.05639	0.0791358	0.167979	0.867447	0.938965	UP	121.943	121.943	121.944	8.14232	8.0741	8.17689	19	10	9	885836	2.05475e+06	2.07953e+06	2.17061e+06	2.38926e+06	3.36886e+06	424243	3.51787e+06	7.44274e+06	810495	5.03254e+06	3.43708e+06	3.46315e+06	724192	3.40562e+06	3.31636e+06	3.53314e+06	163751	207064	247699	1.27219e+06	44431.4	226474	182676	274503	4.33704e+06	760532	5.45099e+06	7.26005e+06	1.13113e+06	5.29778e+06	4.13969e+06	4.90278e+06	704733
M122T9_2	1.49405	-0.579227	-1.06062	0.295226	0.843874	DOWN	121.971	121.97	121.971	9.24363	9.1077	9.30822	24	12	7	3.32687e+06	1.70549e+07	1.62363e+07	1.14152e+07	1.82221e+07	4.81303e+07	4.54989e+07	1.20913e+07	2.5391e+07	1.02682e+07	2.07862e+07	1.93207e+07	3.45979e+07	3.30889e+07	3.1729e+07	3.06416e+07	2.21897e+07	977510	663908	787281	1.27838e+06	630925	679592	655110	1.69099e+06	2.44914e+07	696926	3.30625e+07	1.88668e+07	1.00489e+06	847646	4.46857e+07	6.4662e+07	707282
M122T9_1	1.46655	-0.552426	-1.22998	0.2259	0.819544	DOWN	121.971	121.971	121.972	8.52918	8.47622	8.75422	29	15	11	2.20155e+06	8.21018e+06	6.4189e+06	5.59829e+06	7.34049e+06	1.07114e+07	1.12467e+07	1.67993e+07	2.15083e+07	1.67943e+07	1.07218e+07	1.30457e+07	1.06892e+07	6.61613e+06	1.25508e+07	1.12266e+07	1.04491e+07	906398	2.23595e+06	1.04976e+06	455926	565761	3.82066e+06	2.10159e+06	708115	1.87991e+07	405550	1.80713e+07	1.66273e+07	700063	479489	1.39648e+06	1.79579e+07	264560
M122T11	1.03387	-0.0480498	-0.0821158	0.935031	0.943125	DOWN	122.023	122.022	122.023	11.0864	10.9861	11.2441	26	9	13	3.18829e+06	8.10633e+06	1.18991e+07	7.84079e+06	8.62004e+06	555478	464381	1.92961e+06	2.23441e+06	531632	596043	522862	582785	651346	687734	515848	555921	1.17575e+07	8.08165e+06	1.92784e+07	2.89451e+07	8.51105e+06	1.40533e+07	1.6556e+07	4.51156e+07	5.92339e+06	592569	1.55139e+06	1.69583e+06	1.20736e+06	1.03648e+06	909761	1.23647e+06	711415
M122T8_2	1.37262	-0.456929	-1.49939	0.141674	0.770306	DOWN	122.032	122.031	122.034	7.98409	7.90571	8.29031	37	16	15	798289	3.44952e+06	2.00325e+06	2.5131e+06	2.04126e+06	5.88103e+06	5.1731e+06	3.52857e+06	1.57199e+06	5.3053e+06	6.22551e+06	4.61538e+06	5.25423e+06	5.35179e+06	5.50739e+06	4.2141e+06	4.87466e+06	2.57206e+06	363640	1.47793e+06	595860	1.27897e+06	2.68285e+06	1.68851e+06	827600	8.63748e+06	927512	3.84218e+06	916761	2.79825e+06	2.20094e+06	5.48771e+06	3.80455e+06	4.27265e+06
M122T6_2	1.06711	0.0937029	0.301087	0.764908	0.931344	UP	122.032	122.031	122.033	5.55228	5.28105	5.79349	37	15	16	2.45406e+06	6.76498e+06	4.60492e+06	7.21895e+06	5.16602e+06	1.41354e+07	1.65683e+06	7.50567e+06	1.41263e+07	1.33657e+07	8.22147e+06	6.12394e+06	5.29525e+06	8.65913e+06	6.50337e+06	9.54906e+06	1.17038e+07	1.40521e+06	1.74107e+06	1.1188e+07	7.78301e+06	898343	1.35571e+06	2.67841e+06	1.4039e+06	7.25302e+06	1.69193e+06	7.42142e+06	1.60269e+07	1.49201e+07	9.61158e+06	6.31554e+06	1.31765e+07	1.06682e+07
M122T6_3	1.05918	-0.0829425	-0.23772	0.813326	0.935167	DOWN	122.033	122.031	122.034	6.22309	5.80425	6.39873	43	15	13	1.48183e+06	3.95874e+06	2.69466e+06	3.73756e+06	3.32517e+06	448092	298844	6.28507e+06	8.70823e+06	5.68045e+06	4.27845e+06	3.2085e+06	2.18746e+06	464420	299408	4.03219e+06	6.44037e+06	4.14132e+06	7.79927e+06	4.3448e+06	8.31618e+06	2.60743e+06	4.9882e+06	3.66202e+06	984020	8.5495e+06	7.64888e+06	2.88619e+06	1.23515e+06	1.0806e+07	186698	187851	6.83685e+06	1.3649e+06
M123T7_1	1.69082	0.75772	1.37034	0.178877	0.797017	UP	122.8	122.799	122.801	6.65612	6.44263	6.69441	37	14	22	4.11299e+06	5.76563e+06	7.44853e+06	9.74863e+06	1.11728e+07	1.86241e+06	1.49778e+06	3.32619e+06	2.4034e+06	1.85342e+07	2.20631e+07	3.18048e+06	3.69399e+06	3.04874e+06	1.76801e+07	3.30592e+06	2.98812e+06	112789	108328	111221	1.26444e+07	164521	73493.6	55983.2	1.84575e+07	2.73386e+06	3.27463e+07	2.97845e+06	1.31985e+06	2.77886e+07	2.93309e+07	959064	4.55165e+06	3.02559e+07
M123T4_1	1.53201	-0.615424	-0.51983	0.607308	0.915042	DOWN	122.897	122.897	122.897	3.52712	3.4906	3.73095	24	12	11	1.58094e+07	1.48602e+07	3.98878e+07	9.69979e+06	2.0442e+07	5.33777e+06	2.24563e+06	5.00986e+07	1.77618e+08	4.30094e+06	1.07652e+07	9.1468e+06	1.12784e+07	1.10963e+07	4.25672e+06	7.98052e+06	2.0896e+06	167754	6269.08	94047.2	132879	36441.7	138701	173187	239867	2.00884e+07	5.84311e+06	3.19523e+07	9.40481e+07	1.08107e+07	1.03616e+07	7.556e+06	1.11907e+07	8.00869e+06
M123T9_2	1.46815	-0.554004	-0.987599	0.329325	0.85524	DOWN	122.974	122.974	122.975	9.25171	9.16373	9.31261	20	12	7	6.70757e+06	3.87255e+07	3.68353e+07	2.6377e+07	4.41241e+07	1.05642e+08	8.5336e+07	6.85705e+07	2.51293e+07	5.86222e+07	5.49158e+07	3.8537e+07	3.51846e+07	9.25395e+07	6.17399e+07	6.7294e+07	7.69115e+07	422433	772700	936000	108179	330272	767967	682283	68653.3	9.88212e+07	44230	5.28957e+07	1.02068e+07	124486	52576.4	1.08163e+08	1.23738e+08	182914
M123T7_2	1.26403	-0.33803	-0.605749	0.548173	0.906731	DOWN	122.975	122.974	122.976	6.68023	6.47994	7.02116	26	14	8	2.29879e+06	7.1238e+06	6.97506e+06	5.63638e+06	8.89566e+06	1.39724e+07	2.41043e+07	4.12883e+06	2.06064e+07	1.9937e+06	2.40341e+06	1.16911e+07	2.41263e+06	1.04117e+07	1.16289e+07	9.93756e+06	1.34347e+07	1.89321e+06	1.88531e+06	4.54996e+06	12965	2.79144e+06	2.3325e+06	2.28497e+06	0	3.00908e+07	638938	2.20776e+07	4.14675e+06	364112	320864	2.7722e+06	2.31393e+07	513951
M123T9_1	1.50201	-0.586897	-1.31213	0.197195	0.806915	DOWN	122.975	122.974	122.976	8.61825	8.44107	8.94064	64	18	17	8.11195e+06	4.5707e+07	3.23326e+07	3.04305e+07	4.28034e+07	1.09494e+08	5.60062e+07	3.1646e+07	6.31181e+07	3.32464e+07	7.48642e+07	8.3014e+07	6.14941e+07	7.82553e+07	3.15412e+07	6.7086e+07	9.24159e+07	2.27099e+07	3.46918e+07	4.33282e+07	102301	6.59053e+06	1.73501e+07	7.08778e+06	97211.1	3.01841e+07	140617	3.70661e+07	4.51821e+07	130580	103748	5.15025e+07	1.36672e+08	321661
M123T4_2	1.34201	-0.424397	-0.650167	0.521003	0.902343	DOWN	123.056	123.054	123.057	4.46578	4.18904	4.60805	23	10	11	1.53868e+07	9.63431e+07	1.52379e+08	7.17901e+07	7.63787e+07	2.59911e+07	2.52723e+07	2.72912e+08	6.873e+08	1.44485e+08	2.77333e+07	2.39908e+07	4.89779e+07	2.72812e+07	2.53048e+07	8.69616e+07	2.66485e+07	1.11516e+08	2.09047e+07	2.20477e+07	1.15154e+08	6.74106e+07	4.13337e+07	2.04512e+07	1.05187e+08	4.08058e+07	2.77265e+07	2.93417e+08	5.44849e+07	2.13135e+08	3.36967e+07	2.84104e+07	2.01865e+08	2.72049e+07
M123T7_3	1.1445	0.194718	0.464954	0.644666	0.919569	UP	123.056	123.05	123.058	6.76954	6.47681	6.88654	26	13	12	7.42434e+06	3.23914e+07	3.51329e+07	3.7072e+07	2.95246e+07	1.76187e+07	6.64044e+06	2.87593e+07	2.34334e+07	1.75797e+06	1.90285e+06	8.26108e+06	9.82199e+06	7.98965e+06	1.53542e+07	8.62452e+06	8.81346e+06	6.0452e+07	4.47273e+07	4.96166e+07	5.35055e+07	2.52186e+07	7.71238e+07	4.97287e+07	1.48478e+08	1.92135e+07	3.78004e+07	9.31164e+06	1.48234e+07	1.23708e+07	2.16392e+07	8.13493e+06	1.82396e+07	8.6008e+06
M123T0	1.19285	-0.254413	-0.909625	0.368472	0.867289	DOWN	123.056	123.054	123.058	0.14649	0.0351047	0.614503	42	20	19	1.22912e+07	1.43359e+08	7.76007e+07	1.2018e+08	8.75295e+07	1.20688e+08	2.36482e+08	1.79086e+08	3.4908e+08	1.62362e+08	1.90527e+08	1.73305e+08	1.71201e+08	1.76427e+08	1.44384e+08	1.45743e+08	1.54442e+08	4.44471e+07	7.33422e+07	3.11674e+06	1.90257e+08	7.55288e+07	2.43235e+07	1.15266e+08	1.37172e+08	2.50667e+08	1.33742e+08	1.28443e+08	2.37137e+08	1.97186e+08	2.16839e+08	2.01871e+08	2.84657e+08	0
M124T11_1	2.34991	1.23261	2.09398	0.0457782	0.693851	UP	123.901	123.9	123.903	10.9545	10.8345	10.9891	28	13	14	1.53774e+06	2.3796e+06	2.46223e+06	5.59184e+06	6.71587e+06	5.28864e+06	2.31307e+06	1.42135e+06	6.9412e+06	3.14715e+06	5.41354e+06	2.92995e+06	8.3359e+06	2.24726e+06	3.55596e+06	2.66327e+06	1.5216e+06	100081	193164	243005	309866	62742.3	485319	240147	178695	2.58009e+07	4.07791e+06	3.49429e+06	2.27302e+06	1.30116e+07	1.35199e+07	1.36608e+07	1.32598e+07	6.34283e+06
M124T13	3.12062	1.64183	2.38598	0.0251341	0.682227	UP	123.901	123.9	123.902	13.0542	12.8728	13.1728	22	8	11	1.34101e+06	2.29194e+06	2.50233e+06	7.15227e+06	9.18702e+06	6.49634e+06	1.05992e+06	1.39619e+06	1.96755e+06	7.98406e+06	1.79949e+06	2.03288e+06	6.12654e+06	2.57492e+06	152436	6.44385e+06	3.99908e+06	274779	478749	601029	797667	169181	504579	499039	480558	2.32936e+07	3.22016e+06	1.77946e+06	1.31421e+06	3.04274e+07	1.59804e+07	1.46398e+07	2.18838e+07	1.4284e+07
M124T8_1	3.19783	1.67709	2.51114	0.01912	0.674348	UP	123.901	123.9	123.903	7.91483	7.67966	7.98642	37	12	18	6.79949e+06	9.79299e+06	1.01954e+07	3.13163e+07	3.87541e+07	7.1572e+06	1.9819e+07	1.60723e+07	7.94283e+06	2.98217e+07	3.51832e+06	9.71596e+06	5.47604e+06	3.37013e+07	9.55348e+06	1.55967e+07	2.43068e+07	575254	2.99502e+06	3.06569e+06	670049	326068	4.53196e+06	699537	314649	8.11747e+07	2.73605e+07	4.64347e+06	4.57271e+07	1.26117e+08	5.66984e+07	2.50928e+06	1.10273e+08	4.70448e+07
M124T9_1	1.66579	0.736206	1.26199	0.218081	0.816397	UP	123.901	123.9	123.903	8.96064	8.78905	9.22163	44	16	21	8.65341e+06	1.1288e+07	8.92151e+06	1.88034e+07	2.63186e+07	2.66461e+07	1.2341e+07	1.59377e+07	1.90556e+07	2.09001e+07	1.98304e+07	1.51636e+07	1.45429e+07	2.58458e+07	1.53128e+07	1.4249e+07	1.2915e+07	1.58152e+06	3.95103e+06	2.66359e+06	458360	261839	3.39718e+06	585776	119856	9.24838e+07	6.99615e+06	1.52867e+07	1.4169e+07	8.41255e+07	1.08926e+07	3.96477e+07	4.97075e+07	3.02349e+06
M124T10_1	2.87857	1.52535	2.39774	0.0240715	0.681111	UP	123.901	123.9	123.903	10.2158	9.2635	10.8182	198	10	15	1.6201e+06	1.19337e+06	1.33495e+06	3.43519e+06	4.15592e+06	419261	1.16897e+06	2.32672e+06	562271	4.2503e+06	381235	333435	2.155e+06	1.7842e+06	4.03015e+06	2.65303e+06	2.25075e+06	69366.6	669373	152445	203360	56118.5	143814	131687	125879	1.47921e+07	1.48859e+06	1.7271e+06	2.08464e+06	7.91766e+06	7.44191e+06	5.32192e+06	6.19219e+06	5.53776e+06
M124T7	1.02947	0.0419021	0.287457	0.775248	0.932198	UP	123.948	123.947	123.95	7.32214	7.147	7.43262	41	18	21	206356	924662	297346	951912	316930	1.01034e+06	1.16836e+06	433914	615239	880555	1.0339e+06	277926	975863	1.30964e+06	953711	1.05045e+06	807510	947919	627677	1.18552e+06	1.10231e+06	1.17383e+06	752241	689278	1.49706e+06	653226	636647	778041	1.27508e+06	972202	1.06164e+06	1.59023e+06	1.02889e+06	672118
M124T8_2	1.32082	0.401437	0.691643	0.493224	0.897407	UP	123.97	123.969	123.972	8.40989	8.36501	8.50674	36	18	17	2.05799e+07	4.08945e+07	6.23394e+07	5.40143e+07	6.03443e+07	9.54965e+06	2.75631e+07	2.2624e+07	4.62788e+07	1.78058e+07	2.14325e+07	1.86902e+07	2.45842e+07	2.48442e+07	2.00755e+07	1.55917e+07	2.14415e+07	2.1533e+07	2.01304e+07	1.07295e+07	1.9072e+08	1.81484e+07	1.98532e+07	1.74114e+07	2.48882e+08	2.56385e+07	1.29426e+08	2.51976e+07	2.5768e+07	1.59752e+08	1.48684e+08	2.87541e+07	3.38253e+07	2.27263e+08
M124T8_3	1.05254	0.073876	0.169918	0.865938	0.938865	UP	124.005	123.991	124.008	8.40166	8.27015	8.46166	79	20	22	3.31418e+09	1.22864e+10	1.22635e+10	1.29319e+10	1.23327e+10	2.29248e+10	2.39011e+10	7.4187e+07	4.07038e+10	4.21544e+07	4.8879e+07	1.81416e+10	5.40726e+07	2.3385e+10	4.37358e+07	1.81879e+10	5.77296e+07	2.1684e+10	1.91109e+10	2.14078e+10	7.80311e+08	5.45577e+07	1.91506e+10	1.59726e+10	2.04038e+06	2.83957e+10	3.94917e+08	2.17294e+10	3.65433e+10	5.11133e+08	4.943e+08	2.35183e+10	9.25575e+07	7.72219e+08
M124T11_2	8.661	-3.11453	-1.08358	0.292073	0.842707	DOWN	124.007	124.005	124.009	10.9282	10.6608	11.0433	41	18	16	7.71854e+07	5.67536e+07	2.07047e+08	6.55278e+06	8.00269e+06	3.37701e+07	2.91215e+07	5.7879e+06	5.60323e+06	1.49889e+07	1.00995e+07	1.59881e+07	1.22027e+07	9.06113e+06	1.22099e+07	8.92892e+06	1.76623e+07	1.80245e+06	7.26474e+06	438253	136072	8.5624e+06	9.35601e+08	5.65044e+06	191891	1.91838e+07	122339	6.62424e+06	6.18792e+06	303660	185489	2.62404e+07	2.31638e+07	85786.9
M124T9_2	1.49606	-0.581168	-0.964799	0.340665	0.858572	DOWN	124.007	124.004	124.022	8.97049	8.74439	9.22602	51	16	15	3.67082e+08	1.13621e+09	1.32212e+09	7.59468e+08	1.19656e+09	3.07044e+09	9.73418e+06	2.3253e+09	2.22292e+09	1.13475e+09	1.19581e+09	3.31864e+06	2.14049e+09	4.44415e+06	3.44851e+06	4.52304e+09	2.42252e+09	1.17594e+08	1.76709e+09	3.68919e+06	863918	1.57203e+09	1.21246e+08	8.46444e+07	802369	2.6345e+09	1.70117e+06	6.63504e+06	2.34161e+09	6.01926e+07	1.22024e+06	2.94597e+06	3.76365e+09	1.03713e+08
M124T10_3	1.15114	-0.203063	-0.401401	0.690264	0.924481	DOWN	124.007	124.005	124.009	10.3884	10.2329	10.6296	36	12	13	2.47605e+06	6.60996e+06	6.79659e+06	5.7421e+06	7.213e+06	2.45004e+07	3.41165e+06	2.38329e+06	7.17161e+06	1.04733e+07	2.33505e+06	1.83288e+07	1.38772e+07	1.25867e+07	1.20057e+06	2.18162e+06	1.1057e+07	9.97255e+06	5.60693e+06	4.33195e+06	81935	881440	949606	767461	100035	1.57e+07	21572.3	9.58153e+06	1.58919e+07	35722.2	26162.6	2.48026e+07	4.74314e+06	49283.8
M124T10_2	1.3349	-0.416737	-0.941428	0.352429	0.862097	DOWN	124.007	124.004	124.009	9.84546	9.36736	10.2074	90	17	15	7.07038e+06	2.34235e+07	1.67735e+07	1.75469e+07	2.34038e+07	4.36445e+07	4.45119e+07	4.70199e+06	4.47384e+07	2.44702e+07	4.15701e+07	2.39011e+07	5.09932e+07	4.05998e+07	2.50326e+07	3.35225e+07	2.72807e+07	1.29036e+07	9.46189e+06	1.45603e+07	146425	1.29362e+07	2.03402e+06	1.13199e+07	140909	5.08994e+07	49164.1	4.53855e+07	2.3237e+07	90866.1	74522.8	1.07583e+07	8.86143e+07	152782
M124T8_4	1.19927	0.262159	0.896413	0.375733	0.869512	UP	124.021	124.019	124.033	8.40541	8.35615	8.60127	41	18	18	2.05799e+07	7.08806e+07	5.46124e+07	8.50051e+07	4.67041e+07	6.81976e+07	6.78506e+07	8.92025e+07	4.44299e+06	4.8122e+07	4.80488e+07	5.56208e+07	4.61859e+07	7.70564e+07	5.83297e+07	4.86359e+07	5.90558e+07	6.59543e+07	1.36568e+06	6.5899e+07	1.86809e+08	5.84183e+07	6.65768e+07	5.63621e+07	2.45478e+08	6.91879e+07	212191	5.44975e+07	1.10316e+08	1.58721e+08	1.48036e+08	6.27454e+07	1.01369e+08	2.25857e+08
M124T8_5	1.2738	0.349139	0.610409	0.545102	0.906255	UP	124.043	124.042	124.044	8.41273	8.31557	8.44533	37	18	17	2.05799e+07	4.241e+07	6.25268e+07	5.40218e+07	6.0504e+07	2.64659e+07	2.69961e+07	2.47376e+07	4.61631e+07	1.72606e+07	1.9111e+07	1.90012e+07	2.14566e+07	2.20365e+07	1.77794e+07	2.06741e+07	2.16528e+07	2.19525e+07	2.04838e+07	2.19806e+07	1.93314e+08	2.13216e+07	1.68532e+07	1.77818e+07	2.51177e+08	2.78183e+07	1.29013e+08	1.20883e+07	4.46217e+07	1.59307e+08	1.48627e+08	2.04669e+07	3.76003e+07	2.26931e+08
M124T8_6	1.04975	-0.0700495	-0.100509	0.920452	0.942277	DOWN	124.153	124.151	124.154	8.40996	8.36464	8.49886	25	11	12	2.8519e+06	4.77779e+06	7.42966e+06	4.55138e+06	7.13555e+06	1.97246e+06	1.92606e+06	3.49294e+07	7.54906e+06	5.58883e+06	1.52542e+06	4.38492e+06	1.90948e+06	5.97494e+06	1.80671e+06	5.17371e+06	6.87909e+06	1.56884e+06	1.2894e+06	3.21323e+06	3959.96	2.97454e+06	4.89207e+06	1.99373e+06	0	2.15176e+06	0	3.42664e+07	351698	7037.88	11822.5	2.19973e+06	2.79593e+06	3903.85
M125T11	2.21822	-1.1494	-1.1765	0.252246	0.829043	DOWN	124.984	124.983	124.984	10.8757	10.6429	10.9485	37	15	15	1.81355e+06	2.87459e+06	5.81127e+06	1.2959e+06	1.56994e+06	1.46725e+06	983914	34320	74416.1	3.30187e+06	2.8445e+06	4.47071e+06	57958.6	377957	245742	669551	2.9109e+06	676380	25990	2.53072e+07	1.03828e+07	889077	2.46769e+06	19853.6	283777	3.97366e+06	1.65849e+06	33041.2	46520.2	1.29904e+06	659580	996408	841899	2.84311e+06
M125T9_1	1.0984	-0.135404	-0.332705	0.741185	0.929302	DOWN	124.99	124.99	124.991	8.98242	8.94725	9.18402	17	10	5	2.0196e+06	5.35283e+06	3.87137e+06	4.8733e+06	5.40521e+06	5.45511e+06	6.136e+06	1.40252e+07	1.09728e+07	7.04787e+06	429722	4.1187e+06	8.51841e+06	1.29503e+07	8.38209e+06	5.06225e+06	4.9338e+06	2.29783e+06	2.55135e+06	2.57008e+06	2.44967e+06	1.88434e+06	2.37749e+06	1.99608e+06	2.89751e+06	5.27351e+06	284565	1.45907e+07	1.45876e+07	398303	278793	8.48799e+06	1.8338e+07	332025
M125T8_1	1.04978	-0.0700878	-0.121839	0.904182	0.941299	DOWN	125	124.991	125.002	7.6524	7.42915	7.70587	44	20	22	5.68562e+07	8.24252e+07	1.39745e+08	7.85166e+07	3.40516e+07	3.25471e+07	3.12243e+07	3.17786e+07	6.51794e+07	1.52119e+07	1.48631e+07	1.48684e+07	2.09502e+07	3.02113e+07	1.75113e+07	1.38499e+07	1.94958e+07	5.72719e+07	9.6302e+07	3.97801e+07	5.53941e+08	8.11989e+07	7.26581e+07	3.6508e+07	4.03153e+08	3.88265e+07	7.46597e+07	3.30081e+07	8.7856e+07	1.60748e+08	1.38664e+08	5.33304e+07	4.27676e+07	8.44858e+07
M125T8_2	1.03181	-0.0451749	-0.198394	0.843784	0.93736	DOWN	125.01	125.009	125.012	8.40293	8.27493	8.44259	42	20	22	7.04288e+07	4.15928e+08	1.76523e+08	4.03106e+08	2.40036e+08	5.03669e+08	5.23153e+08	4.74154e+08	8.87769e+08	4.11846e+08	4.1805e+08	4.13124e+08	4.97946e+08	5.03388e+08	4.11117e+08	3.93429e+08	4.50266e+08	4.55342e+08	4.0539e+08	4.41063e+08	1.50822e+07	3.50639e+08	3.99434e+08	3.45582e+08	1.81119e+07	6.38948e+08	7.47762e+06	4.95512e+08	8.11024e+08	9.48757e+06	9.11073e+06	5.76175e+08	7.40886e+08	1.55279e+07
M125T9_2	1.86809	-0.901561	-2.01398	0.0510015	0.695328	DOWN	125.011	125.005	125.025	8.95738	8.71159	9.121	46	20	16	1.40081e+07	4.67815e+07	3.63361e+07	2.50425e+07	3.33305e+07	1.17353e+08	1.12861e+08	4.78935e+07	9.05759e+07	2.11336e+07	2.4115e+07	4.1438e+07	9.73848e+07	5.49634e+07	2.59621e+07	9.21501e+07	4.47462e+07	6.07139e+07	9.77793e+06	7.04064e+06	2.27381e+07	1.62696e+07	1.81972e+07	1.14682e+07	1.8848e+07	5.00132e+07	429833	5.01519e+07	1.40709e+08	649038	2.06044e+06	4.81528e+07	6.71127e+07	613748
M125T9_3	1.37664	-0.461154	-1.73702	0.090665	0.730764	DOWN	125.035	125.034	125.036	9.03479	8.96915	9.11399	40	20	20	1.72256e+06	6.17912e+06	3.40732e+06	4.48855e+06	2.84048e+06	1.02439e+07	1.0552e+07	9.32701e+06	1.19351e+07	5.05738e+06	5.29133e+06	6.67013e+06	1.0563e+07	1.00343e+07	5.03414e+06	6.72667e+06	9.00033e+06	3.40041e+06	2.71859e+06	3.50541e+06	2.00186e+06	1.1525e+06	3.43859e+06	2.02278e+06	4.90717e+06	8.9236e+06	1.61023e+06	8.87363e+06	9.39834e+06	378425	274584	4.97345e+06	9.58668e+06	1.19364e+06
M126T11	11.7827	3.5586	3.67675	0.0013497	0.575755	UP	125.898	125.898	125.899	10.9449	10.7885	10.9867	17	2	11	739201	120911	195676	1.42465e+06	1.65047e+06	625947	50191.5	65601	138257	139089	725389	77459.4	141162	65083.1	80671.8	97045.1	88820.9	2487.16	18423.8	27448.3	11871.1	1725.01	21092.8	27747.9	12699.7	4.84442e+06	2.53926e+06	756109	84710.3	4.33971e+06	2.71991e+06	3.25812e+06	3.45643e+06	2.48034e+06
M126T9_1	1.91387	0.936495	1.46337	0.155528	0.781524	UP	125.898	125.898	125.9	8.97858	8.90947	9.19199	29	13	12	3.68531e+06	3.74606e+06	3.32298e+06	7.16948e+06	1.04046e+07	9.71421e+06	3.2134e+06	5.04813e+06	4.78002e+06	8.6073e+06	8.10472e+06	5.44678e+06	5.94612e+06	6.24535e+06	6.24418e+06	4.86869e+06	5.52051e+06	45554.4	151173	149639	37353.3	44697.6	636027	105786	11563.8	3.05716e+07	656834	5.37548e+06	2.27954e+06	3.19917e+07	1.53396e+07	1.79383e+07	2.12384e+07	2.45015e+06
M126T10	8.40342	3.07098	2.91117	0.00803462	0.632244	UP	125.899	125.898	125.899	10.0869	9.22747	10.7772	128	2	11	797364	145644	282239	1.22391e+06	1.71187e+06	827189	59157	70832.5	105435	103118	1.08524e+06	97103.7	93360.1	89085.1	68929.4	74929.1	67047.4	8434.22	15030.7	25618.6	43056	11428.8	24320	28581.6	14986.7	4.80739e+06	1.48495e+06	559931	64154	4.82691e+06	3.76427e+06	2.50122e+06	4.39336e+06	242189
M126T7	1.03138	0.0445777	0.228137	0.82077	0.935717	UP	125.946	125.945	125.947	7.31792	7.15301	7.45211	41	18	20	220937	981631	466175	1.01244e+06	402571	1.62788e+06	1.09247e+06	226238	494277	894858	808016	758054	1.26579e+06	975060	780934	1.21277e+06	361405	1.49336e+06	654231	898916	1.16381e+06	587408	1.17827e+06	898893	2.25997e+06	1.04427e+06	645271	222627	1.66971e+06	1.03131e+06	687291	1.6667e+06	991061	312488
M126T9_2	2.05661	-1.04027	-2.01892	0.0519102	0.695555	DOWN	126.002	126.001	126.012	8.9634	8.79658	9.30069	30	17	11	2.06037e+07	8.05458e+07	7.79166e+07	3.91643e+07	5.06411e+07	2.49494e+08	2.66997e+08	9.68195e+07	9.19667e+07	4.68339e+07	5.09945e+07	7.93523e+07	8.8634e+07	1.09963e+08	5.54143e+07	1.98644e+08	9.02371e+07	7.98538e+06	8.59357e+07	2.07189e+07	37384.9	6.41915e+07	4.52588e+06	2.13605e+06	35451.2	1.07071e+08	41805.4	9.97316e+07	9.1288e+07	137345	92681.9	1.40427e+08	1.32947e+08	51224.6
M126T8	1.00946	0.0135784	0.0560152	0.955613	0.944282	UP	126.002	126.001	126.012	8.4017	8.26535	8.4441	43	20	22	1.46399e+08	8.18478e+08	3.97439e+08	8.26217e+08	4.96244e+08	1.00819e+09	9.51098e+08	9.67928e+08	1.80686e+09	7.7034e+08	8.39151e+08	8.52511e+08	1.08506e+09	1.04039e+09	8.39528e+08	7.74061e+08	9.39242e+08	9.39713e+08	8.57053e+08	9.56971e+08	3.20819e+07	7.15946e+08	8.65919e+08	9.0449e+07	3.70696e+07	1.27812e+09	1.73636e+07	1.01748e+09	1.67968e+09	2.15672e+07	2.1492e+07	1.20882e+09	1.56782e+09	3.19762e+07
M127T4	1.22447	0.292159	0.663343	0.511296	0.900673	UP	126.904	126.903	126.905	3.56062	3.48308	3.66314	30	15	14	2.05716e+06	8.52465e+06	7.26105e+06	1.04382e+07	1.11838e+07	4.62687e+06	1.24163e+07	717433	2.79499e+06	1.19301e+07	4.38501e+06	1.62408e+07	6.62464e+06	9.77064e+06	7.20597e+06	7.35513e+06	1.8772e+07	5.07607e+06	730775	1.85423e+07	2.84063e+07	6.6219e+06	1.2066e+06	4.17481e+06	2.89445e+06	2.36529e+07	2.91295e+07	562517	1.14084e+06	1.98237e+07	2.07615e+07	6.17949e+06	4.14915e+07	1.51424e+07
M127T8_1	1.09756	0.134296	0.300391	0.766596	0.931485	UP	126.999	126.996	127.001	7.66337	7.31796	7.933	55	20	22	1.88852e+07	3.03698e+07	4.20267e+07	3.33325e+07	1.40472e+07	1.4789e+07	1.78077e+07	9.23933e+06	3.69002e+07	8.89409e+06	7.71311e+06	9.51523e+06	9.0168e+06	1.70664e+07	1.11961e+07	6.50192e+06	9.47598e+06	3.31934e+07	2.86666e+07	3.36488e+07	1.75368e+08	2.96812e+07	2.42035e+07	6.87723e+06	1.17641e+08	2.7683e+07	2.40042e+07	2.0605e+07	6.7267e+07	5.73374e+07	4.0227e+07	1.80736e+07	1.40375e+07	3.06755e+07
M127T11	1.2582	0.331356	1.04597	0.303359	0.846788	UP	127	126.999	127.002	11.1309	11.0647	11.3362	43	20	22	3.08534e+07	1.90573e+08	1.00846e+08	2.39778e+08	1.93647e+08	2.04186e+08	2.62746e+08	1.41519e+08	4.37192e+08	3.96679e+08	2.72463e+08	1.60173e+08	2.70826e+08	1.85972e+08	1.3577e+08	2.64645e+08	1.83487e+08	1.32895e+08	1.0852e+08	8.73552e+07	1.30171e+08	6.8711e+07	9.05253e+07	8.92364e+07	1.88386e+08	5.54806e+08	2.53365e+08	1.86282e+08	2.81454e+08	4.33711e+08	7.84676e+08	4.41568e+08	4.72057e+08	2.99995e+08
M127T12	1.07285	0.101455	0.286447	0.776033	0.932262	UP	127	126.999	127.002	11.9375	11.363	12.4402	188	20	22	2.30453e+07	5.43965e+07	4.51076e+07	5.83596e+07	4.44171e+07	8.91024e+07	1.74734e+08	3.31521e+07	1.47699e+08	5.13829e+07	3.86206e+07	5.05302e+07	4.96471e+07	7.21757e+07	6.90641e+07	6.9005e+07	8.44419e+07	5.10106e+07	2.22385e+07	4.42647e+06	3.16971e+07	1.56157e+06	2.64785e+06	1.01742e+07	3.4619e+07	1.47804e+08	8.2352e+07	8.35451e+07	8.0245e+07	1.54545e+08	1.02988e+08	1.02762e+08	1.71951e+07	1.02333e+08
M127T13_1	1.24744	0.318976	0.726995	0.471463	0.893177	UP	127.001	126.999	127.002	12.688	12.4616	12.9338	57	20	22	2.60883e+07	1.34916e+08	1.41034e+08	1.683e+08	1.56564e+08	1.5791e+08	2.17974e+08	2.29559e+08	6.45164e+08	1.44352e+08	1.03076e+08	1.41479e+08	1.95162e+08	1.52478e+08	1.70605e+08	1.53605e+08	1.59486e+08	2.41474e+07	1.9906e+06	5.08277e+07	5.64701e+07	1.0305e+07	4.51152e+07	5.36371e+06	3.32479e+07	5.63523e+08	1.70866e+08	1.78237e+08	3.5457e+08	3.43868e+08	3.66043e+08	2.78365e+08	3.29124e+08	1.63994e+08
M127T20_3	1.19321	0.254853	0.373397	0.711664	0.926585	UP	127.001	127	127.002	20.3658	20.2336	20.507	42	7	20	565700	400815	830515	478258	433136	103344	92768.9	100557	3.77083e+06	102267	82973	82939.1	105741	105479	90928	82547.9	102929	636093	120246	494663	517247	184380	129690	108859	1.00182e+06	2.0079e+06	211711	1.14558e+06	302421	385150	874157	133290	251678	692393
M127T15_3	2.20061	1.13791	1.77682	0.0840084	0.725326	UP	127.001	127	127.002	14.9172	14.7255	15.0866	57	8	20	883229	698461	1.18018e+06	1.53704e+06	1.83528e+06	294992	262235	1.13222e+06	5.46386e+06	234921	263786	238148	294846	288216	228327	218735	238066	1.07514e+06	192462	1.28331e+06	81203	338451	736676	159070	944565	780005	1.15434e+06	6.31671e+06	7.3216e+06	2.47815e+06	2.05968e+06	1.78128e+06	501703	789084
M127T16_3	3.27361	1.71088	3.17262	0.00377128	0.575755	UP	127.001	127	127.002	16.3256	16.1617	16.4955	58	8	20	718181	322552	364008	1.05591e+06	1.01476e+06	169335	147706	237614	1.00683e+06	141612	164060	143895	153277	152138	149472	132885	137599	578739	164146	1.53659e+06	105284	385012	214166	131564	599129	259445	865162	3.17023e+06	3.42718e+06	1.30093e+06	2.29792e+06	2.33943e+06	1.82772e+06	1.72838e+06
M127T16_1	2.11731	1.08223	1.77845	0.0829444	0.724384	UP	127.001	126.999	127.002	15.6871	15.4467	15.9082	75	8	20	781302	628194	1.18997e+06	1.33008e+06	1.36713e+06	243048	216451	1.51028e+06	5.50081e+06	203782	239886	185876	244434	223565	191801	205014	205365	558183	189990	470149	802583	484234	518646	152295	217486	2.31911e+06	2.51975e+06	1.69211e+06	5.62627e+06	2.4419e+06	1.97608e+06	1.45026e+06	270133	3.72813e+06
M127T17_2	2.59644	1.37654	2.67515	0.0116656	0.654171	UP	127.001	127	127.002	17.2059	16.9719	17.4401	76	8	20	689787	429744	545384	1.11581e+06	1.05819e+06	172432	147186	1.11022e+06	2.10284e+06	158501	167770	129513	160067	152500	135453	121961	128481	83505.3	165259	347737	814695	234869	1.46769e+06	145222	648994	1.38698e+06	1.25948e+06	2.12071e+06	2.82283e+06	1.92303e+06	4.13456e+06	290462	2.86688e+06	651336
M127T18_3	2.38734	1.2554	2.20338	0.0340038	0.688903	UP	127.001	127	127.002	18.0853	17.9795	18.1631	32	7	17	686561	341179	538860	814510	834174	157054	130155	123427	2.26095e+06	127927	142904	115653	139121	137368	104863	119857	123722	790685	164830	173190	247571	280058	35271.8	143870	1.3051e+06	1.4532e+06	673172	235437	3.64719e+06	1.36351e+06	1.33601e+06	1.09893e+06	2.14639e+06	815401
M127T17_1	1.96639	0.975552	1.79956	0.0798262	0.721494	UP	127.001	127	127.002	16.7446	16.5395	16.9439	64	8	20	730365	596585	1.0934e+06	1.17312e+06	971095	210152	217840	1.08414e+06	5.03239e+06	193370	192555	176683	213493	214669	202345	172163	178007	483410	212528	396270	540740	678468	41057.1	180422	1.31099e+06	1.62898e+06	1.81414e+06	1.01343e+06	974072	3.19738e+06	3.13282e+06	2.78144e+06	1.56302e+06	1.93084e+06
M127T19_2	1.306	-0.385151	-0.391821	0.699188	0.925373	DOWN	127.001	126.999	127.002	18.8085	18.5959	18.9632	55	8	20	710839	782287	2.04587e+06	598996	458349	159774	130678	901506	9.3943e+06	132259	157915	126085	152424	161250	137030	136404	140429	756395	186420	539567	522903	274458	481051	160346	994551	201859	859409	276427	1.39739e+06	174171	1.05964e+06	958864	1.6071e+06	717066
M127T14_3	3.63954	1.86376	2.48515	0.0206072	0.676705	UP	127.001	126.999	127.002	13.5356	13.4196	13.6105	33	6	20	1.23404e+06	849945	892301	3.09341e+06	4.12955e+06	652887	606247	4.05607e+06	2.22988e+06	513332	634597	501735	656800	625712	526704	545235	513956	226908	183457	1.28108e+06	150046	922836	739781	165444	1.26619e+06	1.45956e+07	3.08087e+06	2.76964e+06	5.58145e+06	2.78436e+06	5.65681e+06	1.68756e+06	1.50148e+07	3.12264e+06
M127T18_1	1.64888	0.721484	1.18714	0.242245	0.825533	UP	127.001	126.999	127.002	17.735	17.4489	17.9674	81	8	20	669366	483377	856106	797029	854124	121470	95726.6	1.20448e+06	3.77067e+06	95231.6	112063	82031.2	112889	103458	81353.1	90918.7	97963.9	652874	125910	356952	399674	142369	597764	116384	1.30736e+06	2.69834e+06	547660	1.57555e+06	2.73571e+06	1.93014e+06	2.17297e+06	786347	909671	147151
M127T21_2	1.6176	0.693851	1.10093	0.279751	0.837925	UP	127.001	127	127.002	20.6531	20.5158	20.7923	43	8	19	701056	445344	979043	720387	564555	111547	94156.6	810595	4.51659e+06	102198	95652.7	95875.2	120733	103834	103795	83983.9	94361.5	575314	144545	442903	367748	465512	238327	117360	221854	2.22542e+06	399504	778736	1.79839e+06	1.49354e+06	1.20914e+06	965035	1.15707e+06	1.02051e+06
M127T19_1	2.86383	1.51795	3.18561	0.00373857	0.575755	UP	127.001	126.999	127.002	19.1641	18.9808	19.3612	59	7	20	387909	294025	252404	842036	762218	131264	113348	449707	1.04376e+06	131229	122355	101892	145905	117283	115268	109004	108896	598114	159158	519476	364689	340457	444519	145812	618356	2.15473e+06	1.44494e+06	910012	3.00754e+06	1.91843e+06	1.60125e+06	669366	197298	94943.4
M127T15_1	2.06881	1.0488	1.74779	0.0895515	0.729905	UP	127.001	127	127.002	15.2604	15.1198	15.4298	51	8	19	856812	634416	1.43775e+06	1.31249e+06	1.01854e+06	254830	227139	187397	6.49895e+06	228367	247610	217043	260752	248751	228986	203375	226105	34725.2	187734	460601	1.97866e+06	69069	319203	153235	455788	2.53576e+06	1.62869e+06	2.28958e+06	2.26574e+06	2.94476e+06	1.86897e+06	419099	2.6783e+06	1.44735e+06
M127T15_2	2.65386	1.40809	2.69322	0.0105392	0.648849	UP	127.001	127	127.002	14.5072	14.3303	14.7078	63	8	20	961359	735344	1.17946e+06	1.9515e+06	1.71923e+06	393271	330445	2.04485e+06	5.41571e+06	311085	342956	310837	346385	373132	297007	299081	304236	436220	209499	891421	489268	261824	447850	170290	1.03152e+06	3.62126e+06	2.8009e+06	2.39664e+06	3.73166e+06	2.90485e+06	2.55861e+06	6.26002e+06	4.76431e+06	1.39813e+06
M127T16_2	1.54254	0.625304	1.02664	0.313429	0.850212	UP	127.001	127	127.002	16.0171	15.9202	16.1341	37	7	19	794847	571720	1.21237e+06	881899	625614	172400	151138	164802	5.51637e+06	158052	173698	156932	191164	174541	150549	149750	150230	993958	150824	166655	695973	129799	433410	142896	1.41126e+06	557013	1.08162e+06	1.1906e+06	2.14953e+06	1.70137e+06	1.47477e+06	1.83243e+06	1.76691e+06	133974
M127T18_2	1.40552	0.491105	0.753157	0.457803	0.890339	UP	127.001	126.999	127.002	18.392	18.1798	18.5881	65	8	20	643316	605677	1.31718e+06	851291	656693	194793	157962	849690	6.07288e+06	145354	162221	129702	176100	169629	151016	148198	156654	452615	202485	45693.4	834917	478339	366866	166379	1.05204e+06	1.5921e+06	1.16034e+06	769512	1.54668e+06	2.0251e+06	2.75161e+06	1.13666e+06	903461	521921
M127T13_2	2.30269	1.20332	2.1095	0.0422116	0.692637	UP	127.001	127	127.002	13.2939	13.072	13.4158	34	8	16	1.64327e+06	1.56175e+06	2.27218e+06	3.59622e+06	3.84498e+06	894860	803381	2.76572e+06	1.00543e+07	776964	800144	714786	875873	832544	760734	758359	771946	450539	224555	914308	5.00018e+06	785440	763857	189388	2.09715e+06	2.38709e+06	994201	783966	4.66201e+06	1.64787e+07	8.19641e+06	5.82815e+06	2.05015e+06	8.04815e+06
M127T20_1	2.62454	1.39207	2.28178	0.0305701	0.686764	UP	127.001	127	127.002	20.0078	19.8039	20.2158	71	8	20	638830	290819	334875	763268	905432	102880	85673.2	697948	1.36213e+06	109992	102912	82055	113196	120994	83509	88474.2	82079	75580.3	140996	376987	259404	457356	693337	113352	667540	4.2716e+06	86950.1	407197	1.99447e+06	200275	1.1621e+06	666916	1.3435e+06	650677
M127T14_2	1.96161	0.972039	1.52385	0.136237	0.765384	UP	127.001	126.999	127.002	14.1225	13.9547	14.3245	61	8	20	1.15344e+06	1.15511e+06	2.60157e+06	2.26587e+06	2.06013e+06	487337	421835	2.60883e+06	1.19972e+07	411753	466197	385654	452996	461440	397673	382758	376865	800955	199810	723469	622456	452021	428912	178904	845086	3.28603e+06	3.9105e+06	4.93936e+06	5.95977e+06	4.5832e+06	3.0152e+06	1.36251e+06	6.99264e+06	4.03441e+06
M127T22_2	1.54644	0.628951	1.20586	0.236045	0.823348	UP	127.001	126.999	127.002	21.724	21.4251	22.0255	93	8	20	591391	461278	766067	713339	561881	118445	92202.8	1.1781e+06	3.35206e+06	102306	109578	89790.1	112548	102326	88988.7	91384.1	104581	325270	141356	308364	1.25345e+06	554304	286529	119237	694749	1.89253e+06	443708	981359	1.7933e+06	1.82203e+06	831330	866582	764994	256018
M127T23_2	1.9327	0.950619	1.65731	0.10645	0.741163	UP	127.001	127	127.002	22.9366	22.768	23.0886	51	8	20	544350	395118	812980	763646	600655	146307	116587	97761.9	3.73383e+06	109352	129592	112511	128001	123975	101281	100478	96881.1	328918	187701	910131	547476	498462	199926	161793	71400	1.56351e+06	421166	1.66738e+06	2.20574e+06	1.48522e+06	1.82563e+06	140676	676675	709498
M127T20_2	2.1173	1.08223	1.56876	0.124593	0.754012	UP	127.001	126.999	127.002	19.5928	19.3765	19.7863	66	8	20	622841	376286	808459	796712	927975	123673	104087	112788	3.68309e+06	105536	107186	102054	122320	122187	94781.9	80777.4	102886	533931	153805	778334	761107	40314.6	204267	124075	68512.4	3.93423e+06	61264.6	790122	1.08827e+06	373511	1.14137e+06	2.46796e+06	2.14509e+06	445011
M127T24_2	1.32578	0.406839	0.509731	0.614611	0.915966	UP	127.001	127	127.002	23.8946	23.6883	24.0016	48	8	20	583462	399459	1.05268e+06	529594	463668	82430.7	103203	126285	4.8433e+06	115934	112879	98929.1	119832	91746.7	104064	89313.4	113166	110376	180769	292264	100326	310689	277877	140838	574952	1.3993e+06	461761	569801	268570	1.65128e+06	419566	1.01044e+06	677987	415628
M127T21_3	1.06632	0.0926448	0.112808	0.911122	0.94172	UP	127.001	127	127.002	20.8927	20.8019	20.9764	30	7	19	603109	663417	1.63896e+06	707417	626226	150130	112976	862038	7.5329e+06	153996	160470	135234	135952	143415	128540	110183	136663	560323	194424	520912	408948	119244	508935	156385	1.03667e+06	1.67901e+06	471588	895802	2.18988e+06	1.59713e+06	287080	786800	2.05802e+06	572716
M127T21_1	1.44514	0.531207	0.824187	0.416643	0.880797	UP	127.001	126.999	127.002	21.2121	20.9988	21.4019	66	8	20	576771	396727	851358	573326	461264	91538	74343.7	601181	3.91011e+06	97201.5	93677.9	85133.3	85912.2	79152	71671.5	66917.1	86765.9	46346.9	121731	384496	546370	385402	312924	101886	691791	1.28997e+06	1.0368e+06	715895	628127	1.12421e+06	620612	316665	1.82476e+06	66460.3
M127T23_3	1.70262	0.767758	1.23813	0.222989	0.818395	UP	127.001	127	127.002	23.205	23.1357	23.3302	31	7	19	561166	362440	672677	617098	657985	117898	76461.9	1.08977e+06	3.00316e+06	99629	93336.3	80418.5	102889	78660.9	80898.7	73891.3	81717.3	202260	157843	149542	554137	254398	175581	118282	658023	1.69311e+06	527965	707815	2.53095e+06	2.16004e+06	207709	660170	385150	295009
M127T22_1	1.62069	0.696605	1.33553	0.191254	0.803886	UP	127.001	127	127.002	22.2337	22.0683	22.4039	56	7	20	544101	358777	638521	581466	403950	120050	85505.5	803928	2.84596e+06	106560	107157	99822.4	114339	100735	99644.3	87111	93638.2	529694	160440	154784	122453	363581	53177.7	141716	985256	1.66533e+06	990196	1.30697e+06	309875	269482	867903	884532	1.02253e+06	702872
M127T23_1	1.64521	0.718271	1.01731	0.315663	0.850945	UP	127.001	127	127.002	22.5807	22.4354	22.7329	46	8	19	567444	388041	869764	638409	707372	84472.1	58943.4	167943	3.8712e+06	69409.4	90053.4	75066.9	79839.9	73891	85850	68925.6	73508.6	190209	118021	486017	60962	132343	1.28551e+06	104865	583796	2.1828e+06	336554	848867	2.11689e+06	449291	193821	222744	2.60413e+06	335531
M127T24_1	2.08796	1.06209	2.4056	0.0208653	0.677082	UP	127.001	127	127.002	23.5178	23.3478	23.6546	45	8	19	569834	334725	473897	698893	507086	150941	101486	537412	2.19174e+06	137548	102387	102280	125932	142446	120945	111290	97943.9	397984	216228	348607	133968	365963	320430	178813	810165	717528	545796	711857	660951	1.9947e+06	1.84779e+06	496055	1.52513e+06	452351
M127T14_1	2.14183	1.09884	1.93548	0.0600629	0.697291	UP	127.001	127	127.002	13.7977	13.6113	13.9455	54	8	20	1.35041e+06	1.1754e+06	2.21977e+06	2.5175e+06	2.27118e+06	602882	545372	2.26399e+06	1.04006e+07	526816	617266	498346	583386	653762	510401	527370	541847	841738	225961	524604	949400	693135	308980	197195	1.49491e+06	6.71907e+06	2.3e+06	2.35413e+06	5.19143e+06	3.61536e+06	4.45187e+06	4.28597e+06	5.51367e+06	7.81541e+06
M127T8_2	1.0239	-0.0340763	-0.174999	0.861979	0.938601	DOWN	127.005	126.997	127.007	8.40099	8.04151	8.50347	47	20	21	4.43516e+06	1.68811e+07	6.43633e+06	1.64871e+07	8.1229e+06	2.06344e+07	1.98777e+07	1.89667e+07	2.00725e+07	1.54697e+07	7.10148e+06	1.64758e+07	1.40823e+07	2.09214e+07	1.38957e+07	1.62374e+07	1.78241e+07	1.95166e+07	5.8113e+06	1.07909e+07	3.20713e+07	9.19084e+06	1.58565e+07	1.37079e+07	2.91184e+07	2.45565e+07	8.33656e+06	1.95804e+07	3.28663e+07	1.5067e+07	263409	2.46324e+07	3.01176e+07	5.61648e+06
M127T9	1.20647	-0.270787	-1.28955	0.204974	0.810645	DOWN	127.05	127.049	127.052	9.02849	8.69893	9.11181	43	20	22	2.27437e+07	9.60166e+07	4.36022e+07	7.9585e+07	3.84797e+07	1.52642e+08	1.5009e+08	1.34012e+08	1.53229e+08	8.19284e+07	8.998e+07	1.11417e+08	1.43886e+08	1.55908e+08	9.13567e+07	1.0461e+08	1.39016e+08	4.8993e+07	6.43435e+07	4.70146e+07	3.93671e+07	4.04723e+07	6.1289e+07	3.86218e+07	7.21547e+07	1.35686e+08	3.68374e+07	1.30272e+08	1.63968e+08	3.93933e+07	3.33338e+07	9.09771e+07	1.54561e+08	3.30187e+07
M128T8_1	1.04815	0.0678432	0.21493	0.83098	0.936456	UP	128.033	128.018	128.037	7.95672	7.87793	7.99094	75	20	22	1.87044e+08	7.36099e+08	5.70421e+08	7.71541e+08	4.90213e+08	1.30788e+09	1.34108e+09	2.53197e+06	1.86986e+09	1.7051e+06	2.30581e+06	9.66348e+08	1.28969e+06	1.4315e+09	1.17937e+09	1.03225e+09	4.45445e+06	5.79181e+08	7.51648e+08	4.96033e+08	6.55573e+08	6.44968e+08	6.19897e+08	4.09289e+08	1.42482e+09	1.47023e+09	1.40553e+09	1.74267e+06	1.26599e+09	1.13768e+09	1.11575e+09	7.61503e+08	2.51499e+06	1.50745e+06
M128T9_1	1.00865	0.0124323	0.0347588	0.972446	0.945194	UP	128.034	128.033	128.037	9.04751	8.9736	9.22969	42	19	21	4.21079e+07	1.32657e+08	9.84905e+07	1.33805e+08	1.15464e+08	1.05171e+08	9.61034e+07	7.44822e+07	9.41994e+07	5.26759e+07	5.75594e+07	6.9634e+07	8.5355e+07	9.107e+07	6.04917e+07	6.67843e+07	9.76789e+07	4.0746e+07	3.1238e+08	1.49751e+08	2.28624e+08	1.409e+08	2.3245e+08	1.73461e+08	4.2363e+08	8.29333e+07	2.37343e+07	7.61541e+07	9.64385e+07	2.60652e+07	1.92471e+07	1.49736e+07	1.01386e+08	2.13442e+07
M128T8_2	1.3604	0.444027	1.03827	0.30539	0.847494	UP	128.034	128.033	128.037	8.47195	8.34305	8.7409	50	20	22	4.20754e+07	1.51233e+08	1.64811e+08	2.05737e+08	1.75349e+08	2.98465e+07	2.24753e+07	2.7098e+07	5.56848e+07	2.20595e+07	1.40223e+08	9.31368e+07	2.66503e+07	2.65586e+07	2.04486e+07	1.46085e+07	1.18713e+08	2.88719e+08	7.7434e+07	1.71024e+08	4.98139e+08	3.58465e+08	2.51375e+08	2.19065e+08	5.62945e+08	1.47441e+08	3.48436e+07	1.65319e+07	5.42445e+07	1.42418e+08	3.9475e+07	7.44881e+07	1.31318e+08	1.15542e+08
M128T7_1	1.1279	0.173636	0.273062	0.786213	0.93308	UP	128.035	128.02	128.037	7.46357	7.18855	7.5497	30	10	12	7.17181e+07	2.94189e+08	4.151e+08	3.31815e+08	4.77671e+08	2.99069e+06	4.7253e+06	9.54058e+06	2.71266e+08	852794	1.30675e+06	1.12643e+06	1.56471e+06	2.82958e+06	2.78835e+06	1.53691e+06	2.21418e+06	7.06454e+08	8.29284e+08	6.30125e+08	2.27582e+08	9.03471e+08	4.39177e+08	3.8192e+08	1.46302e+09	1.13577e+06	1.56359e+06	8.18069e+06	3.45889e+08	1.67659e+06	3.59263e+06	1.58148e+06	1.28608e+06	908877
M128T8_3	1.10552	0.144721	0.132509	0.895246	0.940748	UP	128.049	128.045	128.051	7.96067	7.89122	8.02015	36	17	19	3.32425e+07	2.63044e+07	6.51669e+07	2.90799e+07	7.05755e+07	1.49083e+06	1.45147e+06	2.26733e+06	3.75627e+06	1.69281e+06	2.53359e+06	1.44571e+06	1.98422e+06	3.34767e+06	2.42195e+06	1.61787e+06	3.95549e+06	1.22654e+06	1.81107e+06	1.05697e+06	9.69134e+07	1.38609e+08	1.18402e+06	729427	2.56592e+08	2.44804e+06	1.80414e+06	2.03843e+06	1.76445e+06	760363	1.51577e+06	1.04208e+06	2.35202e+06	1.60898e+06
M128T7_2	2.34585	1.23011	1.35645	0.184108	0.800018	UP	128.051	128.045	128.051	6.81428	6.57748	6.83626	15	4	11	1.30946e+06	567106	1.27103e+06	1.33953e+06	2.31448e+06	0	16275.1	3.77015e+06	0	4082.94	0	0	0	0	16711.4	22434.2	844.974	101061	60329.7	342198	3.32972e+06	88465	94584.6	79000.5	3.41626e+06	3.29901e+06	25192.2	4903.89	16251.4	33857.3	0	10705.1	9.92889e+06	3850.44
M128T9_2	1.74522	-0.803407	-1.97031	0.0564968	0.696592	DOWN	128.054	128.053	128.055	9.03531	8.99622	9.11181	26	14	12	1.28937e+06	3.24335e+06	2.51018e+06	1.85842e+06	1.98455e+06	6.51796e+06	6.5248e+06	5.27165e+06	6.30716e+06	535846	2.28672e+06	4.69312e+06	6.5747e+06	5.81452e+06	3.10226e+06	4.49974e+06	5.66429e+06	384969	2.32906e+06	234135	259560	951588	1.94149e+06	260530	713006	2.39371e+06	139433	5.01234e+06	6.85027e+06	674968	173394	625689	5.50051e+06	148006
M129T8_1	1.21124	-0.276479	-0.762327	0.450409	0.888739	DOWN	128.891	128.878	128.893	7.5404	7.35987	7.61098	44	20	21	8.00352e+07	3.87434e+08	2.9094e+08	3.19867e+08	2.8234e+08	6.03889e+08	6.49754e+08	5.83926e+08	7.49574e+08	5.89513e+08	7.38062e+07	6.63051e+08	6.18251e+08	6.83017e+08	6.96243e+08	7.68612e+07	7.21009e+08	2.29383e+08	2.96773e+08	3.24908e+08	1.19237e+07	4.90435e+06	1.48588e+08	6.6846e+06	1.66263e+07	7.40782e+08	5.78271e+08	4.93474e+08	1.25985e+08	7.6203e+08	8.32766e+07	4.0821e+08	7.45068e+08	7.36031e+08
M129T7_1	1.30218	-0.380931	-0.865612	0.392031	0.874255	DOWN	128.892	128.89	128.893	6.95369	6.88974	7.22554	50	20	20	4.73054e+07	3.23486e+08	2.91435e+08	2.48419e+08	2.6838e+08	4.52961e+08	4.97218e+08	1.08918e+09	5.915e+08	4.15502e+08	4.2463e+07	5.46799e+08	4.75174e+08	5.23851e+08	4.75358e+08	4.82003e+07	6.01611e+08	1.37377e+08	3.19407e+08	5.94397e+07	1.30201e+06	5.65749e+06	1.72036e+08	7.84038e+06	6.84775e+06	5.50074e+08	4.47005e+08	9.25938e+08	7.96825e+07	5.2894e+08	4.34806e+07	2.97946e+08	5.97852e+08	6.11006e+08
M129T8_2	1.38127	0.465991	1.46395	0.151193	0.778201	UP	128.998	128.997	129	7.5715	7.5086	7.68392	33	13	20	2.17396e+06	3.56708e+06	2.63022e+06	4.92709e+06	3.37296e+06	3.163e+06	613823	287885	9.80397e+06	3.62053e+06	7.44226e+06	2.41965e+06	3.29982e+06	2.96739e+06	2.86128e+06	5.88428e+06	1.44975e+06	871083	4.09449e+06	3.1011e+06	4.97624e+06	1.51106e+06	2.11125e+06	2.0594e+06	8.80339e+06	9.28734e+06	3.61463e+06	958653	1.01169e+07	7.50789e+06	1.21018e+07	6.74286e+06	9.32438e+06	3.15016e+06
M129T7_2	2.26631	1.18034	1.99676	0.0570014	0.696696	UP	128.999	128.998	129	6.82492	6.75853	6.87712	22	8	14	1.48953e+06	758556	613009	1.71912e+06	2.16285e+06	269692	187246	290467	1.34058e+06	237060	1.5893e+06	318530	349133	228277	152727	295115	280613	1.9943e+06	832798	1.51837e+06	1.31481e+06	169543	1.24566e+06	1.10855e+06	1.44835e+06	7.97004e+06	301227	311740	783468	4.54223e+06	2.32074e+06	505989	7.48602e+06	1.31891e+06
M129T8_3	1.22186	-0.289082	-0.622209	0.539613	0.905392	DOWN	129.018	129.017	129.02	8.334	8.1908	8.67117	53	20	20	1.45473e+07	2.15463e+07	2.63434e+07	1.7634e+07	1.03161e+07	5.26972e+06	4.5106e+06	4.01881e+06	1.40611e+07	1.11764e+07	1.18522e+07	3.0312e+06	7.50932e+06	4.82072e+06	6.94227e+06	5.21925e+06	4.97923e+06	3.69151e+07	1.87011e+07	2.44087e+07	7.16531e+07	2.73656e+07	2.32925e+07	3.7394e+07	1.07804e+08	9.56972e+06	1.56921e+07	5.68032e+06	1.05005e+07	2.62663e+07	5.37658e+06	1.23607e+07	7.77434e+06	2.78908e+07
[truncated: 3,106 more rows]
[truncated: 13 more columns]

## Sheet: targeted metabolic ions
name	fold	tstat	pvalue	updown	mzmed	rtmed	npeaks	F	S	F-mean	F-sd	S-mean	S-sd	F2-1	F2-10	F2-11	F2-12	F2-2	F2-3	F2-4	F2-5	F2-6	F2-7	F2-8	F2-9	F4-10	F4-2	F4-3	F4-4	F4-6	F4-7	F4-8	F4-9	S2-1	S2-10	S2-11	S2-12	S2-2	S2-3	S2-4	S2-5	S2-6	S2-7	S2-8	S2-9	S4-1	S4-10	S4-2	S4-3
[truncated: 13 more rows]
[truncated: 6 more columns]
